# Supplementary material for: Trajectory tracking method based on the circulation of feasible path planning
Source: PLoS One. 2021 Jun 7;16(6):e0252542. doi: 10.1371/journal.pone.0252542 (PMC8184157; doi:10.1371/journal.pone.0252542)
Supplement: S1 Data — (XLSX) [file pone.0252542.s001.xlsx]

## Sheet: Trajectory data
Preset Trajectory		The front trace point		The second trace point		The third trace point		The fourth trace point
X	Y	X	Y	X	Y	X	Y	X	Y
-15000	0.0003	-0.000653087	0.000639754	-2340	-0.000137873	-4527	0.000164606	-7767	0.000175919
-14990	0.0003	-0.000653087	0.000639754	-2340	-0.000137873	-4527	0.000164606	-7767	0.000175919
-14980	0.0003	-0.00341	0.000625957	-2340	-0.000154457	-4527	0.000158074	-7767	0.000188271
-14970	0.0003	-0.00931	0.000588274	-2340.01	-0.000194344	-4527.01	0.000149121	-7767.01	0.000221702
-14960	0.0003	-0.017	0.000530243	-2340.02	-0.000251397	-4527.02	0.000146516	-7767.02	0.000275584
-14950	0.0003	-0.02659	0.000451825	-2340.03	-0.000325719	-4527.03	0.000154616	-7767.03	0.00035357
-14940	0.0003	-0.03869	0.00035034	-2340.04	-0.000420003	-4527.04	0.000176821	-7767.04	0.000461968
-14930	0.0003	-0.05414	0.00022147	-2340.05	-0.000538104	-4527.06	0.00021725	-7767.06	0.000609464
-14920	0.0003	-0.07391	6.02546e-05	-2340.07	-0.000684067	-4527.08	0.000281476	-7767.08	0.000806756
-14910	0.0003	-0.09894	-0.000138082	-2340.1	-0.000861522	-4527.11	0.000376633	-7767.11	0.00107
-14900	0.0003	-0.13027	-0.000377764	-2340.13	-0.00107	-4527.14	0.000511433	-7767.14	0.0014
-14890	0.0003	-0.16892	-0.00066211	-2340.17	-0.00132	-4527.18	0.00069632	-7767.18	0.00183
-14880	0.0003	-0.21599	-0.000993219	-2340.22	-0.00161	-4527.24	0.000943475	-7767.24	0.00236
-14870	0.0003	-0.27262	-0.00137	-2340.27	-0.00193	-4527.3	0.00127	-7767.3	0.00302
-14860	0.0003	-0.34	-0.0018	-2340.34	-0.00229	-4527.37	0.00168	-7767.37	0.00382
-14850	0.0003	-0.41938	-0.00226	-2340.42	-0.00268	-4527.46	0.0022	-7767.46	0.00479
-14840	0.0003	-0.51204	-0.00277	-2340.51	-0.0031	-4527.56	0.00285	-7767.56	0.00594
-14830	0.0003	-0.61929	-0.00331	-2340.62	-0.00354	-4527.68	0.00365	-7767.68	0.0073
-14820	0.0003	-0.74244	-0.00386	-2340.74	-0.00399	-4527.81	0.00461	-7767.81	0.0089
-14810	0.0003	-0.88281	-0.00443	-2340.88	-0.00444	-4527.96	0.00576	-7767.96	0.01075
-14800	0.0003	-1.04165	-0.00499	-2341.04	-0.00488	-4528.14	0.00712	-7768.14	0.01288
-14790	0.0003	-1.22017	-0.00552	-2341.22	-0.00529	-4528.33	0.00871	-7768.33	0.01532
-14780	0.0003	-1.41945	-0.00601	-2341.42	-0.00566	-4528.55	0.01056	-7768.54	0.01809
-14770	0.0003	-1.64047	-0.00642	-2341.64	-0.00596	-4528.78	0.0127	-7768.78	0.02121
-14760	0.0003	-1.88401	-0.00673	-2341.88	-0.00618	-4529.04	0.01513	-7769.04	0.02471
-14750	0.0003	-2.15068	-0.00691	-2342.15	-0.00628	-4529.33	0.0179	-7769.33	0.02861
-14740	0.0003	-2.44085	-0.00691	-2342.44	-0.00625	-4529.64	0.02103	-7769.64	0.03293
-14730	0.0003	-2.75467	-0.0067	-2342.75	-0.00606	-4529.97	0.02453	-7769.97	0.0377
-14720	0.0003	-3.09197	-0.00623	-2343.09	-0.00567	-4530.33	0.02845	-7770.33	0.04292
-14710	0.0003	-3.45234	-0.00545	-2343.45	-0.00505	-4530.71	0.03279	-7770.71	0.04863
-14700	0.0003	-3.83502	-0.00431	-2343.83	-0.00417	-4531.12	0.03758	-7771.11	0.05483
-14690	0.0003	-4.23896	-0.00275	-2344.24	-0.00299	-4531.54	0.04286	-7771.54	0.06155
-14680	0.0003	-4.66279	-0.000723497	-2344.66	-0.00148	-4531.98	0.04863	-7771.98	0.06878
-14670	0.0003	-5.10483	0.00184	-2345.1	0.000397263	-4532.45	0.05491	-7772.44	0.07655
-14660	0.0003	-5.56308	0.00498	-2345.56	0.00267	-4532.92	0.06174	-7772.92	0.08485
-14650	0.0003	-6.03524	0.00877	-2346.03	0.00538	-4533.41	0.06911	-7773.41	0.09369
-14640	0.0003	-6.51875	0.01326	-2346.52	0.00856	-4533.91	0.07706	-7773.91	0.10308
-14630	0.0003	-7.01081	0.01849	-2347.01	0.01223	-4534.42	0.08558	-7774.42	0.113
-14620	0.0003	-7.50835	0.02451	-2347.5	0.01642	-4534.93	0.09468	-7774.93	0.12346
-14610	0.0003	-8.00815	0.03136	-2348	0.02116	-4535.45	0.10438	-7775.44	0.13444
-14600	0.0003	-8.50681	0.03906	-2348.5	0.02645	-4535.96	0.11467	-7775.95	0.14594
-14590	0.0003	-9.00082	0.04764	-2349	0.03233	-4536.46	0.12555	-7776.45	0.15794
-14580	0.0003	-9.48656	0.0571	-2349.48	0.03878	-4536.95	0.13701	-7776.95	0.17042
-14570	0.0003	-9.96039	0.06746	-2349.96	0.04583	-4537.43	0.14905	-7777.43	0.18336
-14560	0.0003	-10.4187	0.0787	-2350.41	0.05346	-4537.89	0.16165	-7777.89	0.19673
-14550	0.0003	-10.8578	0.0908	-2350.85	0.06166	-4538.34	0.17479	-7778.33	0.21052
-14540	0.0003	-11.2742	0.10373	-2351.27	0.07043	-4538.75	0.18845	-7778.75	0.22467
-14530	0.0003	-11.6645	0.11745	-2351.66	0.07973	-4539.14	0.20261	-7779.13	0.23917
-14520	0.0003	-12.0254	0.13191	-2352.02	0.08955	-4539.5	0.21722	-7779.49	0.25397
-14510	0.0003	-12.3539	0.14705	-2352.35	0.09985	-4539.82	0.23226	-7779.81	0.26904
-14500	0.0003	-12.6471	0.16279	-2352.64	0.11058	-4540.11	0.24768	-7780.1	0.28432
-14490	0.0003	-12.9024	0.17905	-2352.9	0.12171	-4540.35	0.26344	-7780.35	0.29978
-14480	0.0003	-13.1175	0.19573	-2353.11	0.13319	-4540.56	0.27949	-7780.55	0.31537
-14470	0.0003	-13.2903	0.21275	-2353.29	0.14495	-4540.72	0.29579	-7780.71	0.33104
-14460	0.0003	-13.4191	0.23	-2353.42	0.15695	-4540.84	0.31227	-7780.83	0.34674
-14450	0.0003	-13.5024	0.24738	-2353.5	0.16912	-4540.91	0.32889	-7780.9	0.36243
-14440	0.0003	-13.5393	0.26476	-2353.54	0.18139	-4540.93	0.34558	-7780.92	0.37804
-14430	0.0003	-13.5288	0.28204	-2353.53	0.19369	-4540.9	0.36229	-7780.9	0.39353
-14420	0.0003	-13.4707	0.2991	-2353.47	0.20596	-4540.83	0.37895	-7780.83	0.40884
-14410	0.0003	-13.3649	0.31583	-2353.36	0.21813	-4540.71	0.39551	-7780.7	0.42394
-14400	0.0003	-13.2117	0.33212	-2353.21	0.23012	-4540.54	0.41189	-7780.54	0.43876
-14390	0.0003	-13.0118	0.34786	-2353.01	0.24186	-4540.32	0.42805	-7780.32	0.45326
-14380	0.0003	-12.7664	0.36294	-2352.76	0.25329	-4540.06	0.44391	-7780.06	0.46739
-14370	0.0003	-12.4769	0.37727	-2352.48	0.26435	-4539.76	0.45942	-7779.76	0.48111
-14360	0.0003	-12.1454	0.39076	-2352.14	0.27496	-4539.41	0.47453	-7779.41	0.49437
-14350	0.0003	-11.7741	0.40332	-2351.77	0.28508	-4539.03	0.48918	-7779.03	0.50715
-14340	0.0003	-11.3657	0.41487	-2351.36	0.29465	-4538.61	0.50333	-7778.61	0.5194
-14330	0.0003	-10.9233	0.42535	-2350.92	0.30363	-4538.15	0.51693	-7778.15	0.5311
-14320	0.0003	-10.4505	0.43469	-2350.45	0.31198	-4537.67	0.52995	-7777.67	0.54223
-14310	0.0003	-9.95097	0.44286	-2349.95	0.31967	-4537.16	0.54235	-7777.16	0.55276
-14300	0.0003	-9.42894	0.44981	-2349.43	0.32667	-4536.63	0.55412	-7776.63	0.56269
-14290	0.0003	-8.8888	0.45551	-2348.89	0.33296	-4536.08	0.56522	-7776.08	0.572
-14280	0.0003	-8.33522	0.45995	-2348.33	0.33854	-4535.52	0.57564	-7775.52	0.5807
-14270	0.0003	-7.77307	0.46313	-2347.77	0.3434	-4534.96	0.58537	-7774.96	0.58879
-14260	0.0003	-7.20735	0.46504	-2347.21	0.34755	-4534.39	0.59442	-7774.39	0.59627
-14250	0.0003	-6.64318	0.4657	-2346.64	0.35099	-4533.82	0.60278	-7773.82	0.60316
-14240	0.0003	-6.08572	0.46514	-2346.09	0.35375	-4533.26	0.61047	-7773.26	0.60947
-14230	0.0003	-5.54012	0.46339	-2345.54	0.35585	-4532.72	0.61749	-7772.72	0.61524
-14220	0.0003	-5.01146	0.46051	-2345.01	0.35732	-4532.19	0.62386	-7772.19	0.62047
-14210	0.0003	-4.50471	0.45654	-2344.5	0.3582	-4531.68	0.62962	-7771.68	0.6252
-14200	0.0003	-4.02467	0.45155	-2344.02	0.35853	-4531.21	0.63478	-7771.21	0.62947
-14190	0.0003	-3.57589	0.44562	-2343.58	0.35836	-4530.76	0.63938	-7770.76	0.6333
-14180	0.0003	-3.16269	0.43884	-2343.16	0.35775	-4530.35	0.64345	-7770.35	0.63673
-14170	0.0003	-2.78903	0.43129	-2342.79	0.35674	-4529.98	0.64704	-7769.98	0.63981
-14160	0.0003	-2.45856	0.42308	-2342.46	0.35539	-4529.65	0.65017	-7769.65	0.64255
-14150	0.0003	-2.17447	0.41432	-2342.17	0.35378	-4529.37	0.65291	-7769.37	0.64502
-14140	0.0003	-1.93959	0.40512	-2341.94	0.35196	-4529.14	0.65528	-7769.14	0.64723
-14130	0.0003	-1.75624	0.39561	-2341.76	0.35001	-4528.96	0.65734	-7768.96	0.64925
-14120	0.0003	-1.62628	0.38591	-2341.63	0.34798	-4528.84	0.65913	-7768.84	0.65109
-14110	0.0003	-1.55107	0.37617	-2341.55	0.34596	-4528.77	0.66069	-7768.76	0.6528
-14100	0.0003	-1.53146	0.3665	-2341.53	0.344	-4528.75	0.66209	-7768.75	0.65441
-14090	0.0003	-1.56777	0.35706	-2341.57	0.34219	-4528.79	0.66335	-7768.79	0.65597
-14080	0.0003	-1.65978	0.34798	-2341.66	0.34057	-4528.88	0.66452	-7768.88	0.65749
-14070	0.0003	-1.80677	0.3394	-2341.81	0.33921	-4529.03	0.66565	-7769.03	0.65901
-14060	0.0003	-2.00744	0.33146	-2342.01	0.33818	-4529.23	0.66677	-7769.23	0.66055
-14050	0.0003	-2.26001	0.32428	-2342.26	0.33753	-4529.49	0.66792	-7769.49	0.66214
-14040	0.0003	-2.56218	0.31799	-2342.56	0.3373	-4529.79	0.66914	-7769.79	0.6638
-14030	0.0003	-2.91116	0.3127	-2342.91	0.33755	-4530.14	0.67044	-7770.14	0.66553
-14020	0.0003	-3.30371	0.30853	-2343.3	0.3383	-4530.53	0.67186	-7770.53	0.66736
-14010	0.0003	-3.73616	0.30556	-2343.74	0.33958	-4530.96	0.67341	-7770.96	0.66928
-14000	0.0003	-4.20443	0.30388	-2344.2	0.34141	-4531.43	0.6751	-7771.43	0.67131
-13990	0.0003	-4.70412	0.30356	-2344.7	0.34381	-4531.93	0.67695	-7771.93	0.67343
-13980	0.0003	-5.2305	0.30464	-2345.23	0.34677	-4532.45	0.67895	-7772.45	0.67565
-13970	0.0003	-5.77858	0.30715	-2345.78	0.35029	-4533	0.68111	-7773	0.67794
-13960	0.0003	-6.34315	0.31112	-2346.34	0.35434	-4533.56	0.68341	-7773.56	0.68031
-13950	0.0003	-6.91884	0.31653	-2346.92	0.35891	-4534.13	0.68584	-7774.13	0.68271
-13940	0.0003	-7.5002	0.32336	-2347.5	0.36395	-4534.71	0.68837	-7774.71	0.68514
-13930	0.0003	-8.0817	0.33156	-2348.08	0.36941	-4535.29	0.69099	-7775.29	0.68757
-13920	0.0003	-8.65784	0.34107	-2348.66	0.37525	-4535.86	0.69365	-7775.86	0.68996
-13910	0.0003	-9.22317	0.35182	-2349.22	0.3814	-4536.43	0.69634	-7776.43	0.69229
-13900	0.0003	-9.77238	0.36369	-2349.77	0.38779	-4536.97	0.699	-7776.97	0.69452
-13890	0.0003	-10.3003	0.37658	-2350.3	0.39435	-4537.5	0.70159	-7777.5	0.69661
-13880	0.0003	-10.8021	0.39035	-2350.8	0.40098	-4538	0.70407	-7778	0.69853
-13870	0.0003	-11.2729	0.40485	-2351.27	0.40761	-4538.47	0.7064	-7778.47	0.70024
-13860	0.0003	-11.7087	0.41994	-2351.71	0.41415	-4538.91	0.70852	-7778.91	0.7017
-13850	0.0003	-12.1052	0.43544	-2352.1	0.4205	-4539.3	0.71038	-7779.3	0.70287
-13840	0.0003	-12.4588	0.45118	-2352.46	0.42657	-4539.66	0.71193	-7779.66	0.70373
-13830	0.0003	-12.7665	0.46699	-2352.77	0.43227	-4539.97	0.71313	-7779.97	0.70423
-13820	0.0003	-13.0254	0.48267	-2353.02	0.43751	-4540.23	0.71393	-7780.23	0.70435
-13810	0.0003	-13.2331	0.49806	-2353.23	0.4422	-4540.44	0.71428	-7780.44	0.70405
-13800	0.0003	-13.3878	0.51297	-2353.39	0.44626	-4540.6	0.71414	-7780.6	0.70331
-13790	0.0003	-13.488	0.52722	-2353.49	0.4496	-4540.71	0.71347	-7780.7	0.7021
-13780	0.0003	-13.5329	0.54066	-2353.53	0.45216	-4540.76	0.71224	-7780.75	0.70042
-13770	0.0003	-13.522	0.55311	-2353.52	0.45386	-4540.75	0.71041	-7780.75	0.69823
-13760	0.0003	-13.4554	0.56442	-2353.45	0.45466	-4540.69	0.70797	-7780.69	0.69554
-13750	0.0003	-13.3335	0.57446	-2353.33	0.45449	-4540.57	0.70488	-7780.57	0.69233
-13740	0.0003	-13.1576	0.58309	-2353.16	0.45332	-4540.41	0.70115	-7780.4	0.68861
-13730	0.0003	-12.929	0.59021	-2352.93	0.45113	-4540.18	0.69675	-7780.18	0.68438
-13720	0.0003	-12.65	0.59572	-2352.65	0.44789	-4539.91	0.69171	-7779.91	0.67965
-13710	0.0003	-12.3229	0.59954	-2352.32	0.4436	-4539.59	0.68601	-7779.59	0.67443
-13700	0.0003	-11.9508	0.60161	-2351.95	0.43828	-4539.23	0.67968	-7779.23	0.66875
-13690	0.0003	-11.5371	0.60188	-2351.54	0.43192	-4538.82	0.67275	-7778.82	0.66262
-13680	0.0003	-11.0855	0.60032	-2351.08	0.42457	-4538.38	0.66523	-7778.37	0.65609
-13670	0.0003	-10.6003	0.59693	-2350.6	0.41627	-4537.9	0.65716	-7777.9	0.64917
-13660	0.0003	-10.0859	0.59171	-2350.08	0.40706	-4537.39	0.64859	-7777.39	0.64192
-13650	0.0003	-9.5472	0.58469	-2349.55	0.39702	-4536.86	0.63956	-7776.85	0.63436
-13640	0.0003	-8.98912	0.57591	-2348.99	0.3862	-4536.3	0.63012	-7776.3	0.62656
-13630	0.0003	-8.41691	0.56543	-2348.41	0.37469	-4535.74	0.62034	-7775.73	0.61854
-13620	0.0003	-7.83592	0.55333	-2347.83	0.36258	-4535.16	0.61026	-7775.16	0.61036
-13610	0.0003	-7.25156	0.53969	-2347.25	0.34997	-4534.58	0.59996	-7774.58	0.60206
-13600	0.0003	-6.66927	0.52463	-2346.67	0.33695	-4534	0.5895	-7773.99	0.59371
-13590	0.0003	-6.09448	0.50826	-2346.09	0.32364	-4533.42	0.57896	-7773.42	0.58534
-13580	0.0003	-5.53248	0.49071	-2345.53	0.31014	-4532.86	0.56838	-7772.86	0.577
-13570	0.0003	-4.98846	0.47212	-2344.99	0.29656	-4532.32	0.55786	-7772.31	0.56875
-13560	0.0003	-4.46737	0.45265	-2344.47	0.28303	-4531.79	0.54746	-7771.79	0.56062
-13550	0.0003	-3.97395	0.43244	-2343.97	0.26965	-4531.3	0.53723	-7771.29	0.55267
-13540	0.0003	-3.51263	0.41166	-2343.51	0.25654	-4530.83	0.52726	-7770.83	0.54492
-13530	0.0003	-3.08749	0.39049	-2343.09	0.24381	-4530.4	0.51759	-7770.4	0.53743
-13520	0.0003	-2.70229	0.36909	-2342.7	0.23158	-4530.01	0.5083	-7770.01	0.53022
-13510	0.0003	-2.36033	0.34765	-2342.36	0.21993	-4529.66	0.49943	-7769.66	0.52333
-13500	0.0003	-2.06454	0.32633	-2342.06	0.20898	-4529.36	0.49103	-7769.36	0.51677
-13490	0.0003	-1.81735	0.30531	-2341.82	0.19882	-4529.1	0.48316	-7769.1	0.51058
-13480	0.0003	-1.62077	0.28476	-2341.62	0.18952	-4528.9	0.47584	-7768.89	0.50476
-13470	0.0003	-1.47629	0.26486	-2341.47	0.18118	-4528.74	0.46912	-7768.74	0.49932
-13460	0.0003	-1.38493	0.24576	-2341.38	0.17385	-4528.64	0.46301	-7768.64	0.49428
-13450	0.0003	-1.34722	0.22762	-2341.35	0.1676	-4528.59	0.45754	-7768.59	0.48964
-13440	0.0003	-1.36319	0.21059	-2341.36	0.16247	-4528.6	0.45272	-7768.6	0.48538
-13430	0.0003	-1.43238	0.1948	-2341.43	0.15851	-4528.65	0.44855	-7768.65	0.48151
-13420	0.0003	-1.55383	0.18039	-2341.55	0.15573	-4528.77	0.44504	-7768.76	0.478
-13410	0.0003	-1.7261	0.16747	-2341.73	0.15416	-4528.93	0.44216	-7768.93	0.47484
-13400	0.0003	-1.94728	0.15613	-2341.95	0.15379	-4529.14	0.4399	-7769.14	0.472
-13390	0.0003	-2.21501	0.14646	-2342.21	0.1546	-4529.39	0.43824	-7769.39	0.46945
-13380	0.0003	-2.52651	0.13853	-2342.53	0.15658	-4529.69	0.43713	-7769.69	0.46716
-13370	0.0003	-2.8786	0.13239	-2342.88	0.15969	-4530.04	0.43655	-7770.04	0.46509
-13360	0.0003	-3.26771	0.12807	-2343.27	0.16388	-4530.42	0.43643	-7770.42	0.46321
-13350	0.0003	-3.68997	0.12559	-2343.69	0.16907	-4530.83	0.43673	-7770.83	0.46146
-13340	0.0003	-4.14119	0.12494	-2344.14	0.17521	-4531.27	0.43739	-7771.27	0.4598
-13330	0.0003	-4.61692	0.1261	-2344.62	0.18219	-4531.74	0.43834	-7771.74	0.45819
-13320	0.0003	-5.11252	0.12902	-2345.11	0.18994	-4532.23	0.43951	-7772.23	0.45658
-13310	0.0003	-5.62316	0.13364	-2345.62	0.19833	-4532.74	0.44083	-7772.74	0.45492
-13300	0.0003	-6.14391	0.13988	-2346.14	0.20726	-4533.26	0.44223	-7773.26	0.45316
-13290	0.0003	-6.66975	0.14763	-2346.67	0.21662	-4533.78	0.44363	-7773.78	0.45126
-13280	0.0003	-7.19567	0.15679	-2347.2	0.22626	-4534.31	0.44496	-7774.31	0.44917
-13270	0.0003	-7.71667	0.16721	-2347.72	0.23607	-4534.83	0.44614	-7774.83	0.44685
-13260	0.0003	-8.22783	0.17876	-2348.23	0.2459	-4535.34	0.44709	-7775.34	0.44426
-13250	0.0003	-8.72437	0.19128	-2348.72	0.25564	-4535.84	0.44774	-7775.84	0.44137
-13240	0.0003	-9.20168	0.20459	-2349.2	0.26513	-4536.32	0.44802	-7776.32	0.43814
-13230	0.0003	-9.65537	0.21853	-2349.66	0.27425	-4536.78	0.44788	-7776.78	0.43455
-13220	0.0003	-10.0813	0.23291	-2350.08	0.28287	-4537.21	0.44725	-7777.21	0.43058
-13210	0.0003	-10.4756	0.24754	-2350.48	0.29087	-4537.62	0.44607	-7777.62	0.42622
-13200	0.0003	-10.8348	0.26224	-2350.83	0.29813	-4537.98	0.4443	-7777.98	0.42145
-13190	0.0003	-11.1557	0.27682	-2351.16	0.30454	-4538.31	0.44191	-7778.31	0.41628
-13180	0.0003	-11.4354	0.2911	-2351.43	0.31	-4538.6	0.43885	-7778.6	0.41071
-13170	0.0003	-11.6716	0.3049	-2351.67	0.31441	-4538.85	0.43512	-7778.85	0.40476
-13160	0.0003	-11.8623	0.31805	-2351.86	0.31771	-4539.05	0.43068	-7779.05	0.39843
-13150	0.0003	-12.0058	0.3304	-2352.01	0.31981	-4539.21	0.42555	-7779.21	0.39176
-13140	0.0003	-12.101	0.34178	-2352.1	0.32068	-4539.32	0.41971	-7779.31	0.38477
-13130	0.0003	-12.1471	0.35207	-2352.15	0.32026	-4539.37	0.41319	-7779.37	0.37751
-13120	0.0003	-12.1439	0.36115	-2352.14	0.31852	-4539.38	0.40601	-7779.38	0.37001
-13110	0.0003	-12.0916	0.36889	-2352.09	0.31547	-4539.34	0.39821	-7779.34	0.36232
-13100	0.0003	-11.9906	0.37522	-2351.99	0.3111	-4539.25	0.38981	-7779.25	0.3545
-13090	0.0003	-11.8421	0.38006	-2351.84	0.30542	-4539.12	0.38088	-7779.12	0.3466
-13080	0.0003	-11.6474	0.38336	-2351.65	0.29848	-4538.93	0.37147	-7778.93	0.33869
-13070	0.0003	-11.4085	0.38508	-2351.41	0.29032	-4538.71	0.36165	-7778.7	0.33082
-13060	0.0003	-11.1277	0.38521	-2351.13	0.281	-4538.44	0.35149	-7778.43	0.32307
-13050	0.0003	-10.8076	0.38374	-2350.81	0.2706	-4538.13	0.34108	-7778.12	0.3155
-13040	0.0003	-10.4512	0.38069	-2350.45	0.25921	-4537.78	0.3305	-7777.78	0.30819
-13030	0.0003	-10.0618	0.37611	-2350.06	0.24693	-4537.4	0.31984	-7777.39	0.30119
-13020	0.0003	-9.6433	0.37005	-2349.64	0.23387	-4536.99	0.30919	-7776.98	0.29459
-13010	0.0003	-9.19942	0.36258	-2349.2	0.22016	-4536.55	0.29865	-7776.54	0.28845
-13000	0.0003	-8.73436	0.35379	-2348.73	0.20592	-4536.09	0.28833	-7776.08	0.28282
-12990	0.0003	-8.25247	0.34377	-2348.25	0.19129	-4535.61	0.27831	-7775.61	0.27778
-12980	0.0003	-7.75823	0.33265	-2347.76	0.17641	-4535.12	0.2687	-7775.11	0.27337
-12970	0.0003	-7.25623	0.32053	-2347.25	0.16142	-4534.62	0.25959	-7774.61	0.26966
-12960	0.0003	-6.7511	0.30756	-2346.75	0.14648	-4534.11	0.25107	-7774.11	0.26668
-12950	0.0003	-6.24749	0.29388	-2346.24	0.13174	-4533.61	0.24323	-7773.6	0.26448
-12940	0.0003	-5.75001	0.27963	-2345.75	0.11733	-4533.11	0.23616	-7773.1	0.26309
-12930	0.0003	-5.26318	0.26496	-2345.26	0.1034	-4532.62	0.22994	-7772.61	0.26253
-12920	0.0003	-4.79138	0.25003	-2344.79	0.09009	-4532.14	0.22462	-7772.14	0.26283
-12910	0.0003	-4.33884	0.23499	-2344.34	0.07754	-4531.68	0.22028	-7771.68	0.26399
-12900	0.0003	-3.90956	0.21999	-2343.91	0.06587	-4531.25	0.21696	-7771.24	0.26602
-12890	0.0003	-3.50729	0.20519	-2343.51	0.05519	-4530.84	0.21471	-7770.83	0.2689
-12880	0.0003	-3.13552	0.19074	-2343.13	0.04562	-4530.45	0.21357	-7770.45	0.27263
-12870	0.0003	-2.79741	0.17677	-2342.8	0.03725	-4530.11	0.21355	-7770.1	0.27718
-12860	0.0003	-2.49579	0.16343	-2342.49	0.03017	-4529.8	0.21468	-7769.79	0.28252
-12850	0.0003	-2.23311	0.15084	-2342.23	0.02446	-4529.52	0.21694	-7769.52	0.2886
-12840	0.0003	-2.01148	0.13912	-2342.01	0.02016	-4529.29	0.22034	-7769.29	0.29539
-12830	0.0003	-1.83257	0.12839	-2341.83	0.01733	-4529.1	0.22485	-7769.1	0.30281
-12820	0.0003	-1.6977	0.11874	-2341.7	0.01599	-4528.95	0.23044	-7768.95	0.31081
-12810	0.0003	-1.60773	0.11026	-2341.61	0.01618	-4528.85	0.23707	-7768.85	0.31932
-12800	0.0003	-1.56313	0.10304	-2341.56	0.01788	-4528.79	0.24468	-7768.79	0.32826
-12790	0.0003	-1.56395	0.09713	-2341.56	0.02109	-4528.78	0.25322	-7768.78	0.33756
-12780	0.0003	-1.60982	0.09258	-2341.61	0.02578	-4528.81	0.26261	-7768.81	0.34711
-12770	0.0003	-1.69998	0.08944	-2341.7	0.03191	-4528.89	0.27277	-7768.89	0.35684
-12760	0.0003	-1.83322	0.08773	-2341.83	0.03943	-4529.01	0.28361	-7769.01	0.36665
-12750	0.0003	-2.00799	0.08745	-2342.01	0.04826	-4529.18	0.29504	-7769.18	0.37644
-12740	0.0003	-2.22234	0.08861	-2342.22	0.05833	-4529.38	0.30695	-7769.38	0.38612
-12730	0.0003	-2.47395	0.09119	-2342.47	0.06955	-4529.63	0.31924	-7769.62	0.3956
-12720	0.0003	-2.76018	0.09514	-2342.76	0.0818	-4529.9	0.33179	-7769.9	0.40477
-12710	0.0003	-3.0781	0.10044	-2343.08	0.09498	-4530.21	0.34449	-7770.21	0.41355
-12700	0.0003	-3.42448	0.10701	-2343.42	0.10895	-4530.55	0.35721	-7770.55	0.42185
-12690	0.0003	-3.79584	0.11478	-2343.8	0.12359	-4530.92	0.36985	-7770.92	0.42958
-12680	0.0003	-4.18849	0.12368	-2344.19	0.13876	-4531.31	0.38229	-7771.31	0.43666
-12670	0.0003	-4.59857	0.13361	-2344.6	0.15431	-4531.71	0.39441	-7771.71	0.44302
-12660	0.0003	-5.02207	0.14446	-2345.02	0.17011	-4532.14	0.4061	-7772.14	0.4486
-12650	0.0003	-5.45488	0.15612	-2345.45	0.18599	-4532.57	0.41725	-7772.57	0.45334
-12640	0.0003	-5.89283	0.16847	-2345.89	0.20182	-4533.01	0.42777	-7773.01	0.45719
-12630	0.0003	-6.33173	0.18138	-2346.33	0.21744	-4533.45	0.43755	-7773.45	0.46011
-12620	0.0003	-6.76741	0.19472	-2346.77	0.23271	-4533.88	0.44652	-7773.88	0.46208
-12610	0.0003	-7.19575	0.20835	-2347.2	0.24749	-4534.32	0.45459	-7774.32	0.46308
-12600	0.0003	-7.61275	0.22214	-2347.61	0.26164	-4534.74	0.4617	-7774.74	0.46309
-12590	0.0003	-8.01451	0.23595	-2348.01	0.27504	-4535.14	0.46779	-7775.14	0.46214
-12580	0.0003	-8.39734	0.24964	-2348.4	0.28757	-4535.53	0.47282	-7775.53	0.46023
-12570	0.0003	-8.75773	0.26308	-2348.76	0.29912	-4535.9	0.47675	-7775.9	0.45739
-12560	0.0003	-9.09241	0.27615	-2349.09	0.30959	-4536.25	0.47956	-7776.24	0.45365
-12550	0.0003	-9.39836	0.28872	-2349.4	0.3189	-4536.56	0.48124	-7776.56	0.44908
-12540	0.0003	-9.67287	0.30068	-2349.67	0.32696	-4536.84	0.4818	-7776.84	0.44373
-12530	0.0003	-9.9135	0.31192	-2349.91	0.33374	-4537.1	0.48124	-7777.09	0.43766
-12520	0.0003	-10.1182	0.32234	-2350.12	0.33916	-4537.31	0.47961	-7777.31	0.43096
-12510	0.0003	-10.2851	0.33188	-2350.28	0.34322	-4537.49	0.47694	-7777.49	0.42371
-12500	0.0003	-10.4129	0.34044	-2350.41	0.34588	-4537.63	0.47327	-7777.63	0.41601
-12490	0.0003	-10.5004	0.34798	-2350.5	0.34715	-4537.73	0.46868	-7777.73	0.40795
-12480	0.0003	-10.5471	0.35444	-2350.55	0.34704	-4537.78	0.46324	-7777.78	0.39965
-12470	0.0003	-10.5526	0.3598	-2350.55	0.34557	-4537.8	0.45702	-7777.8	0.39121
-12460	0.0003	-10.5168	0.36403	-2350.52	0.34279	-4537.78	0.45012	-7777.78	0.38275
-12450	0.0003	-10.4404	0.36713	-2350.44	0.33875	-4537.71	0.44264	-7777.71	0.37439
-12440	0.0003	-10.3239	0.3691	-2350.32	0.33352	-4537.61	0.43469	-7777.6	0.36623
-12430	0.0003	-10.1687	0.36998	-2350.17	0.32718	-4537.46	0.42637	-7777.46	0.3584
-12420	0.0003	-9.97609	0.3698	-2349.97	0.31982	-4537.28	0.4178	-7777.27	0.35102
-12410	0.0003	-9.74803	0.36861	-2349.75	0.31155	-4537.06	0.40911	-7777.05	0.34419
-12400	0.0003	-9.48665	0.36645	-2349.48	0.30246	-4536.8	0.40041	-7776.8	0.33802
-12390	0.0003	-9.19441	0.36341	-2349.19	0.29269	-4536.52	0.39182	-7776.52	0.33261
-12380	0.0003	-8.87406	0.35957	-2348.87	0.28235	-4536.2	0.38347	-7776.2	0.32807
-12370	0.0003	-8.5286	0.35499	-2348.53	0.27158	-4535.86	0.37548	-7775.86	0.32447
-12360	0.0003	-8.16122	0.34978	-2348.16	0.26051	-4535.5	0.36795	-7775.5	0.3219
-12350	0.0003	-7.77536	0.34404	-2347.77	0.24926	-4535.12	0.361	-7775.11	0.32043
-12340	0.0003	-7.37458	0.33786	-2347.37	0.23799	-4534.72	0.35474	-7774.72	0.32012
-12330	0.0003	-6.96257	0.33134	-2346.96	0.22681	-4534.31	0.34925	-7774.31	0.321
-12320	0.0003	-6.54313	0.32459	-2346.54	0.21585	-4533.89	0.34464	-7773.89	0.32313
-12310	0.0003	-6.12009	0.31771	-2346.12	0.20526	-4533.47	0.34096	-7773.46	0.32652
-12300	0.0003	-5.6973	0.3108	-2345.7	0.19514	-4533.04	0.33831	-7773.04	0.33118
-12290	0.0003	-5.27859	0.30395	-2345.28	0.18561	-4532.62	0.33672	-7772.62	0.33711
-12280	0.0003	-4.86773	0.29727	-2344.87	0.17677	-4532.2	0.33625	-7772.2	0.34429
-12270	0.0003	-4.46838	0.29083	-2344.47	0.16872	-4531.8	0.33693	-7771.8	0.3527
-12260	0.0003	-4.08408	0.28472	-2344.08	0.16155	-4531.41	0.33878	-7771.41	0.36228
-12250	0.0003	-3.71821	0.27902	-2343.72	0.15533	-4531.04	0.3418	-7771.04	0.37299
-12240	0.0003	-3.37393	0.27379	-2343.37	0.15013	-4530.69	0.346	-7770.68	0.38474
-12230	0.0003	-3.05421	0.26909	-2343.05	0.146	-4530.36	0.35135	-7770.36	0.39747
-12220	0.0003	-2.76173	0.26497	-2342.76	0.14298	-4530.06	0.35782	-7770.06	0.41108
-12210	0.0003	-2.49892	0.26147	-2342.5	0.14109	-4529.79	0.36536	-7769.78	0.42547
-12200	0.0003	-2.26793	0.25863	-2342.27	0.14035	-4529.55	0.37393	-7769.54	0.44052
-12190	0.0003	-2.07057	0.25647	-2342.07	0.14076	-4529.34	0.38344	-7769.34	0.4561
-12180	0.0003	-1.90835	0.25501	-2341.91	0.14231	-4529.17	0.39384	-7769.16	0.4721
-12170	0.0003	-1.78244	0.25425	-2341.78	0.14499	-4529.03	0.40501	-7769.03	0.48838
-12160	0.0003	-1.69368	0.2542	-2341.69	0.14874	-4528.93	0.41688	-7768.93	0.50479
-12150	0.0003	-1.64254	0.25483	-2341.64	0.15354	-4528.87	0.42932	-7768.87	0.52119
-12140	0.0003	-1.62916	0.25614	-2341.63	0.15931	-4528.85	0.44224	-7768.84	0.53743
-12130	0.0003	-1.65335	0.25811	-2341.65	0.16601	-4528.86	0.45551	-7768.86	0.55336
-12120	0.0003	-1.71455	0.26069	-2341.71	0.17354	-4528.91	0.46901	-7768.91	0.56884
-12110	0.0003	-1.81187	0.26385	-2341.81	0.18184	-4529	0.48261	-7769	0.58372
-12100	0.0003	-1.94409	0.26756	-2341.94	0.19081	-4529.12	0.49619	-7769.12	0.59785
-12090	0.0003	-2.10967	0.27175	-2342.11	0.20035	-4529.28	0.50961	-7769.28	0.61111
-12080	0.0003	-2.3068	0.27639	-2342.31	0.21037	-4529.47	0.52275	-7769.47	0.62335
-12070	0.0003	-2.53334	0.2814	-2342.53	0.22076	-4529.69	0.53548	-7769.69	0.63447
-12060	0.0003	-2.78692	0.28674	-2342.79	0.23141	-4529.94	0.54769	-7769.94	0.64434
-12050	0.0003	-3.06493	0.29235	-2343.06	0.24221	-4530.21	0.55925	-7770.21	0.65287
-12040	0.0003	-3.36454	0.29815	-2343.36	0.25306	-4530.5	0.57006	-7770.5	0.65996
-12030	0.0003	-3.68273	0.3041	-2343.68	0.26385	-4530.82	0.58001	-7770.82	0.66554
-12020	0.0003	-4.01634	0.31011	-2344.02	0.27447	-4531.15	0.58901	-7771.15	0.66955
-12010	0.0003	-4.36207	0.31614	-2344.36	0.28482	-4531.5	0.59698	-7771.49	0.67194
-12000	0.0003	-4.71653	0.32211	-2344.72	0.2948	-4531.85	0.60384	-7771.85	0.67267
-11990	0.0003	-5.07628	0.32797	-2345.08	0.30432	-4532.21	0.60953	-7772.21	0.67175
-11980	0.0003	-5.43785	0.33366	-2345.44	0.3133	-4532.57	0.614	-7772.57	0.66915
-11970	0.0003	-5.79776	0.33913	-2345.8	0.32165	-4532.93	0.61722	-7772.93	0.66491
-11960	0.0003	-6.15257	0.34432	-2346.15	0.3293	-4533.29	0.61915	-7773.29	0.65906
-11950	0.0003	-6.49894	0.3492	-2346.5	0.3362	-4533.64	0.6198	-7773.64	0.65164
-11940	0.0003	-6.83361	0.35371	-2346.83	0.34228	-4533.98	0.61916	-7773.98	0.64273
-11930	0.0003	-7.15343	0.35782	-2347.15	0.34751	-4534.31	0.61726	-7774.31	0.6324
-11920	0.0003	-7.45546	0.36151	-2347.45	0.35185	-4534.62	0.61411	-7774.62	0.62074
-11910	0.0003	-7.73689	0.36474	-2347.74	0.35528	-4534.9	0.60977	-7774.9	0.60788
-11900	0.0003	-7.99516	0.36749	-2347.99	0.35779	-4535.17	0.60428	-7775.17	0.59392
-11890	0.0003	-8.22792	0.36977	-2348.23	0.35937	-4535.41	0.59773	-7775.41	0.57901
-11880	0.0003	-8.43306	0.37155	-2348.43	0.36002	-4535.62	0.59017	-7775.62	0.56329
-11870	0.0003	-8.60877	0.37283	-2348.61	0.35978	-4535.81	0.5817	-7775.81	0.5469
-11860	0.0003	-8.75347	0.37364	-2348.75	0.35866	-4535.96	0.57242	-7775.96	0.53
-11850	0.0003	-8.8659	0.37397	-2348.86	0.35669	-4536.08	0.56243	-7776.08	0.51277
-11840	0.0003	-8.94509	0.37384	-2348.94	0.35393	-4536.17	0.55184	-7776.17	0.49536
-11830	0.0003	-8.99038	0.37328	-2348.99	0.35042	-4536.23	0.54077	-7776.23	0.47796
-11820	0.0003	-9.00141	0.37232	-2349	0.34622	-4536.25	0.52934	-7776.25	0.46072
-11810	0.0003	-8.97813	0.37099	-2348.98	0.3414	-4536.23	0.51767	-7776.23	0.44382
-11800	0.0003	-8.92082	0.36931	-2348.92	0.33603	-4536.19	0.50589	-7776.18	0.42743
-11790	0.0003	-8.83004	0.36734	-2348.83	0.33017	-4536.1	0.49412	-7776.1	0.4117
-11780	0.0003	-8.70667	0.36512	-2348.71	0.32391	-4535.99	0.4825	-7775.99	0.39681
-11770	0.0003	-8.55191	0.36267	-2348.55	0.31732	-4535.84	0.47113	-7775.84	0.38289
-11760	0.0003	-8.36719	0.36006	-2348.37	0.3105	-4535.66	0.46015	-7775.66	0.37009
-11750	0.0003	-8.15427	0.35733	-2348.15	0.30351	-4535.46	0.44966	-7775.45	0.35853
-11740	0.0003	-7.91513	0.35451	-2347.91	0.29645	-4535.22	0.43978	-7775.22	0.34833
-11730	0.0003	-7.65199	0.35166	-2347.65	0.28938	-4534.97	0.4306	-7774.96	0.3396
-11720	0.0003	-7.36728	0.3488	-2347.37	0.28239	-4534.69	0.42221	-7774.68	0.33243
-11710	0.0003	-7.06365	0.34598	-2347.06	0.27556	-4534.39	0.41469	-7774.38	0.32689
-11700	0.0003	-6.74388	0.34323	-2346.74	0.26894	-4534.07	0.40813	-7774.07	0.32304
-11690	0.0003	-6.4109	0.34058	-2346.41	0.2626	-4533.74	0.40257	-7773.73	0.32092
-11680	0.0003	-6.06777	0.33805	-2346.07	0.25661	-4533.39	0.39806	-7773.39	0.32056
-11670	0.0003	-5.7176	0.33567	-2345.72	0.251	-4533.04	0.39465	-7773.04	0.32196
-11660	0.0003	-5.36357	0.33346	-2345.36	0.24584	-4532.69	0.39235	-7772.69	0.32512
-11650	0.0003	-5.00888	0.33141	-2345.01	0.24115	-4532.33	0.39117	-7772.33	0.33
-11640	0.0003	-4.65671	0.32954	-2344.65	0.23696	-4531.98	0.39112	-7771.98	0.33656
-11630	0.0003	-4.3102	0.32785	-2344.31	0.2333	-4531.63	0.39218	-7771.63	0.34475
-11620	0.0003	-3.97241	0.32633	-2343.97	0.23019	-4531.29	0.39432	-7771.29	0.35447
-11610	0.0003	-3.64632	0.32497	-2343.64	0.22762	-4530.96	0.3975	-7770.96	0.36564
-11600	0.0003	-3.33476	0.32376	-2343.33	0.22559	-4530.64	0.40167	-7770.64	0.37815
-11590	0.0003	-3.04042	0.32269	-2343.04	0.22411	-4530.34	0.40676	-7770.34	0.39187
-11580	0.0003	-2.76581	0.32173	-2342.76	0.22315	-4530.06	0.41271	-7770.06	0.40667
-11570	0.0003	-2.51322	0.32086	-2342.51	0.22269	-4529.8	0.41943	-7769.8	0.4224
-11560	0.0003	-2.28475	0.32006	-2342.28	0.2227	-4529.56	0.42683	-7769.56	0.4389
-11550	0.0003	-2.08223	0.31929	-2342.08	0.22315	-4529.35	0.43482	-7769.35	0.45602
-11540	0.0003	-1.90727	0.31854	-2341.91	0.224	-4529.17	0.44328	-7769.17	0.47357
-11530	0.0003	-1.76119	0.31777	-2341.76	0.22521	-4529.02	0.4521	-7769.01	0.49137
-11520	0.0003	-1.64505	0.31696	-2341.64	0.22674	-4528.89	0.46118	-7768.89	0.50925
-11510	0.0003	-1.55961	0.31608	-2341.56	0.22852	-4528.8	0.47039	-7768.8	0.52702
-11500	0.0003	-1.50537	0.3151	-2341.5	0.23051	-4528.73	0.47962	-7768.73	0.5445
-11490	0.0003	-1.48252	0.31402	-2341.48	0.23267	-4528.7	0.48875	-7768.7	0.5615
-11480	0.0003	-1.49097	0.3128	-2341.49	0.23493	-4528.7	0.49766	-7768.7	0.57784
-11470	0.0003	-1.53033	0.31144	-2341.53	0.23724	-4528.73	0.50624	-7768.73	0.59336
-11460	0.0003	-1.59995	0.30991	-2341.6	0.23956	-4528.8	0.51437	-7768.8	0.60788
-11450	0.0003	-1.69889	0.30822	-2341.7	0.24183	-4528.89	0.52195	-7768.89	0.62125
-11440	0.0003	-1.82593	0.30637	-2341.83	0.24402	-4529.01	0.52888	-7769.01	0.63331
-11430	0.0003	-1.97962	0.30435	-2341.98	0.24606	-4529.16	0.53508	-7769.16	0.64394
-11420	0.0003	-2.15826	0.30216	-2342.16	0.24793	-4529.33	0.54044	-7769.33	0.65302
-11410	0.0003	-2.35992	0.29983	-2342.36	0.24959	-4529.53	0.54491	-7769.52	0.66043
-11400	0.0003	-2.58249	0.29737	-2342.58	0.25101	-4529.74	0.54842	-7769.74	0.66608
-11390	0.0003	-2.82365	0.2948	-2342.82	0.25216	-4529.98	0.55092	-7769.98	0.66991
-11380	0.0003	-3.08094	0.29213	-2343.08	0.25303	-4530.24	0.55236	-7770.23	0.67186
-11370	0.0003	-3.35175	0.2894	-2343.35	0.2536	-4530.5	0.55273	-7770.5	0.67188
-11360	0.0003	-3.63338	0.28664	-2343.63	0.25385	-4530.78	0.55199	-7770.78	0.66997
-11350	0.0003	-3.92302	0.28388	-2343.92	0.25379	-4531.07	0.55015	-7771.07	0.66612
-11340	0.0003	-4.21783	0.28116	-2344.22	0.25342	-4531.37	0.54722	-7771.37	0.66036
-11330	0.0003	-4.5149	0.27852	-2344.51	0.25275	-4531.67	0.54322	-7771.67	0.65271
-11320	0.0003	-4.81137	0.27598	-2344.81	0.25178	-4531.96	0.53819	-7771.96	0.64325
-11310	0.0003	-5.10435	0.2736	-2345.1	0.25054	-4532.26	0.53216	-7772.26	0.63204
-11300	0.0003	-5.39104	0.2714	-2345.39	0.24906	-4532.55	0.5252	-7772.55	0.61919
-11290	0.0003	-5.6687	0.26943	-2345.67	0.24735	-4532.83	0.51738	-7772.83	0.60479
-11280	0.0003	-5.9347	0.26773	-2345.93	0.24545	-4533.1	0.50876	-7773.1	0.58899
-11270	0.0003	-6.18652	0.26632	-2346.19	0.2434	-4533.36	0.49944	-7773.36	0.5719
-11260	0.0003	-6.4218	0.26524	-2346.42	0.24122	-4533.6	0.48952	-7773.6	0.5537
-11250	0.0003	-6.63835	0.26451	-2346.64	0.23896	-4533.82	0.47908	-7773.82	0.53453
-11240	0.0003	-6.83415	0.26417	-2346.83	0.23667	-4534.02	0.46825	-7774.02	0.51458
-11230	0.0003	-7.0074	0.26424	-2347.01	0.23437	-4534.2	0.45712	-7774.2	0.49402
-11220	0.0003	-7.15651	0.26472	-2347.16	0.23211	-4534.36	0.44582	-7774.36	0.47304
-11210	0.0003	-7.28011	0.26562	-2347.28	0.22993	-4534.49	0.43445	-7774.49	0.45183
-11200	0.0003	-7.37709	0.26697	-2347.38	0.22788	-4534.6	0.42313	-7774.6	0.43059
-11190	0.0003	-7.44657	0.26875	-2347.45	0.22598	-4534.67	0.41199	-7774.67	0.4095
-11180	0.0003	-7.48793	0.27096	-2347.49	0.22428	-4534.72	0.40112	-7774.72	0.38876
-11170	0.0003	-7.5008	0.27359	-2347.5	0.2228	-4534.74	0.39065	-7774.74	0.36856
-11160	0.0003	-7.4851	0.27661	-2347.48	0.22157	-4534.74	0.38068	-7774.73	0.34908
-11150	0.0003	-7.44097	0.28002	-2347.44	0.22062	-4534.7	0.3713	-7774.7	0.3305
-11140	0.0003	-7.36884	0.28377	-2347.37	0.21997	-4534.63	0.36261	-7774.63	0.31298
-11130	0.0003	-7.26939	0.28783	-2347.27	0.21964	-4534.54	0.3547	-7774.54	0.29669
-11120	0.0003	-7.14353	0.29215	-2347.14	0.21962	-4534.42	0.34764	-7774.42	0.28176
-11110	0.0003	-6.99244	0.2967	-2346.99	0.21994	-4534.28	0.34151	-7774.27	0.26834
-11100	0.0003	-6.8175	0.30142	-2346.82	0.22058	-4534.11	0.33635	-7774.11	0.25655
-11090	0.0003	-6.62034	0.30626	-2346.62	0.22154	-4533.92	0.33222	-7773.91	0.24647
-11080	0.0003	-6.40274	0.31114	-2346.4	0.22281	-4533.7	0.32915	-7773.7	0.23821
-11070	0.0003	-6.16672	0.31601	-2346.16	0.22438	-4533.47	0.32716	-7773.47	0.23184
-11060	0.0003	-5.91441	0.32081	-2345.91	0.22621	-4533.22	0.32627	-7773.22	0.22739
-11050	0.0003	-5.64811	0.32546	-2345.65	0.22828	-4532.96	0.32648	-7772.95	0.22491
-11040	0.0003	-5.37024	0.32989	-2345.37	0.23057	-4532.68	0.32776	-7772.68	0.22442
-11030	0.0003	-5.08331	0.33403	-2345.08	0.23303	-4532.39	0.33011	-7772.39	0.2259
-11020	0.0003	-4.78991	0.33782	-2344.79	0.23562	-4532.1	0.33348	-7772.1	0.22933
-11010	0.0003	-4.49265	0.34118	-2344.49	0.2383	-4531.8	0.33783	-7771.8	0.23469
-11000	0.0003	-4.1942	0.34405	-2344.19	0.24102	-4531.5	0.3431	-7771.5	0.2419
-10990	0.0003	-3.89721	0.34638	-2343.9	0.24374	-4531.21	0.34923	-7771.2	0.25088
-10980	0.0003	-3.60429	0.34809	-2343.6	0.24641	-4530.91	0.35614	-7770.91	0.26156
-10970	0.0003	-3.31801	0.34915	-2343.32	0.24897	-4530.62	0.36374	-7770.62	0.27382
-10960	0.0003	-3.04087	0.3495	-2343.04	0.25139	-4530.34	0.37195	-7770.34	0.28754
-10950	0.0003	-2.77524	0.34911	-2342.77	0.2536	-4530.07	0.38068	-7770.07	0.30258
-10940	0.0003	-2.5234	0.34794	-2342.52	0.25557	-4529.81	0.38981	-7769.81	0.3188
-10930	0.0003	-2.28746	0.34598	-2342.29	0.25724	-4529.57	0.39925	-7769.57	0.33603
-10920	0.0003	-2.06939	0.34321	-2342.07	0.25859	-4529.35	0.40888	-7769.35	0.35412
-10910	0.0003	-1.87098	0.33963	-2341.87	0.25956	-4529.14	0.4186	-7769.14	0.37288
-10900	0.0003	-1.6938	0.33524	-2341.69	0.26013	-4528.96	0.4283	-7768.96	0.39214
-10890	0.0003	-1.53923	0.33007	-2341.54	0.26026	-4528.8	0.43786	-7768.8	0.41171
-10880	0.0003	-1.40845	0.32413	-2341.41	0.25994	-4528.66	0.44717	-7768.66	0.4314
-10870	0.0003	-1.30239	0.31747	-2341.3	0.25915	-4528.55	0.45615	-7768.55	0.45103
-10860	0.0003	-1.22174	0.31014	-2341.22	0.25787	-4528.46	0.46467	-7768.46	0.47042
-10850	0.0003	-1.16698	0.30219	-2341.17	0.2561	-4528.4	0.47266	-7768.4	0.48936
-10840	0.0003	-1.13833	0.29369	-2341.14	0.25384	-4528.36	0.48001	-7768.36	0.5077
-10830	0.0003	-1.13576	0.28472	-2341.13	0.2511	-4528.35	0.48665	-7768.35	0.52525
-10820	0.0003	-1.15902	0.27536	-2341.16	0.2479	-4528.37	0.4925	-7768.37	0.54185
-10810	0.0003	-1.20762	0.26572	-2341.21	0.24426	-4528.41	0.49751	-7768.41	0.55735
-10800	0.0003	-1.28081	0.25588	-2341.28	0.24021	-4528.48	0.50161	-7768.48	0.5716
-10790	0.0003	-1.37766	0.24596	-2341.38	0.23578	-4528.57	0.50476	-7768.57	0.58448
-10780	0.0003	-1.49699	0.23606	-2341.5	0.23102	-4528.68	0.50692	-7768.68	0.59585
-10770	0.0003	-1.63743	0.22631	-2341.64	0.22597	-4528.82	0.50809	-7768.82	0.60563
-10760	0.0003	-1.79743	0.21682	-2341.8	0.2207	-4528.98	0.50824	-7768.97	0.61373
-10750	0.0003	-1.97525	0.20771	-2341.97	0.21525	-4529.15	0.50737	-7769.15	0.62007
-10740	0.0003	-2.16901	0.19908	-2342.17	0.20969	-4529.34	0.5055	-7769.34	0.62461
-10730	0.0003	-2.37668	0.19107	-2342.38	0.20409	-4529.55	0.50265	-7769.54	0.62731
-10720	0.0003	-2.59613	0.18378	-2342.6	0.19851	-4529.76	0.49885	-7769.76	0.62815
-10710	0.0003	-2.8251	0.17731	-2342.82	0.19302	-4529.99	0.49416	-7769.99	0.62714
-10700	0.0003	-3.0613	0.17176	-2343.06	0.18769	-4530.23	0.48862	-7770.22	0.62429
-10690	0.0003	-3.30234	0.16723	-2343.3	0.18259	-4530.47	0.48229	-7770.47	0.61966
-10680	0.0003	-3.54584	0.1638	-2343.55	0.1778	-4530.71	0.47526	-7770.71	0.61328
-10670	0.0003	-3.78939	0.16153	-2343.79	0.17337	-4530.96	0.4676	-7770.95	0.60523
-10660	0.0003	-4.03059	0.16049	-2344.03	0.16938	-4531.2	0.4594	-7771.2	0.5956
-10650	0.0003	-4.26709	0.16072	-2344.27	0.16587	-4531.44	0.45076	-7771.44	0.5845
-10640	0.0003	-4.49659	0.16225	-2344.5	0.16292	-4531.67	0.44176	-7771.67	0.57204
-10630	0.0003	-4.71687	0.16511	-2344.72	0.16056	-4531.89	0.43251	-7771.89	0.55835
-10620	0.0003	-4.92583	0.16929	-2344.93	0.15885	-4532.11	0.42312	-7772.11	0.54357
-10610	0.0003	-5.12144	0.17479	-2345.12	0.15782	-4532.31	0.41369	-7772.31	0.52784
-10600	0.0003	-5.30186	0.18159	-2345.3	0.1575	-4532.49	0.40433	-7772.49	0.51134
-10590	0.0003	-5.46535	0.18963	-2345.46	0.15791	-4532.66	0.39515	-7772.66	0.49422
-10580	0.0003	-5.61039	0.19886	-2345.61	0.15907	-4532.81	0.38623	-7772.81	0.47666
-10570	0.0003	-5.73558	0.20922	-2345.73	0.16099	-4532.94	0.37769	-7772.94	0.45882
-10560	0.0003	-5.83976	0.22061	-2345.84	0.16366	-4533.05	0.36962	-7773.05	0.44088
-10550	0.0003	-5.92194	0.23294	-2345.92	0.16707	-4533.14	0.36211	-7773.14	0.42302
-10540	0.0003	-5.98134	0.2461	-2345.98	0.1712	-4533.21	0.35523	-7773.21	0.40542
-10530	0.0003	-6.0174	0.25996	-2346.02	0.17602	-4533.25	0.34908	-7773.25	0.38823
-10520	0.0003	-6.02977	0.27439	-2346.03	0.1815	-4533.27	0.34372	-7773.27	0.37162
-10510	0.0003	-6.01831	0.28926	-2346.02	0.18758	-4533.26	0.3392	-7773.26	0.35576
-10500	0.0003	-5.98312	0.3044	-2345.98	0.19422	-4533.24	0.33558	-7773.23	0.34079
-10490	0.0003	-5.92449	0.31967	-2345.92	0.20135	-4533.18	0.33291	-7773.18	0.32685
-10480	0.0003	-5.84296	0.3349	-2345.84	0.20891	-4533.11	0.3312	-7773.11	0.31408
-10470	0.0003	-5.73924	0.34994	-2345.74	0.21683	-4533.01	0.33049	-7773.01	0.30259
-10460	0.0003	-5.61426	0.36461	-2345.61	0.22503	-4532.89	0.33079	-7772.89	0.29248
-10450	0.0003	-5.46916	0.37875	-2345.47	0.23341	-4532.75	0.33209	-7772.75	0.28386
-10440	0.0003	-5.30524	0.39221	-2345.3	0.24191	-4532.59	0.33439	-7772.59	0.27679
-10430	0.0003	-5.12397	0.40483	-2345.12	0.25043	-4532.41	0.33766	-7772.41	0.27133
-10420	0.0003	-4.92697	0.41646	-2344.93	0.25887	-4532.22	0.34188	-7772.22	0.26755
-10410	0.0003	-4.71603	0.42695	-2344.71	0.26716	-4532.01	0.347	-7772.01	0.26545
-10400	0.0003	-4.49301	0.43618	-2344.49	0.27519	-4531.79	0.35298	-7771.79	0.26506
-10390	0.0003	-4.25992	0.44403	-2344.26	0.28289	-4531.56	0.35976	-7771.55	0.26638
-10380	0.0003	-4.01883	0.45038	-2344.02	0.29016	-4531.32	0.36728	-7771.31	0.26939
-10370	0.0003	-3.77188	0.45515	-2343.77	0.29693	-4531.07	0.37545	-7771.07	0.27406
-10360	0.0003	-3.52125	0.45826	-2343.52	0.30312	-4530.82	0.38421	-7770.82	0.28033
-10350	0.0003	-3.26915	0.45965	-2343.27	0.30865	-4530.57	0.39347	-7770.56	0.28814
-10340	0.0003	-3.01778	0.45928	-2343.02	0.31347	-4530.31	0.40313	-7770.31	0.29742
-10330	0.0003	-2.76933	0.45712	-2342.77	0.31751	-4530.06	0.41312	-7770.06	0.30808
-10320	0.0003	-2.52595	0.45316	-2342.52	0.32073	-4529.82	0.42332	-7769.82	0.32001
-10310	0.0003	-2.28973	0.44743	-2342.29	0.32308	-4529.58	0.43366	-7769.58	0.33309
-10300	0.0003	-2.06267	0.43995	-2342.06	0.32453	-4529.35	0.44402	-7769.35	0.34722
-10290	0.0003	-1.84669	0.43079	-2341.85	0.32507	-4529.13	0.45432	-7769.13	0.36225
-10280	0.0003	-1.64358	0.42	-2341.64	0.32468	-4528.92	0.46446	-7768.92	0.37804
-10270	0.0003	-1.45501	0.40769	-2341.45	0.32336	-4528.73	0.47434	-7768.73	0.39444
-10260	0.0003	-1.28249	0.39396	-2341.28	0.32111	-4528.55	0.48388	-7768.55	0.41132
-10250	0.0003	-1.12738	0.37894	-2341.13	0.31796	-4528.39	0.49298	-7768.39	0.4285
-10240	0.0003	-0.99088	0.36277	-2340.99	0.31394	-4528.25	0.50157	-7768.25	0.44584
-10230	0.0003	-0.87399	0.34561	-2340.87	0.30908	-4528.13	0.50958	-7768.12	0.46318
-10220	0.0003	-0.77754	0.32762	-2340.78	0.30343	-4528.02	0.51692	-7768.02	0.48036
-10210	0.0003	-0.70217	0.309	-2340.7	0.29706	-4527.94	0.52355	-7767.94	0.49722
-10200	0.0003	-0.64829	0.28992	-2340.65	0.29002	-4527.88	0.5294	-7767.88	0.51363
-10190	0.0003	-0.61613	0.27059	-2340.62	0.28239	-4527.84	0.53444	-7767.84	0.52943
-10180	0.0003	-0.60574	0.25123	-2340.6	0.27425	-4527.83	0.53861	-7767.83	0.54448
-10170	0.0003	-0.61693	0.23202	-2340.62	0.26569	-4527.83	0.54189	-7767.83	0.55866
-10160	0.0003	-0.64933	0.21319	-2340.65	0.25681	-4527.86	0.54426	-7767.86	0.57184
-10150	0.0003	-0.70238	0.19496	-2340.7	0.24769	-4527.91	0.5457	-7767.91	0.58392
-10140	0.0003	-0.77533	0.17751	-2340.77	0.23845	-4527.98	0.54622	-7767.97	0.59478
-10130	0.0003	-0.86722	0.16107	-2340.87	0.22918	-4528.06	0.54583	-7768.06	0.60434
-10120	0.0003	-0.97697	0.14582	-2340.98	0.22	-4528.17	0.54453	-7768.17	0.61253
-10110	0.0003	-1.1033	0.13195	-2341.1	0.21099	-4528.29	0.54235	-7768.29	0.61929
-10100	0.0003	-1.2448	0.11963	-2341.24	0.20228	-4528.43	0.53932	-7768.43	0.62455
-10090	0.0003	-1.39992	0.10902	-2341.4	0.19395	-4528.58	0.53549	-7768.58	0.6283
-10080	0.0003	-1.567	0.10026	-2341.57	0.1861	-4528.75	0.53089	-7768.75	0.63051
-10070	0.0003	-1.74427	0.09348	-2341.74	0.17883	-4528.92	0.5256	-7768.92	0.63117
-10060	0.0003	-1.92989	0.08879	-2341.93	0.17223	-4529.11	0.51966	-7769.11	0.6303
-10050	0.0003	-2.12193	0.08625	-2342.12	0.16636	-4529.3	0.51315	-7769.3	0.62791
-10040	0.0003	-2.31843	0.08595	-2342.32	0.16131	-4529.49	0.50613	-7769.49	0.62404
-10030	0.0003	-2.5174	0.0879	-2342.52	0.15713	-4529.69	0.49868	-7769.69	0.61875
-10020	0.0003	-2.71682	0.09214	-2342.72	0.15387	-4529.89	0.49088	-7769.89	0.6121
-10010	0.0003	-2.91471	0.09864	-2342.91	0.15159	-4530.09	0.48281	-7770.09	0.60416
-10000	0.0003	-3.10908	0.10737	-2343.11	0.15031	-4530.29	0.47455	-7770.29	0.59502
-9990	0.0003	-3.29802	0.11827	-2343.3	0.15005	-4530.48	0.46618	-7770.48	0.58478
-9980	0.0003	-3.47965	0.13125	-2343.48	0.15082	-4530.67	0.45779	-7770.66	0.57355
-9970	0.0003	-3.65219	0.14622	-2343.65	0.15261	-4530.84	0.44946	-7770.84	0.56144
-9960	0.0003	-3.81394	0.16302	-2343.81	0.15542	-4531.01	0.44126	-7771.01	0.54857
-9950	0.0003	-3.96333	0.18152	-2343.96	0.15922	-4531.16	0.43328	-7771.16	0.53507
-9940	0.0003	-4.0989	0.20154	-2344.1	0.16398	-4531.3	0.42559	-7771.3	0.52107
-9930	0.0003	-4.21931	0.22289	-2344.22	0.16963	-4531.43	0.41825	-7771.42	0.50672
-9920	0.0003	-4.3234	0.24536	-2344.32	0.17613	-4531.53	0.41134	-7771.53	0.49214
-9910	0.0003	-4.41014	0.26873	-2344.41	0.18341	-4531.63	0.40491	-7771.63	0.47748
-9900	0.0003	-4.47868	0.29276	-2344.48	0.19138	-4531.7	0.39901	-7771.7	0.46288
-9890	0.0003	-4.52833	0.31722	-2344.53	0.19997	-4531.76	0.39371	-7771.75	0.44847
-9880	0.0003	-4.55859	0.34184	-2344.56	0.20909	-4531.79	0.38903	-7771.79	0.43439
-9870	0.0003	-4.56912	0.36638	-2344.57	0.21862	-4531.81	0.38501	-7771.81	0.42077
-9860	0.0003	-4.55977	0.39056	-2344.56	0.22848	-4531.8	0.38168	-7771.8	0.40772
-9850	0.0003	-4.5306	0.41415	-2344.53	0.23855	-4531.78	0.37906	-7771.78	0.39538
-9840	0.0003	-4.4818	0.43688	-2344.48	0.24872	-4531.74	0.37718	-7771.73	0.38384
-9830	0.0003	-4.41379	0.45851	-2344.41	0.25889	-4531.67	0.37602	-7771.67	0.37321
-9820	0.0003	-4.32715	0.47879	-2344.33	0.26893	-4531.59	0.37561	-7771.59	0.36359
-9810	0.0003	-4.2226	0.49751	-2344.22	0.27874	-4531.49	0.37592	-7771.49	0.35505
-9800	0.0003	-4.10107	0.51445	-2344.1	0.28822	-4531.37	0.37694	-7771.37	0.34767
-9790	0.0003	-3.96362	0.52941	-2343.96	0.29725	-4531.24	0.37867	-7771.24	0.34151
-9780	0.0003	-3.81144	0.54222	-2343.81	0.30574	-4531.09	0.38107	-7771.09	0.33662
-9770	0.0003	-3.64587	0.55273	-2343.64	0.3136	-4530.93	0.3841	-7770.92	0.33303
-9760	0.0003	-3.46837	0.56081	-2343.47	0.32073	-4530.75	0.38775	-7770.75	0.33076
-9750	0.0003	-3.28048	0.56634	-2343.28	0.32706	-4530.57	0.39195	-7770.56	0.32984
-9740	0.0003	-3.08386	0.56924	-2343.08	0.33253	-4530.37	0.39668	-7770.37	0.33025
-9730	0.0003	-2.88022	0.56946	-2342.88	0.33706	-4530.17	0.40187	-7770.17	0.332
-9720	0.0003	-2.67133	0.56698	-2342.67	0.34061	-4529.96	0.40748	-7769.96	0.33504
-9710	0.0003	-2.45901	0.5618	-2342.46	0.34314	-4529.75	0.41346	-7769.74	0.33935
-9700	0.0003	-2.2451	0.55394	-2342.24	0.34463	-4529.53	0.41974	-7769.53	0.34487
-9690	0.0003	-2.03143	0.54346	-2342.03	0.34506	-4529.32	0.42627	-7769.32	0.35155
-9680	0.0003	-1.81984	0.53045	-2341.82	0.34443	-4529.1	0.43299	-7769.1	0.35932
-9670	0.0003	-1.61211	0.51502	-2341.61	0.34274	-4528.89	0.43983	-7768.89	0.3681
-9660	0.0003	-1.41001	0.49732	-2341.41	0.34002	-4528.69	0.44675	-7768.69	0.3778
-9650	0.0003	-1.21521	0.47749	-2341.21	0.33629	-4528.49	0.45368	-7768.49	0.38833
-9640	0.0003	-1.02934	0.45574	-2341.03	0.3316	-4528.3	0.46055	-7768.3	0.39958
-9630	0.0003	-0.8539	0.43227	-2340.85	0.32601	-4528.12	0.46732	-7768.12	0.41145
-9620	0.0003	-0.69032	0.40731	-2340.69	0.31957	-4527.96	0.47394	-7767.96	0.42382
-9610	0.0003	-0.53987	0.3811	-2340.54	0.31237	-4527.8	0.48034	-7767.8	0.43657
-9600	0.0003	-0.40374	0.3539	-2340.4	0.30447	-4527.66	0.48647	-7767.66	0.44959
-9590	0.0003	-0.28292	0.32598	-2340.28	0.29598	-4527.54	0.4923	-7767.53	0.46274
-9580	0.0003	-0.17832	0.29763	-2340.18	0.28697	-4527.43	0.49778	-7767.43	0.47592
-9570	0.0003	-0.09063	0.26912	-2340.09	0.27757	-4527.33	0.50287	-7767.33	0.48898
-9560	0.0003	-0.02043	0.24075	-2340.02	0.26786	-4527.26	0.50754	-7767.26	0.50182
-9550	0.0003	0.0319	0.21282	-2339.97	0.25797	-4527.2	0.51174	-7767.2	0.51432
-9540	0.0003	0.06614	0.1856	-2339.93	0.24799	-4527.16	0.51546	-7767.16	0.52635
-9530	0.0003	0.08221	0.15939	-2339.92	0.23804	-4527.14	0.51867	-7767.14	0.5378
-9520	0.0003	0.08024	0.13446	-2339.92	0.22824	-4527.14	0.52135	-7767.14	0.54858
-9510	0.0003	0.06049	0.11107	-2339.94	0.21868	-4527.15	0.52349	-7767.15	0.55857
-9500	0.0003	0.02342	0.08947	-2339.98	0.20947	-4527.19	0.52508	-7767.19	0.56769
-9490	0.0003	-0.03038	0.0699	-2340.03	0.20072	-4527.24	0.52611	-7767.24	0.57586
-9480	0.0003	-0.10016	0.05257	-2340.1	0.19252	-4527.3	0.52658	-7767.3	0.58299
-9470	0.0003	-0.18503	0.03766	-2340.18	0.18497	-4527.38	0.52648	-7767.38	0.58903
-9460	0.0003	-0.28394	0.02536	-2340.28	0.17813	-4527.48	0.52584	-7767.48	0.59392
-9450	0.0003	-0.39575	0.0158	-2340.4	0.17209	-4527.59	0.52466	-7767.59	0.59761
-9440	0.0003	-0.51918	0.00909	-2340.52	0.16692	-4527.71	0.52295	-7767.71	0.60007
-9430	0.0003	-0.65288	0.00532	-2340.65	0.16265	-4527.84	0.52073	-7767.84	0.60128
-9420	0.0003	-0.79536	0.00454	-2340.79	0.15934	-4527.98	0.51802	-7767.98	0.60123
-9410	0.0003	-0.94512	0.00678	-2340.94	0.15703	-4528.13	0.51485	-7768.13	0.59992
-9400	0.0003	-1.10055	0.01203	-2341.1	0.15572	-4528.29	0.51124	-7768.29	0.59736
-9390	0.0003	-1.26003	0.02025	-2341.26	0.15542	-4528.45	0.50721	-7768.44	0.59358
-9380	0.0003	-1.42189	0.03138	-2341.42	0.15615	-4528.61	0.50282	-7768.61	0.5886
-9370	0.0003	-1.58446	0.0453	-2341.58	0.15787	-4528.77	0.49807	-7768.77	0.58249
-9360	0.0003	-1.74607	0.06189	-2341.75	0.16056	-4528.93	0.49302	-7768.93	0.57529
-9350	0.0003	-1.90507	0.08099	-2341.9	0.16418	-4529.09	0.48769	-7769.09	0.56706
-9340	0.0003	-2.05983	0.10242	-2342.06	0.16869	-4529.25	0.48212	-7769.25	0.5579
-9330	0.0003	-2.2088	0.12596	-2342.21	0.17403	-4529.4	0.47636	-7769.4	0.54787
-9320	0.0003	-2.35046	0.15138	-2342.35	0.18012	-4529.55	0.47043	-7769.55	0.53707
-9310	0.0003	-2.48339	0.17842	-2342.48	0.18688	-4529.68	0.46439	-7769.68	0.52559
-9300	0.0003	-2.60623	0.20682	-2342.61	0.19424	-4529.81	0.45826	-7769.81	0.51355
-9290	0.0003	-2.71776	0.23627	-2342.72	0.20211	-4529.92	0.45209	-7769.92	0.50105
-9280	0.0003	-2.81685	0.2665	-2342.82	0.21037	-4530.03	0.44592	-7770.03	0.48821
-9270	0.0003	-2.90248	0.29717	-2342.9	0.21893	-4530.12	0.43978	-7770.12	0.47513
-9260	0.0003	-2.97377	0.32799	-2342.97	0.22769	-4530.19	0.43372	-7770.19	0.46195
-9250	0.0003	-3.02999	0.35863	-2343.03	0.23653	-4530.25	0.42776	-7770.25	0.44877
-9240	0.0003	-3.07053	0.38878	-2343.07	0.24535	-4530.3	0.42195	-7770.3	0.43572
-9230	0.0003	-3.09493	0.41812	-2343.09	0.25404	-4530.33	0.41632	-7770.32	0.42291
-9220	0.0003	-3.10291	0.44635	-2343.1	0.2625	-4530.34	0.41091	-7770.34	0.41046
-9210	0.0003	-3.09429	0.47317	-2343.09	0.27062	-4530.33	0.40574	-7770.33	0.39849
-9200	0.0003	-3.0691	0.4983	-2343.07	0.27829	-4530.31	0.40085	-7770.31	0.38709
-9190	0.0003	-3.02747	0.52148	-2343.03	0.28544	-4530.28	0.39627	-7770.27	0.37638
-9180	0.0003	-2.96973	0.54246	-2342.97	0.29198	-4530.22	0.39202	-7770.22	0.36644
-9170	0.0003	-2.89631	0.56102	-2342.9	0.29782	-4530.15	0.38813	-7770.15	0.35737
-9160	0.0003	-2.80783	0.57697	-2342.81	0.3029	-4530.07	0.38462	-7770.07	0.34926
-9150	0.0003	-2.70501	0.59013	-2342.7	0.30715	-4529.97	0.38153	-7769.97	0.34217
-9140	0.0003	-2.58871	0.60036	-2342.59	0.31053	-4529.86	0.37885	-7769.85	0.33616
-9130	0.0003	-2.45993	0.60755	-2342.46	0.313	-4529.73	0.37663	-7769.73	0.3313
-9120	0.0003	-2.31975	0.61162	-2342.32	0.31452	-4529.59	0.37486	-7769.59	0.32762
-9110	0.0003	-2.16937	0.61252	-2342.17	0.31509	-4529.44	0.37356	-7769.44	0.32516
-9100	0.0003	-2.01007	0.61023	-2342.01	0.3147	-4529.29	0.37274	-7769.28	0.32395
-9090	0.0003	-1.84322	0.60478	-2341.84	0.31335	-4529.12	0.37241	-7769.12	0.32398
-9080	0.0003	-1.67023	0.5962	-2341.67	0.31107	-4528.95	0.37257	-7768.95	0.32527
-9070	0.0003	-1.49258	0.58459	-2341.49	0.30788	-4528.77	0.37323	-7768.77	0.32781
-9060	0.0003	-1.31178	0.57006	-2341.31	0.30382	-4528.59	0.37439	-7768.59	0.33156
-9050	0.0003	-1.12935	0.55275	-2341.13	0.29894	-4528.41	0.37603	-7768.41	0.3365
-9040	0.0003	-0.94684	0.53283	-2340.95	0.29331	-4528.22	0.37816	-7768.22	0.34258
-9030	0.0003	-0.76577	0.5105	-2340.76	0.287	-4528.04	0.38075	-7768.04	0.34974
-9020	0.0003	-0.58764	0.48599	-2340.59	0.28008	-4527.86	0.38381	-7767.86	0.35793
-9010	0.0003	-0.41392	0.45954	-2340.41	0.27264	-4527.69	0.38731	-7767.68	0.36707
-9000	0.0003	-0.24605	0.43142	-2340.24	0.26477	-4527.52	0.39124	-7767.51	0.37707
-8990	0.0003	-0.08536	0.40192	-2340.08	0.25657	-4527.35	0.39556	-7767.35	0.38785
-8980	0.0003	0.06684	0.37132	-2339.93	0.24813	-4527.2	0.40026	-7767.2	0.3993
-8970	0.0003	0.20938	0.33994	-2339.79	0.23957	-4527.05	0.4053	-7767.05	0.41132
-8960	0.0003	0.34114	0.30809	-2339.66	0.23098	-4526.92	0.41066	-7766.92	0.42381
-8950	0.0003	0.46114	0.27609	-2339.54	0.22247	-4526.79	0.4163	-7766.79	0.43664
-8940	0.0003	0.5685	0.24427	-2339.43	0.21415	-4526.68	0.42218	-7766.68	0.44971
-8930	0.0003	0.66246	0.21294	-2339.34	0.20611	-4526.58	0.42826	-7766.58	0.46287
-8920	0.0003	0.7424	0.18242	-2339.26	0.19846	-4526.5	0.43449	-7766.5	0.47603
-8910	0.0003	0.80782	0.15302	-2339.19	0.19128	-4526.43	0.44085	-7766.43	0.48904
-8900	0.0003	0.85838	0.12503	-2339.14	0.18467	-4526.38	0.44727	-7766.37	0.50179
-8890	0.0003	0.89384	0.09872	-2339.11	0.17871	-4526.34	0.45371	-7766.34	0.51416
-8880	0.0003	0.91415	0.07437	-2339.08	0.17346	-4526.31	0.46011	-7766.31	0.52603
-8870	0.0003	0.91935	0.05222	-2339.08	0.169	-4526.3	0.46644	-7766.3	0.53729
-8860	0.0003	0.90967	0.03249	-2339.09	0.16538	-4526.31	0.47264	-7766.31	0.54782
-8850	0.0003	0.88544	0.01536	-2339.11	0.16264	-4526.33	0.47865	-7766.33	0.55753
-8840	0.0003	0.84713	0.00102	-2339.15	0.16082	-4526.36	0.48443	-7766.36	0.56632
-8830	0.0003	0.79536	-0.01039	-2339.2	0.15994	-4526.41	0.48993	-7766.41	0.5741
-8820	0.0003	0.73084	-0.01877	-2339.27	0.16002	-4526.47	0.49509	-7766.47	0.58079
-8810	0.0003	0.65442	-0.02404	-2339.34	0.16106	-4526.55	0.49987	-7766.55	0.58632
-8800	0.0003	0.56704	-0.02614	-2339.43	0.16304	-4526.63	0.50423	-7766.63	0.59063
-8790	0.0003	0.46975	-0.02506	-2339.53	0.16594	-4526.73	0.50811	-7766.73	0.59369
-8780	0.0003	0.36367	-0.02082	-2339.64	0.16974	-4526.83	0.51148	-7766.83	0.59544
-8770	0.0003	0.25002	-0.01347	-2339.75	0.17437	-4526.94	0.51431	-7766.94	0.59586
-8760	0.0003	0.13005	-0.00308	-2339.87	0.1798	-4527.06	0.51655	-7767.06	0.59495
-8750	0.0003	0.00508	0.01023	-2339.99	0.18596	-4527.19	0.51818	-7767.19	0.5927
-8740	0.0003	-0.12352	0.02632	-2340.12	0.19276	-4527.32	0.51917	-7767.32	0.58913
-8730	0.0003	-0.25437	0.04502	-2340.25	0.20014	-4527.45	0.5195	-7767.45	0.58427
-8720	0.0003	-0.38607	0.06614	-2340.39	0.208	-4527.58	0.51917	-7767.58	0.57814
-8710	0.0003	-0.51723	0.08945	-2340.52	0.21625	-4527.71	0.51815	-7767.71	0.5708
-8700	0.0003	-0.64647	0.11473	-2340.65	0.22479	-4527.84	0.51645	-7767.84	0.56232
-8690	0.0003	-0.77242	0.1417	-2340.77	0.23351	-4527.97	0.51406	-7767.97	0.55276
-8680	0.0003	-0.89376	0.17009	-2340.89	0.24231	-4528.09	0.511	-7768.09	0.54221
-8670	0.0003	-1.00923	0.1996	-2341.01	0.25108	-4528.21	0.50728	-7768.21	0.53076
-8660	0.0003	-1.11762	0.22995	-2341.12	0.25972	-4528.32	0.50292	-7768.32	0.51851
-8650	0.0003	-1.21779	0.26081	-2341.22	0.26812	-4528.42	0.49794	-7768.42	0.50558
-8640	0.0003	-1.30869	0.29188	-2341.31	0.27617	-4528.52	0.49239	-7768.52	0.49208
-8630	0.0003	-1.38935	0.32285	-2341.39	0.28378	-4528.6	0.48629	-7768.6	0.47815
-8620	0.0003	-1.45892	0.35339	-2341.46	0.29085	-4528.67	0.47969	-7768.67	0.46389
-8610	0.0003	-1.51663	0.38321	-2341.52	0.29729	-4528.74	0.47265	-7768.73	0.44946
-8600	0.0003	-1.56184	0.41201	-2341.56	0.30302	-4528.78	0.46521	-7768.78	0.43498
-8590	0.0003	-1.59403	0.43951	-2341.59	0.30797	-4528.82	0.45743	-7768.82	0.4206
-8580	0.0003	-1.6128	0.46542	-2341.61	0.31207	-4528.84	0.44939	-7768.84	0.40644
-8570	0.0003	-1.61787	0.48951	-2341.62	0.31528	-4528.85	0.44114	-7768.85	0.39265
-8560	0.0003	-1.60908	0.51153	-2341.61	0.31753	-4528.85	0.43276	-7768.85	0.37936
-8550	0.0003	-1.58642	0.53128	-2341.59	0.31881	-4528.83	0.42432	-7768.83	0.3667
-8540	0.0003	-1.55	0.54857	-2341.55	0.31909	-4528.8	0.4159	-7768.79	0.35479
-8530	0.0003	-1.50004	0.56323	-2341.5	0.31837	-4528.75	0.40757	-7768.75	0.34376
-8520	0.0003	-1.43691	0.57514	-2341.44	0.31663	-4528.69	0.39942	-7768.69	0.33371
-8510	0.0003	-1.36108	0.58418	-2341.36	0.31391	-4528.62	0.39152	-7768.61	0.32475
-8500	0.0003	-1.27315	0.5903	-2341.27	0.31023	-4528.53	0.38394	-7768.53	0.31698
-8490	0.0003	-1.17382	0.59344	-2341.17	0.30563	-4528.43	0.37677	-7768.43	0.31047
-8480	0.0003	-1.06389	0.59358	-2341.06	0.30015	-4528.33	0.37007	-7768.32	0.3053
-8470	0.0003	-0.94427	0.59076	-2340.94	0.29385	-4528.21	0.36393	-7768.21	0.30153
-8460	0.0003	-0.81593	0.58502	-2340.81	0.28681	-4528.08	0.35839	-7768.08	0.29921
-8450	0.0003	-0.67994	0.57643	-2340.68	0.27911	-4527.95	0.35354	-7767.95	0.29837
-8440	0.0003	-0.53741	0.5651	-2340.54	0.27083	-4527.81	0.34941	-7767.8	0.29903
-8430	0.0003	-0.38954	0.55116	-2340.39	0.26206	-4527.66	0.34607	-7767.66	0.30119
-8420	0.0003	-0.23755	0.53478	-2340.24	0.25292	-4527.51	0.34355	-7767.51	0.30486
-8410	0.0003	-0.08268	0.51613	-2340.08	0.24349	-4527.35	0.3419	-7767.35	0.31001
-8400	0.0003	0.07378	0.49543	-2339.92	0.2339	-4527.2	0.34114	-7767.19	0.3166
-8390	0.0003	0.23056	0.47289	-2339.77	0.22424	-4527.04	0.3413	-7767.04	0.32458
-8380	0.0003	0.38636	0.44875	-2339.61	0.21465	-4526.88	0.34238	-7766.88	0.3339
-8370	0.0003	0.53995	0.42328	-2339.46	0.20522	-4526.73	0.3444	-7766.73	0.34447
-8360	0.0003	0.69006	0.39673	-2339.31	0.19607	-4526.58	0.34735	-7766.57	0.3562
-8350	0.0003	0.83553	0.36938	-2339.16	0.1873	-4526.43	0.3512	-7766.43	0.369
-8340	0.0003	0.97519	0.34151	-2339.02	0.17902	-4526.29	0.35595	-7766.29	0.38275
-8330	0.0003	1.10796	0.31342	-2338.89	0.17133	-4526.15	0.36156	-7766.15	0.39734
-8320	0.0003	1.23283	0.28537	-2338.77	0.16433	-4526.02	0.36799	-7766.02	0.41262
-8310	0.0003	1.34887	0.25765	-2338.65	0.15808	-4525.91	0.37519	-7765.9	0.42847
-8300	0.0003	1.45523	0.23053	-2338.54	0.15268	-4525.8	0.38311	-7765.79	0.44474
-8290	0.0003	1.55116	0.20429	-2338.45	0.14819	-4525.7	0.39167	-7765.7	0.46128
-8280	0.0003	1.636	0.17918	-2338.36	0.14465	-4525.61	0.40081	-7765.61	0.47793
-8270	0.0003	1.70922	0.15543	-2338.29	0.14213	-4525.53	0.41044	-7765.53	0.49455
-8260	0.0003	1.77037	0.13327	-2338.23	0.14066	-4525.47	0.42049	-7765.47	0.51096
-8250	0.0003	1.81915	0.11292	-2338.18	0.14025	-4525.42	0.43085	-7765.41	0.52702
-8240	0.0003	1.85534	0.09455	-2338.14	0.14093	-4525.38	0.44144	-7765.37	0.54258
-8230	0.0003	1.87887	0.07834	-2338.12	0.14268	-4525.35	0.45216	-7765.35	0.55747
-8220	0.0003	1.88976	0.06442	-2338.11	0.14549	-4525.33	0.46291	-7765.33	0.57155
-8210	0.0003	1.88817	0.05292	-2338.11	0.14935	-4525.33	0.47358	-7765.33	0.58469
-8200	0.0003	1.87435	0.04393	-2338.12	0.1542	-4525.34	0.48407	-7765.34	0.59674
-8190	0.0003	1.8487	0.03751	-2338.15	0.16002	-4525.37	0.49428	-7765.37	0.60759
-8180	0.0003	1.81169	0.03371	-2338.19	0.16672	-4525.4	0.50411	-7765.4	0.61713
-8170	0.0003	1.76391	0.03253	-2338.24	0.17426	-4525.45	0.51345	-7765.44	0.62525
-8160	0.0003	1.70605	0.03397	-2338.29	0.18254	-4525.5	0.52221	-7765.5	0.63187
-8150	0.0003	1.63888	0.03799	-2338.36	0.19149	-4525.57	0.53031	-7765.57	0.6369
-8140	0.0003	1.56325	0.04452	-2338.44	0.201	-4525.64	0.53765	-7765.64	0.6403
-8130	0.0003	1.48011	0.05347	-2338.52	0.21097	-4525.72	0.54416	-7765.72	0.64201
-8120	0.0003	1.39044	0.06472	-2338.61	0.22131	-4525.81	0.54977	-7765.81	0.64201
-8110	0.0003	1.29529	0.07815	-2338.7	0.23189	-4525.9	0.5544	-7765.9	0.64029
-8100	0.0003	1.19577	0.09359	-2338.8	0.24261	-4526	0.55802	-7766	0.63684
-8090	0.0003	1.09299	0.11088	-2338.91	0.25334	-4526.11	0.56057	-7766.1	0.6317
-8080	0.0003	0.98813	0.12981	-2339.01	0.26397	-4526.21	0.56202	-7766.21	0.6249
-8070	0.0003	0.88233	0.15018	-2339.12	0.2744	-4526.32	0.56235	-7766.32	0.61649
-8060	0.0003	0.77677	0.17178	-2339.22	0.28449	-4526.42	0.56155	-7766.42	0.60654
-8050	0.0003	0.67261	0.19438	-2339.33	0.29416	-4526.53	0.5596	-7766.53	0.59514
-8040	0.0003	0.57099	0.21773	-2339.43	0.30328	-4526.63	0.55653	-7766.63	0.58239
-8030	0.0003	0.47303	0.2416	-2339.53	0.31176	-4526.73	0.55236	-7766.73	0.56841
-8020	0.0003	0.37979	0.26575	-2339.62	0.31952	-4526.83	0.54712	-7766.82	0.55331
-8010	0.0003	0.29228	0.28993	-2339.71	0.32646	-4526.92	0.54084	-7766.91	0.53724
-8000	0.0003	0.21149	0.3139	-2339.79	0.33251	-4527	0.5336	-7767	0.52035
-7990	0.0003	0.13829	0.33742	-2339.86	0.3376	-4527.07	0.52545	-7767.07	0.5028
-7980	0.0003	0.07352	0.36028	-2339.93	0.34169	-4527.14	0.51647	-7767.14	0.48475
-7970	0.0003	0.0179	0.38224	-2339.98	0.34472	-4527.2	0.50674	-7767.2	0.46637
-7960	0.0003	-0.0279	0.4031	-2340.03	0.34667	-4527.25	0.49636	-7767.25	0.44784
-7950	0.0003	-0.06335	0.42267	-2340.06	0.34751	-4527.29	0.48543	-7767.29	0.42934
-7940	0.0003	-0.08797	0.44077	-2340.09	0.34723	-4527.31	0.47404	-7767.31	0.41105
-7930	0.0003	-0.10141	0.45724	-2340.1	0.34584	-4527.33	0.46232	-7767.33	0.39315
-7920	0.0003	-0.10342	0.47194	-2340.1	0.34335	-4527.34	0.45038	-7767.34	0.37581
-7910	0.0003	-0.09386	0.48474	-2340.09	0.33979	-4527.33	0.43834	-7767.33	0.35921
-7900	0.0003	-0.07268	0.49555	-2340.07	0.3352	-4527.31	0.42631	-7767.31	0.34351
-7890	0.0003	-0.03997	0.50429	-2340.04	0.32963	-4527.28	0.41443	-7767.28	0.32887
-7880	0.0003	0.00411	0.51089	-2339.99	0.32314	-4527.24	0.40282	-7767.24	0.31544
-7870	0.0003	0.05927	0.51532	-2339.94	0.3158	-4527.19	0.39159	-7767.19	0.30337
-7860	0.0003	0.12514	0.51757	-2339.87	0.30768	-4527.13	0.38086	-7767.12	0.29277
-7850	0.0003	0.20122	0.51765	-2339.8	0.29889	-4527.05	0.37074	-7767.05	0.28376
-7840	0.0003	0.28696	0.5156	-2339.71	0.2895	-4526.97	0.36135	-7766.97	0.27644
-7830	0.0003	0.38169	0.51145	-2339.62	0.27962	-4526.88	0.35278	-7766.87	0.27088
-7820	0.0003	0.48467	0.50529	-2339.51	0.26936	-4526.77	0.34512	-7766.77	0.26717
-7810	0.0003	0.5951	0.49722	-2339.4	0.25883	-4526.67	0.33846	-7766.66	0.26534
-7800	0.0003	0.7121	0.48732	-2339.29	0.24814	-4526.55	0.33287	-7766.55	0.26543
-7790	0.0003	0.83473	0.47575	-2339.16	0.23739	-4526.43	0.32842	-7766.43	0.26744
-7780	0.0003	0.96202	0.46263	-2339.04	0.22671	-4526.3	0.32516	-7766.3	0.27137
-7770	0.0003	1.09295	0.44812	-2338.91	0.21621	-4526.17	0.32312	-7766.17	0.2772
-7760	0.0003	1.22648	0.43239	-2338.77	0.20598	-4526.04	0.32234	-7766.04	0.28489
-7750	0.0003	1.36153	0.41561	-2338.64	0.19615	-4525.9	0.32284	-7765.9	0.29436
-7740	0.0003	1.49705	0.39796	-2338.5	0.18681	-4525.77	0.32461	-7765.76	0.30554
-7730	0.0003	1.63196	0.37964	-2338.37	0.17805	-4525.63	0.32764	-7765.63	0.31833
-7720	0.0003	1.7652	0.36083	-2338.23	0.16996	-4525.5	0.33191	-7765.49	0.33263
-7710	0.0003	1.89573	0.34173	-2338.1	0.16262	-4525.36	0.33739	-7765.36	0.34829
-7700	0.0003	2.02255	0.32253	-2337.98	0.15611	-4525.24	0.34402	-7765.23	0.36518
-7690	0.0003	2.14469	0.30342	-2337.85	0.15048	-4525.11	0.35173	-7765.11	0.38314
-7680	0.0003	2.26124	0.28459	-2337.74	0.14579	-4524.99	0.36047	-7764.99	0.40201
-7670	0.0003	2.37133	0.26621	-2337.63	0.14207	-4524.88	0.37013	-7764.88	0.42161
-7660	0.0003	2.47418	0.24847	-2337.52	0.13937	-4524.78	0.38064	-7764.77	0.44174
-7650	0.0003	2.56906	0.23151	-2337.43	0.13769	-4524.68	0.39187	-7764.68	0.46223
-7640	0.0003	2.65532	0.21549	-2337.34	0.13705	-4524.59	0.40373	-7764.59	0.48287
-7630	0.0003	2.73241	0.20056	-2337.27	0.13745	-4524.51	0.41608	-7764.51	0.50347
-7620	0.0003	2.79986	0.18683	-2337.2	0.13886	-4524.44	0.42881	-7764.44	0.52382
-7610	0.0003	2.85727	0.17442	-2337.14	0.14127	-4524.38	0.44179	-7764.38	0.54372
-7600	0.0003	2.90438	0.16342	-2337.09	0.14465	-4524.33	0.45488	-7764.33	0.56298
-7590	0.0003	2.94099	0.15392	-2337.06	0.14894	-4524.29	0.46794	-7764.29	0.58141
-7580	0.0003	2.96701	0.14598	-2337.03	0.15409	-4524.26	0.48085	-7764.26	0.59882
-7570	0.0003	2.98245	0.13965	-2337.02	0.16004	-4524.24	0.49346	-7764.24	0.61504
-7560	0.0003	2.98742	0.13495	-2337.01	0.16673	-4524.24	0.50565	-7764.23	0.62989
-7550	0.0003	2.98213	0.13192	-2337.02	0.17407	-4524.24	0.51728	-7764.24	0.64324
-7540	0.0003	2.96687	0.13053	-2337.03	0.18197	-4524.25	0.52823	-7764.25	0.65493
-7530	0.0003	2.94203	0.13077	-2337.06	0.19036	-4524.27	0.53839	-7764.27	0.66485
-7520	0.0003	2.90808	0.13262	-2337.09	0.19914	-4524.31	0.54764	-7764.3	0.67289
-7510	0.0003	2.86559	0.13602	-2337.13	0.20821	-4524.35	0.55589	-7764.34	0.67895
-7500	0.0003	2.8152	0.1409	-2337.18	0.21748	-4524.39	0.56304	-7764.39	0.68297
-7490	0.0003	2.75759	0.1472	-2337.24	0.22684	-4524.45	0.56902	-7764.45	0.6849
-7480	0.0003	2.69355	0.15482	-2337.31	0.2362	-4524.51	0.57376	-7764.51	0.6847
-7470	0.0003	2.6239	0.16367	-2337.38	0.24547	-4524.58	0.5772	-7764.58	0.68237
-7460	0.0003	2.54951	0.17363	-2337.45	0.25454	-4524.66	0.5793	-7764.65	0.67792
-7450	0.0003	2.47128	0.18458	-2337.53	0.26334	-4524.73	0.58004	-7764.73	0.67137
-7440	0.0003	2.39016	0.19641	-2337.61	0.27176	-4524.81	0.57941	-7764.81	0.66279
-7430	0.0003	2.30711	0.20898	-2337.69	0.27973	-4524.9	0.5774	-7764.9	0.65224
-7420	0.0003	2.22311	0.22216	-2337.78	0.28718	-4524.98	0.57403	-7764.98	0.63982
-7410	0.0003	2.13914	0.2358	-2337.86	0.29404	-4525.07	0.56934	-7765.06	0.62564
-7400	0.0003	2.05616	0.24977	-2337.94	0.30024	-4525.15	0.56336	-7765.15	0.60983
-7390	0.0003	1.97513	0.26392	-2338.02	0.30573	-4525.23	0.55617	-7765.23	0.59254
-7380	0.0003	1.897	0.27813	-2338.1	0.31047	-4525.31	0.54781	-7765.31	0.57392
-7370	0.0003	1.82265	0.29225	-2338.18	0.31442	-4525.39	0.53839	-7765.39	0.55416
-7360	0.0003	1.75297	0.30614	-2338.25	0.31756	-4525.46	0.528	-7765.46	0.53344
-7350	0.0003	1.68875	0.3197	-2338.31	0.31987	-4525.52	0.51674	-7765.52	0.51196
-7340	0.0003	1.63077	0.33278	-2338.37	0.32134	-4525.58	0.50473	-7765.58	0.48993
-7330	0.0003	1.57972	0.34529	-2338.42	0.32197	-4525.64	0.49209	-7765.64	0.46755
-7320	0.0003	1.53623	0.35711	-2338.46	0.32177	-4525.68	0.47895	-7765.68	0.44505
-7310	0.0003	1.50086	0.36815	-2338.5	0.32077	-4525.72	0.46545	-7765.72	0.42264
-7300	0.0003	1.47409	0.37832	-2338.52	0.31898	-4525.75	0.45173	-7765.75	0.40054
-7290	0.0003	1.45631	0.38755	-2338.54	0.31645	-4525.77	0.43793	-7765.77	0.37897
-7280	0.0003	1.44786	0.39577	-2338.55	0.31322	-4525.78	0.42419	-7765.78	0.35814
-7270	0.0003	1.44894	0.40292	-2338.55	0.30933	-4525.78	0.41066	-7765.78	0.33825
-7260	0.0003	1.45969	0.40896	-2338.54	0.30484	-4525.77	0.39749	-7765.77	0.31952
-7250	0.0003	1.48017	0.41387	-2338.52	0.29982	-4525.76	0.3848	-7765.76	0.30211
-7240	0.0003	1.51033	0.41761	-2338.49	0.29432	-4525.73	0.37274	-7765.73	0.2862
-7230	0.0003	1.55004	0.42018	-2338.45	0.28842	-4525.69	0.36142	-7765.69	0.27197
-7220	0.0003	1.59908	0.42159	-2338.4	0.28219	-4525.65	0.35098	-7765.64	0.25954
-7210	0.0003	1.65714	0.42184	-2338.34	0.2757	-4525.59	0.34151	-7765.59	0.24905
-7200	0.0003	1.72384	0.42096	-2338.27	0.26903	-4525.52	0.33313	-7765.52	0.2406
-7190	0.0003	1.7987	0.41899	-2338.2	0.26225	-4525.45	0.32591	-7765.45	0.23429
-7180	0.0003	1.88121	0.41595	-2338.12	0.25544	-4525.37	0.31994	-7765.37	0.23018
-7170	0.0003	1.97074	0.41191	-2338.03	0.24866	-4525.28	0.31528	-7765.28	0.22832
-7160	0.0003	2.06662	0.40693	-2337.93	0.24199	-4525.19	0.31198	-7765.19	0.22873
-7150	0.0003	2.16815	0.40106	-2337.83	0.23549	-4525.09	0.31007	-7765.09	0.23142
-7140	0.0003	2.27454	0.39438	-2337.72	0.22923	-4524.98	0.30958	-7764.98	0.23636
-7130	0.0003	2.38497	0.38697	-2337.61	0.22327	-4524.87	0.31051	-7764.87	0.24352
-7120	0.0003	2.49862	0.3789	-2337.5	0.21765	-4524.76	0.31285	-7764.76	0.25284
-7110	0.0003	2.6146	0.37026	-2337.38	0.21243	-4524.64	0.31658	-7764.64	0.26421
-7100	0.0003	2.73202	0.36115	-2337.27	0.20764	-4524.53	0.32165	-7764.52	0.27755
-7090	0.0003	2.84999	0.35164	-2337.15	0.20333	-4524.41	0.32803	-7764.41	0.29273
-7080	0.0003	2.96762	0.34182	-2337.03	0.19952	-4524.29	0.33563	-7764.29	0.3096
-7070	0.0003	3.08401	0.3318	-2336.91	0.19622	-4524.17	0.34437	-7764.17	0.328
-7060	0.0003	3.1983	0.32165	-2336.8	0.19347	-4524.06	0.35418	-7764.06	0.34776
-7050	0.0003	3.30963	0.31146	-2336.69	0.19125	-4523.94	0.36493	-7763.94	0.36869
-7040	0.0003	3.4172	0.30133	-2336.58	0.18958	-4523.84	0.37652	-7763.83	0.39058
-7030	0.0003	3.52022	0.29132	-2336.48	0.18845	-4523.73	0.38883	-7763.73	0.41323
-7020	0.0003	3.61797	0.28153	-2336.38	0.18784	-4523.63	0.40171	-7763.63	0.43642
-7010	0.0003	3.70978	0.27203	-2336.29	0.18774	-4523.54	0.41505	-7763.54	0.45992
-7000	0.0003	3.79502	0.26289	-2336.2	0.18813	-4523.45	0.42869	-7763.45	0.4835
-6990	0.0003	3.87315	0.25417	-2336.13	0.18897	-4523.37	0.44248	-7763.37	0.50693
-6980	0.0003	3.94369	0.24593	-2336.06	0.19023	-4523.3	0.45629	-7763.3	0.52999
-6970	0.0003	4.00622	0.23824	-2335.99	0.19188	-4523.23	0.46997	-7763.23	0.55244
-6960	0.0003	4.06041	0.23115	-2335.94	0.19388	-4523.18	0.48336	-7763.17	0.57407
-6950	0.0003	4.10601	0.22469	-2335.89	0.19618	-4523.13	0.49633	-7763.13	0.59467
-6940	0.0003	4.14286	0.21891	-2335.86	0.19873	-4523.09	0.50874	-7763.09	0.61402
-6930	0.0003	4.17085	0.21383	-2335.83	0.2015	-4523.06	0.52045	-7763.06	0.63193
-6920	0.0003	4.18999	0.20949	-2335.81	0.20443	-4523.04	0.53134	-7763.04	0.64824
-6910	0.0003	4.20035	0.20591	-2335.8	0.20748	-4523.02	0.54129	-7763.02	0.66277
-6900	0.0003	4.20209	0.2031	-2335.8	0.2106	-4523.02	0.5502	-7763.02	0.67538
-6890	0.0003	4.19546	0.20107	-2335.8	0.21375	-4523.02	0.55796	-7763.02	0.68594
-6880	0.0003	4.18075	0.19982	-2335.82	0.21688	-4523.04	0.56451	-7763.04	0.69434
-6870	0.0003	4.15836	0.19935	-2335.84	0.21996	-4523.06	0.56975	-7763.06	0.70049
-6860	0.0003	4.12875	0.19965	-2335.87	0.22294	-4523.09	0.57365	-7763.08	0.70434
-6850	0.0003	4.09244	0.20071	-2335.91	0.22579	-4523.12	0.57616	-7763.12	0.70583
-6840	0.0003	4.05002	0.20252	-2335.95	0.22848	-4523.16	0.57724	-7763.16	0.70496
-6830	0.0003	4.00211	0.20504	-2336	0.23099	-4523.21	0.5769	-7763.21	0.70172
-6820	0.0003	3.94941	0.20826	-2336.05	0.23329	-4523.26	0.57512	-7763.26	0.69613
-6810	0.0003	3.89263	0.21214	-2336.11	0.23537	-4523.32	0.57194	-7763.31	0.68827
-6800	0.0003	3.83254	0.21665	-2336.17	0.23722	-4523.38	0.56739	-7763.37	0.67818
-6790	0.0003	3.76993	0.22174	-2336.23	0.23883	-4523.44	0.56151	-7763.44	0.66598
-6780	0.0003	3.70559	0.22738	-2336.29	0.24019	-4523.5	0.55437	-7763.5	0.65178
-6770	0.0003	3.64035	0.23353	-2336.36	0.24131	-4523.57	0.54605	-7763.57	0.63571
-6760	0.0003	3.57503	0.24012	-2336.42	0.24219	-4523.63	0.53663	-7763.63	0.61793
-6750	0.0003	3.51044	0.24713	-2336.49	0.24284	-4523.7	0.52621	-7763.7	0.59862
-6740	0.0003	3.4474	0.25448	-2336.55	0.24329	-4523.76	0.51492	-7763.76	0.57795
-6730	0.0003	3.38669	0.26213	-2336.61	0.24355	-4523.82	0.50287	-7763.82	0.55613
-6720	0.0003	3.32907	0.27002	-2336.67	0.24363	-4523.88	0.49018	-7763.88	0.53338
-6710	0.0003	3.27528	0.2781	-2336.72	0.24357	-4523.94	0.47701	-7763.94	0.50991
-6700	0.0003	3.22601	0.28631	-2336.77	0.24338	-4523.99	0.46348	-7763.99	0.48595
-6690	0.0003	3.18191	0.29459	-2336.82	0.24311	-4524.03	0.44974	-7764.03	0.46174
-6680	0.0003	3.14357	0.30288	-2336.86	0.24277	-4524.07	0.43595	-7764.07	0.43751
-6670	0.0003	3.11152	0.31111	-2336.89	0.24239	-4524.11	0.42224	-7764.11	0.41351
-6660	0.0003	3.08626	0.31924	-2336.91	0.24201	-4524.14	0.40877	-7764.13	0.38996
-6650	0.0003	3.0682	0.32721	-2336.93	0.24166	-4524.16	0.39568	-7764.15	0.36709
-6640	0.0003	3.05767	0.33494	-2336.94	0.24135	-4524.17	0.38311	-7764.17	0.34514
-6630	0.0003	3.05497	0.3424	-2336.94	0.24113	-4524.17	0.37119	-7764.17	0.3243
-6620	0.0003	3.06028	0.34952	-2336.94	0.24101	-4524.17	0.36005	-7764.17	0.3048
-6610	0.0003	3.07374	0.35625	-2336.93	0.24101	-4524.16	0.34981	-7764.16	0.28681
-6600	0.0003	3.0954	0.36253	-2336.9	0.24115	-4524.14	0.34058	-7764.14	0.27052
-6590	0.0003	3.12523	0.36833	-2336.87	0.24146	-4524.11	0.33245	-7764.11	0.25607
-6580	0.0003	3.16314	0.37358	-2336.84	0.24193	-4524.08	0.32552	-7764.07	0.24362
-6570	0.0003	3.20896	0.37825	-2336.79	0.24258	-4524.03	0.31985	-7764.03	0.23329
-6560	0.0003	3.26243	0.3823	-2336.74	0.24341	-4523.98	0.3155	-7763.98	0.22517
-6550	0.0003	3.32324	0.38569	-2336.68	0.24443	-4523.92	0.31253	-7763.92	0.21934
-6540	0.0003	3.39101	0.38838	-2336.61	0.24562	-4523.86	0.31095	-7763.85	0.21586
-6530	0.0003	3.46531	0.39035	-2336.53	0.24697	-4523.78	0.31079	-7763.78	0.21477
-6520	0.0003	3.54563	0.39157	-2336.45	0.24848	-4523.7	0.31204	-7763.7	0.21606
-6510	0.0003	3.63141	0.39202	-2336.37	0.25012	-4523.62	0.31469	-7763.62	0.21974
-6500	0.0003	3.72206	0.3917	-2336.28	0.25188	-4523.53	0.31871	-7763.53	0.22576
-6490	0.0003	3.81694	0.39058	-2336.18	0.25373	-4523.44	0.32405	-7763.43	0.23406
-6480	0.0003	3.91536	0.38867	-2336.08	0.25563	-4523.34	0.33065	-7763.34	0.24456
-6470	0.0003	4.01663	0.38596	-2335.98	0.25757	-4523.24	0.33845	-7763.23	0.25716
-6460	0.0003	4.12	0.38247	-2335.88	0.2595	-4523.13	0.34736	-7763.13	0.27173
-6450	0.0003	4.22475	0.37822	-2335.77	0.26139	-4523.03	0.35727	-7763.03	0.28813
-6440	0.0003	4.33011	0.37321	-2335.67	0.26321	-4522.92	0.36809	-7762.92	0.30621
-6430	0.0003	4.43534	0.36748	-2335.56	0.26491	-4522.82	0.3797	-7762.82	0.32578
-6420	0.0003	4.53969	0.36105	-2335.46	0.26646	-4522.71	0.39196	-7762.71	0.34665
-6410	0.0003	4.64241	0.35398	-2335.36	0.26782	-4522.61	0.40476	-7762.61	0.36863
-6400	0.0003	4.74281	0.34631	-2335.26	0.26895	-4522.51	0.41794	-7762.51	0.39149
-6390	0.0003	4.84018	0.33807	-2335.16	0.26982	-4522.41	0.43138	-7762.41	0.41501
-6380	0.0003	4.93388	0.32935	-2335.06	0.27041	-4522.31	0.44493	-7762.31	0.43898
-6370	0.0003	5.02328	0.32019	-2334.98	0.27066	-4522.22	0.45843	-7762.22	0.46314
-6360	0.0003	5.10781	0.31066	-2334.89	0.27057	-4522.14	0.47176	-7762.14	0.48728
-6350	0.0003	5.18694	0.30084	-2334.81	0.27011	-4522.06	0.48476	-7762.05	0.51115
-6340	0.0003	5.2602	0.2908	-2334.74	0.26926	-4521.98	0.4973	-7761.98	0.53454
-6330	0.0003	5.32718	0.28063	-2334.67	0.268	-4521.91	0.50924	-7761.91	0.5572
-6320	0.0003	5.38752	0.27041	-2334.61	0.26634	-4521.85	0.52046	-7761.85	0.57892
-6310	0.0003	5.44093	0.26022	-2334.56	0.26425	-4521.79	0.53085	-7761.79	0.59951
-6300	0.0003	5.4872	0.25017	-2334.51	0.26176	-4521.75	0.54029	-7761.74	0.61875
-6290	0.0003	5.52615	0.24033	-2334.47	0.25885	-4521.7	0.54868	-7761.7	0.63646
-6280	0.0003	5.55771	0.23079	-2334.44	0.25556	-4521.67	0.55594	-7761.67	0.65248
-6270	0.0003	5.58186	0.22166	-2334.42	0.25189	-4521.65	0.56199	-7761.64	0.66665
-6260	0.0003	5.59865	0.21302	-2334.4	0.24788	-4521.63	0.56676	-7761.62	0.67885
-6250	0.0003	5.6082	0.20495	-2334.39	0.24356	-4521.61	0.57022	-7761.61	0.68895
-6240	0.0003	5.6107	0.19755	-2334.39	0.23895	-4521.61	0.57232	-7761.61	0.69686
-6230	0.0003	5.6064	0.19089	-2334.39	0.23411	-4521.61	0.57305	-7761.61	0.70251
-6220	0.0003	5.59561	0.18506	-2334.4	0.22907	-4521.62	0.57241	-7761.62	0.70585
-6210	0.0003	5.57871	0.18012	-2334.42	0.2239	-4521.64	0.57039	-7761.64	0.70685
-6200	0.0003	5.55612	0.17614	-2334.44	0.21863	-4521.66	0.56703	-7761.66	0.70551
-6190	0.0003	5.52832	0.17318	-2334.47	0.21334	-4521.69	0.56236	-7761.68	0.70185
-6180	0.0003	5.49584	0.17129	-2334.5	0.20807	-4521.72	0.55645	-7761.72	0.6959
-6170	0.0003	5.45924	0.17051	-2334.54	0.2029	-4521.75	0.54935	-7761.75	0.68774
-6160	0.0003	5.41912	0.17088	-2334.58	0.19787	-4521.79	0.54114	-7761.79	0.67744
-6150	0.0003	5.37612	0.17241	-2334.62	0.19306	-4521.84	0.53191	-7761.83	0.66511
-6140	0.0003	5.33089	0.17512	-2334.67	0.18853	-4521.88	0.52177	-7761.88	0.65088
-6130	0.0003	5.2841	0.17901	-2334.72	0.18433	-4521.93	0.51082	-7761.93	0.63489
-6120	0.0003	5.23643	0.18407	-2334.76	0.18052	-4521.97	0.49919	-7761.97	0.61731
-6110	0.0003	5.18857	0.19029	-2334.81	0.17717	-4522.02	0.487	-7762.02	0.59829
-6100	0.0003	5.14121	0.19762	-2334.86	0.17431	-4522.07	0.47438	-7762.07	0.57804
-6090	0.0003	5.09503	0.20602	-2334.9	0.172	-4522.12	0.46146	-7762.12	0.55676
-6080	0.0003	5.05068	0.21544	-2334.95	0.17027	-4522.16	0.4484	-7762.16	0.53465
-6070	0.0003	5.00882	0.22581	-2334.99	0.16917	-4522.21	0.43531	-7762.2	0.51193
-6060	0.0003	4.97007	0.23704	-2335.03	0.16873	-4522.25	0.42236	-7762.24	0.48882
-6050	0.0003	4.93499	0.24907	-2335.06	0.16896	-4522.28	0.40966	-7762.28	0.46555
-6040	0.0003	4.90416	0.26177	-2335.09	0.16989	-4522.31	0.39736	-7762.31	0.44234
-6030	0.0003	4.87807	0.27506	-2335.12	0.17151	-4522.34	0.38559	-7762.34	0.41942
-6020	0.0003	4.85718	0.2888	-2335.14	0.17384	-4522.36	0.37447	-7762.36	0.39701
-6010	0.0003	4.84191	0.30288	-2335.16	0.17686	-4522.38	0.36412	-7762.38	0.37532
-6000	0.0003	4.83262	0.31717	-2335.17	0.18055	-4522.39	0.35464	-7762.39	0.35457
-5990	0.0003	4.82959	0.33154	-2335.17	0.1849	-4522.4	0.34613	-7762.4	0.33494
-5980	0.0003	4.83309	0.34584	-2335.17	0.18987	-4522.39	0.33868	-7762.39	0.31662
-5970	0.0003	4.84328	0.35994	-2335.16	0.19542	-4522.39	0.33237	-7762.39	0.29978
-5960	0.0003	4.86029	0.37369	-2335.14	0.20151	-4522.37	0.32725	-7762.37	0.28459
-5950	0.0003	4.88417	0.38695	-2335.11	0.20807	-4522.35	0.32339	-7762.35	0.27118
-5940	0.0003	4.91491	0.39958	-2335.08	0.21506	-4522.32	0.32081	-7762.32	0.25967
-5930	0.0003	4.95243	0.41145	-2335.05	0.2224	-4522.28	0.31955	-7762.28	0.25017
-5920	0.0003	4.99662	0.42242	-2335	0.23002	-4522.24	0.3196	-7762.24	0.24276
-5910	0.0003	5.04726	0.43237	-2334.95	0.23784	-4522.19	0.32097	-7762.19	0.2375
-5900	0.0003	5.10412	0.44117	-2334.89	0.2458	-4522.14	0.32364	-7762.14	0.23444
-5890	0.0003	5.16687	0.44872	-2334.83	0.25379	-4522.08	0.32757	-7762.07	0.23359
-5880	0.0003	5.23517	0.45492	-2334.76	0.26175	-4522.01	0.33273	-7762.01	0.23495
-5870	0.0003	5.30859	0.45969	-2334.69	0.26958	-4521.94	0.33904	-7761.94	0.2385
-5860	0.0003	5.38668	0.46293	-2334.61	0.27719	-4521.86	0.34644	-7761.86	0.2442
-5850	0.0003	5.46896	0.4646	-2334.53	0.28451	-4521.78	0.35486	-7761.78	0.25199
-5840	0.0003	5.55487	0.46465	-2334.44	0.29145	-4521.69	0.36419	-7761.69	0.26177
-5830	0.0003	5.64388	0.46305	-2334.35	0.29793	-4521.6	0.37434	-7761.6	0.27345
-5820	0.0003	5.73538	0.45977	-2334.26	0.30388	-4521.51	0.38521	-7761.51	0.2869
-5810	0.0003	5.82877	0.45483	-2334.17	0.30922	-4521.42	0.39666	-7761.42	0.30199
-5800	0.0003	5.92343	0.44823	-2334.08	0.3139	-4521.33	0.40859	-7761.32	0.31856
-5790	0.0003	6.01873	0.44002	-2333.98	0.31784	-4521.23	0.42086	-7761.23	0.33646
-5780	0.0003	6.11404	0.43026	-2333.88	0.321	-4521.13	0.43335	-7761.13	0.35549
-5770	0.0003	6.20874	0.41899	-2333.79	0.32334	-4521.04	0.44593	-7761.04	0.37549
-5760	0.0003	6.30221	0.40632	-2333.7	0.32482	-4520.94	0.45847	-7760.94	0.39624
-5750	0.0003	6.39384	0.39235	-2333.61	0.32542	-4520.85	0.47083	-7760.85	0.41755
-5740	0.0003	6.48306	0.37718	-2333.52	0.32511	-4520.76	0.48289	-7760.76	0.43921
-5730	0.0003	6.5693	0.36096	-2333.43	0.3239	-4520.67	0.49452	-7760.67	0.46101
-5720	0.0003	6.65205	0.34382	-2333.35	0.32178	-4520.59	0.50562	-7760.59	0.48274
-5710	0.0003	6.73082	0.32593	-2333.27	0.31877	-4520.51	0.51606	-7760.51	0.50421
-5700	0.0003	6.80516	0.30744	-2333.19	0.31489	-4520.43	0.52574	-7760.43	0.52519
-5690	0.0003	6.87467	0.28854	-2333.12	0.31017	-4520.36	0.53456	-7760.36	0.54551
-5680	0.0003	6.93899	0.2694	-2333.06	0.30466	-4520.3	0.54244	-7760.3	0.56495
-5670	0.0003	6.99781	0.25022	-2333	0.2984	-4520.24	0.5493	-7760.24	0.58336
-5660	0.0003	7.05088	0.23118	-2332.95	0.29146	-4520.18	0.55507	-7760.18	0.60054
-5650	0.0003	7.098	0.21249	-2332.9	0.28391	-4520.13	0.5597	-7760.13	0.61636
-5640	0.0003	7.13904	0.19432	-2332.86	0.27581	-4520.09	0.56315	-7760.09	0.63066
-5630	0.0003	7.17391	0.17688	-2332.83	0.26725	-4520.05	0.56538	-7760.05	0.64331
-5620	0.0003	7.20257	0.16036	-2332.8	0.25832	-4520.02	0.56638	-7760.02	0.65422
-5610	0.0003	7.22508	0.14493	-2332.77	0.2491	-4520	0.56615	-7760	0.66327
-5600	0.0003	7.24151	0.13076	-2332.76	0.23971	-4519.98	0.56469	-7759.98	0.6704
-5590	0.0003	7.25201	0.11802	-2332.75	0.23023	-4519.97	0.56202	-7759.97	0.67554
-5580	0.0003	7.25679	0.10687	-2332.74	0.22076	-4519.96	0.55818	-7759.96	0.67867
-5570	0.0003	7.25609	0.09743	-2332.74	0.21141	-4519.96	0.55321	-7759.96	0.67976
-5560	0.0003	7.25021	0.08983	-2332.75	0.20227	-4519.97	0.54717	-7759.97	0.67881
-5550	0.0003	7.23952	0.08417	-2332.76	0.19345	-4519.98	0.54012	-7759.98	0.67585
-5540	0.0003	7.22439	0.08055	-2332.77	0.18505	-4519.99	0.53214	-7759.99	0.67091
-5530	0.0003	7.20527	0.07902	-2332.79	0.17714	-4520.01	0.52332	-7760.01	0.66406
-5520	0.0003	7.18261	0.07964	-2332.82	0.16983	-4520.03	0.51375	-7760.03	0.65536
-5510	0.0003	7.15692	0.08243	-2332.84	0.1632	-4520.06	0.50353	-7760.06	0.64493
-5500	0.0003	7.12872	0.0874	-2332.87	0.1573	-4520.08	0.49277	-7760.08	0.63285
-5490	0.0003	7.09856	0.09452	-2332.9	0.15223	-4520.11	0.48158	-7760.11	0.61927
-5480	0.0003	7.06699	0.10375	-2332.93	0.14802	-4520.15	0.47007	-7760.14	0.60433
-5470	0.0003	7.03458	0.11504	-2332.96	0.14474	-4520.18	0.45837	-7760.18	0.58816
-5460	0.0003	7.00191	0.12829	-2333	0.14241	-4520.21	0.44659	-7760.21	0.57093
-5450	0.0003	6.96956	0.14339	-2333.03	0.14107	-4520.24	0.43486	-7760.24	0.55283
-5440	0.0003	6.93809	0.16023	-2333.06	0.14074	-4520.28	0.42328	-7760.27	0.53401
-5430	0.0003	6.90806	0.17865	-2333.09	0.14142	-4520.31	0.41198	-7760.31	0.51467
-5420	0.0003	6.88001	0.19849	-2333.12	0.1431	-4520.34	0.40106	-7760.33	0.495
-5410	0.0003	6.85448	0.21956	-2333.14	0.14578	-4520.36	0.39064	-7760.36	0.47517
-5400	0.0003	6.83194	0.24167	-2333.17	0.14942	-4520.39	0.3808	-7760.38	0.4554
-5390	0.0003	6.81287	0.26461	-2333.19	0.15399	-4520.41	0.37166	-7760.4	0.43585
-5380	0.0003	6.7977	0.28815	-2333.2	0.15944	-4520.42	0.36329	-7760.42	0.41672
-5370	0.0003	6.78682	0.31206	-2333.21	0.16571	-4520.43	0.35577	-7760.43	0.39818
-5360	0.0003	6.78059	0.33611	-2333.22	0.17273	-4520.44	0.34916	-7760.44	0.38041
-5350	0.0003	6.77931	0.36005	-2333.22	0.18043	-4520.44	0.34354	-7760.44	0.36357
-5340	0.0003	6.78324	0.38363	-2333.22	0.18872	-4520.44	0.33894	-7760.44	0.34781
-5330	0.0003	6.7926	0.40661	-2333.21	0.19752	-4520.43	0.33541	-7760.43	0.33328
-5320	0.0003	6.80755	0.42876	-2333.19	0.20672	-4520.42	0.33296	-7760.42	0.3201
-5310	0.0003	6.82819	0.44983	-2333.17	0.21624	-4520.4	0.33163	-7760.4	0.3084
-5300	0.0003	6.85459	0.46959	-2333.14	0.22595	-4520.38	0.3314	-7760.38	0.29826
-5290	0.0003	6.88674	0.48784	-2333.11	0.23577	-4520.35	0.33228	-7760.34	0.28977
-5280	0.0003	6.9246	0.50437	-2333.07	0.24557	-4520.31	0.33424	-7760.31	0.28301
-5270	0.0003	6.96806	0.51898	-2333.03	0.25525	-4520.27	0.33727	-7760.27	0.27803
-5260	0.0003	7.01697	0.53151	-2332.98	0.2647	-4520.22	0.34131	-7760.22	0.27485
-5250	0.0003	7.07112	0.54181	-2332.93	0.27382	-4520.17	0.34633	-7760.17	0.2735
-5240	0.0003	7.13028	0.54975	-2332.87	0.28251	-4520.11	0.35226	-7760.11	0.27398
-5230	0.0003	7.19413	0.55522	-2332.8	0.29067	-4520.05	0.35904	-7760.04	0.27626
-5220	0.0003	7.26236	0.55813	-2332.74	0.29821	-4519.98	0.3666	-7759.98	0.28032
-5210	0.0003	7.33458	0.55844	-2332.66	0.30505	-4519.91	0.37485	-7759.91	0.2861
-5200	0.0003	7.41039	0.55611	-2332.59	0.31112	-4519.83	0.38371	-7759.83	0.29353
-5190	0.0003	7.48934	0.55114	-2332.51	0.31634	-4519.75	0.39309	-7759.75	0.30254
-5180	0.0003	7.57098	0.54355	-2332.43	0.32065	-4519.67	0.40289	-7759.67	0.31301
-5170	0.0003	7.65481	0.53338	-2332.34	0.32402	-4519.59	0.41302	-7759.59	0.32486
-5160	0.0003	7.74033	0.52073	-2332.26	0.32641	-4519.5	0.42337	-7759.5	0.33795
-5150	0.0003	7.82702	0.50569	-2332.17	0.32778	-4519.42	0.43385	-7759.42	0.35215
-5140	0.0003	7.91436	0.4884	-2332.08	0.32813	-4519.33	0.44435	-7759.33	0.36732
-5130	0.0003	8.00182	0.469	-2332	0.32746	-4519.24	0.45477	-7759.24	0.3833
-5120	0.0003	8.08888	0.44767	-2331.91	0.32577	-4519.15	0.46502	-7759.15	0.39995
-5110	0.0003	8.17502	0.42462	-2331.82	0.32309	-4519.07	0.47499	-7759.07	0.41711
-5100	0.0003	8.25973	0.40006	-2331.74	0.31944	-4518.98	0.4846	-7758.98	0.43459
-5090	0.0003	8.34252	0.37422	-2331.66	0.31487	-4518.9	0.49376	-7758.9	0.45225
-5080	0.0003	8.42292	0.34737	-2331.58	0.30944	-4518.82	0.50238	-7758.82	0.4699
-5070	0.0003	8.5005	0.31975	-2331.5	0.3032	-4518.74	0.5104	-7758.74	0.48739
-5060	0.0003	8.57483	0.29166	-2331.42	0.29624	-4518.66	0.51774	-7758.66	0.50456
-5050	0.0003	8.64553	0.26335	-2331.35	0.28862	-4518.59	0.52434	-7758.59	0.52123
-5040	0.0003	8.71227	0.23514	-2331.29	0.28044	-4518.52	0.53015	-7758.52	0.53727
-5030	0.0003	8.77473	0.20729	-2331.22	0.27179	-4518.46	0.53513	-7758.46	0.55252
-5020	0.0003	8.83264	0.1801	-2331.17	0.26278	-4518.4	0.53922	-7758.4	0.56684
-5010	0.0003	8.8858	0.15385	-2331.11	0.25349	-4518.35	0.54242	-7758.35	0.58011
-5000	0.0003	8.93402	0.1288	-2331.06	0.24405	-4518.3	0.54469	-7758.3	0.59221
-4990	0.0003	8.97717	0.10524	-2331.02	0.23456	-4518.25	0.54602	-7758.25	0.60304
-4980	0.0003	9.01518	0.0834	-2330.98	0.22512	-4518.21	0.54642	-7758.21	0.6125
-4970	0.0003	9.04802	0.06352	-2330.95	0.21585	-4518.18	0.54589	-7758.18	0.62051
-4960	0.0003	9.0757	0.04581	-2330.92	0.20685	-4518.15	0.54445	-7758.15	0.627
-4950	0.0003	9.09829	0.03049	-2330.9	0.19822	-4518.13	0.54212	-7758.12	0.63194
-4940	0.0003	9.1159	0.01771	-2330.88	0.19006	-4518.11	0.53892	-7758.11	0.63528
-4930	0.0003	9.12869	0.00762	-2330.87	0.18246	-4518.09	0.53491	-7758.09	0.63699
-4920	0.0003	9.13686	0.000352993	-2330.86	0.17552	-4518.08	0.53013	-7758.08	0.63709
-4910	0.0003	9.14066	-0.004	-2330.86	0.16929	-4518.08	0.52462	-7758.08	0.63557
-4900	0.0003	9.14037	-0.00538	-2330.86	0.16387	-4518.08	0.51846	-7758.08	0.63246
-4890	0.0003	9.13632	-0.00376	-2330.86	0.1593	-4518.08	0.51169	-7758.08	0.6278
-4880	0.0003	9.12885	0.000886857	-2330.87	0.15563	-4518.09	0.50439	-7758.09	0.62164
-4870	0.0003	9.11835	0.00852	-2330.88	0.15292	-4518.1	0.49663	-7758.1	0.61406
-4860	0.0003	9.10524	0.01907	-2330.89	0.15117	-4518.11	0.48848	-7758.11	0.60514
-4850	0.0003	9.08995	0.03247	-2330.91	0.15042	-4518.13	0.48003	-7758.12	0.59496
-4840	0.0003	9.07292	0.04859	-2330.93	0.15066	-4518.14	0.47135	-7758.14	0.58363
-4830	0.0003	9.05463	0.06728	-2330.94	0.1519	-4518.16	0.46252	-7758.16	0.57127
-4820	0.0003	9.03555	0.08837	-2330.96	0.1541	-4518.18	0.45362	-7758.18	0.55799
-4810	0.0003	9.01616	0.11166	-2330.98	0.15726	-4518.2	0.44472	-7758.2	0.54394
-4800	0.0003	8.99694	0.13693	-2331	0.16131	-4518.22	0.43592	-7758.22	0.52924
-4790	0.0003	8.97837	0.16393	-2331.02	0.16622	-4518.24	0.42727	-7758.24	0.51404
-4780	0.0003	8.96092	0.19239	-2331.04	0.17192	-4518.25	0.41886	-7758.25	0.49848
-4770	0.0003	8.94504	0.22203	-2331.05	0.17834	-4518.27	0.41076	-7758.27	0.48271
-4760	0.0003	8.93118	0.25256	-2331.07	0.18541	-4518.29	0.40302	-7758.28	0.46689
-4750	0.0003	8.91975	0.28367	-2331.08	0.19304	-4518.3	0.39571	-7758.3	0.45116
-4740	0.0003	8.91115	0.31505	-2331.09	0.20113	-4518.31	0.38889	-7758.31	0.43567
-4730	0.0003	8.90575	0.34637	-2331.09	0.20959	-4518.31	0.38261	-7758.31	0.42056
-4720	0.0003	8.90388	0.37732	-2331.1	0.21832	-4518.32	0.37692	-7758.32	0.40597
-4710	0.0003	8.90584	0.40759	-2331.09	0.22721	-4518.32	0.37184	-7758.32	0.39204
-4700	0.0003	8.9119	0.43685	-2331.09	0.23615	-4518.31	0.36743	-7758.31	0.37889
-4690	0.0003	8.92229	0.46482	-2331.08	0.24505	-4518.3	0.3637	-7758.3	0.36664
-4680	0.0003	8.93719	0.49119	-2331.06	0.25379	-4518.29	0.36068	-7758.29	0.3554
-4670	0.0003	8.95675	0.51569	-2331.04	0.26226	-4518.27	0.35838	-7758.27	0.34527
-4660	0.0003	8.98107	0.53806	-2331.02	0.27038	-4518.25	0.35681	-7758.25	0.33634
-4650	0.0003	9.01019	0.55807	-2330.99	0.27804	-4518.22	0.35598	-7758.22	0.32869
-4640	0.0003	9.04414	0.57551	-2330.95	0.28515	-4518.19	0.35588	-7758.19	0.32238
-4630	0.0003	9.08288	0.59018	-2330.92	0.29162	-4518.15	0.35651	-7758.15	0.31747
-4620	0.0003	9.12633	0.60192	-2330.87	0.29739	-4518.11	0.35784	-7758.11	0.31398
-4610	0.0003	9.17438	0.61061	-2330.82	0.30238	-4518.06	0.35985	-7758.06	0.31195
-4600	0.0003	9.22687	0.61615	-2330.77	0.30653	-4518.01	0.36253	-7758.01	0.3114
-4590	0.0003	9.28359	0.61846	-2330.72	0.3098	-4517.95	0.36584	-7757.95	0.31231
-4580	0.0003	9.3443	0.61752	-2330.65	0.31215	-4517.89	0.36975	-7757.89	0.31467
-4570	0.0003	9.40873	0.61331	-2330.59	0.31355	-4517.83	0.37421	-7757.83	0.31845
-4560	0.0003	9.47659	0.60589	-2330.52	0.31398	-4517.76	0.37919	-7757.76	0.32362
-4550	0.0003	9.54752	0.59531	-2330.45	0.31345	-4517.69	0.38464	-7757.69	0.33011
-4540	0.0003	9.62117	0.58166	-2330.38	0.31195	-4517.62	0.39051	-7757.62	0.33786
-4530	0.0003	9.69716	0.56509	-2330.3	0.30952	-4517.54	0.39675	-7757.54	0.34679
-4520	0.0003	9.77508	0.54575	-2330.22	0.30618	-4517.47	0.40331	-7757.46	0.35682
-4510	0.0003	9.85451	0.52383	-2330.14	0.30196	-4517.39	0.41012	-7757.38	0.36784
-4500	0.0003	9.93502	0.49955	-2330.06	0.29693	-4517.31	0.41715	-7757.3	0.37975
-4490	0.0003	10.0162	0.47315	-2329.98	0.29115	-4517.22	0.42433	-7757.22	0.39244
-4480	0.0003	10.0975	0.4449	-2329.9	0.28468	-4517.14	0.4316	-7757.14	0.40578
-4470	0.0003	10.1786	0.41507	-2329.82	0.2776	-4517.06	0.43892	-7757.06	0.41965
-4460	0.0003	10.2591	0.38398	-2329.74	0.27001	-4516.98	0.44622	-7756.98	0.43391
-4450	0.0003	10.3385	0.35193	-2329.66	0.26198	-4516.9	0.45344	-7756.9	0.44843
-4440	0.0003	10.4163	0.31924	-2329.58	0.25363	-4516.82	0.46055	-7756.82	0.46308
-4430	0.0003	10.4923	0.28626	-2329.51	0.24505	-4516.75	0.46748	-7756.74	0.47772
-4420	0.0003	10.5659	0.25331	-2329.43	0.23634	-4516.67	0.47419	-7756.67	0.49221
-4410	0.0003	10.637	0.22073	-2329.36	0.22761	-4516.6	0.48063	-7756.6	0.50642
-4400	0.0003	10.705	0.18885	-2329.29	0.21897	-4516.53	0.48675	-7756.53	0.52021
-4390	0.0003	10.7699	0.158	-2329.23	0.21051	-4516.46	0.49251	-7756.46	0.53347
-4380	0.0003	10.8312	0.12849	-2329.17	0.20235	-4516.4	0.49788	-7756.4	0.54606
-4370	0.0003	10.8887	0.10062	-2329.11	0.19458	-4516.34	0.50282	-7756.34	0.55787
-4360	0.0003	10.9424	0.07469	-2329.06	0.1873	-4516.29	0.5073	-7756.29	0.56879
-4350	0.0003	10.9919	0.05095	-2329.01	0.18059	-4516.24	0.51128	-7756.24	0.57873
-4340	0.0003	11.0373	0.02965	-2328.96	0.17453	-4516.19	0.51475	-7756.19	0.58759
-4330	0.0003	11.0783	0.011	-2328.92	0.1692	-4516.15	0.51767	-7756.15	0.59529
-4320	0.0003	11.1151	-0.0048	-2328.88	0.16467	-4516.11	0.52004	-7756.11	0.60177
-4310	0.0003	11.1475	-0.01759	-2328.85	0.16099	-4516.08	0.52184	-7756.08	0.60695
-4300	0.0003	11.1756	-0.02724	-2328.82	0.1582	-4516.05	0.52306	-7756.05	0.61081
-4290	0.0003	11.1996	-0.03365	-2328.8	0.15634	-4516.02	0.52369	-7756.02	0.6133
-4280	0.0003	11.2196	-0.03675	-2328.78	0.15543	-4516	0.52373	-7756	0.6144
-4270	0.0003	11.2356	-0.03651	-2328.76	0.15549	-4515.98	0.52319	-7755.98	0.61411
-4260	0.0003	11.248	-0.03294	-2328.75	0.15651	-4515.97	0.52206	-7755.97	0.61242
-4250	0.0003	11.2568	-0.02607	-2328.74	0.15849	-4515.96	0.52036	-7755.96	0.60936
-4240	0.0003	11.2625	-0.01597	-2328.74	0.16141	-4515.96	0.5181	-7755.95	0.60495
-4230	0.0003	11.2653	-0.00274	-2328.73	0.16522	-4515.95	0.5153	-7755.95	0.59924
-4220	0.0003	11.2654	0.01348	-2328.73	0.16988	-4515.95	0.51197	-7755.95	0.59228
-4210	0.0003	11.2634	0.03252	-2328.74	0.17535	-4515.95	0.50815	-7755.95	0.58413
-4200	0.0003	11.2594	0.0542	-2328.74	0.18155	-4515.96	0.50385	-7755.96	0.57488
-4190	0.0003	11.2538	0.07827	-2328.75	0.18842	-4515.96	0.49911	-7755.96	0.5646
-4180	0.0003	11.2472	0.10451	-2328.75	0.19587	-4515.97	0.49396	-7755.97	0.55341
-4170	0.0003	11.2398	0.13264	-2328.76	0.20381	-4515.98	0.48843	-7755.97	0.54139
-4160	0.0003	11.2321	0.16237	-2328.77	0.21215	-4515.98	0.48257	-7755.98	0.52867
-4150	0.0003	11.2244	0.1934	-2328.77	0.22079	-4515.99	0.47641	-7755.99	0.51536
-4140	0.0003	11.2172	0.22541	-2328.78	0.22963	-4516	0.46999	-7756	0.50158
-4130	0.0003	11.2108	0.25807	-2328.79	0.23855	-4516.01	0.46337	-7756	0.48748
-4120	0.0003	11.2057	0.29105	-2328.79	0.24746	-4516.01	0.45659	-7756.01	0.47317
-4110	0.0003	11.2021	0.32402	-2328.8	0.25625	-4516.02	0.44969	-7756.01	0.45879
-4100	0.0003	11.2006	0.35663	-2328.8	0.26481	-4516.02	0.44272	-7756.02	0.44448
-4090	0.0003	11.2013	0.38856	-2328.8	0.27303	-4516.02	0.43574	-7756.02	0.43038
-4080	0.0003	11.2047	0.41947	-2328.79	0.28082	-4516.02	0.42879	-7756.01	0.41661
-4070	0.0003	11.211	0.44906	-2328.79	0.28809	-4516.01	0.42193	-7756.01	0.4033
-4060	0.0003	11.2204	0.47703	-2328.78	0.29474	-4516	0.4152	-7756	0.39058
-4050	0.0003	11.2332	0.5031	-2328.77	0.30069	-4515.99	0.40865	-7755.99	0.37858
-4040	0.0003	11.2496	0.527	-2328.75	0.30588	-4515.97	0.40234	-7755.97	0.3674
-4030	0.0003	11.2697	0.54849	-2328.73	0.31023	-4515.95	0.39632	-7755.95	0.35716
-4020	0.0003	11.2937	0.56736	-2328.71	0.31369	-4515.93	0.39062	-7755.93	0.34794
-4010	0.0003	11.3217	0.58343	-2328.68	0.31622	-4515.91	0.3853	-7755.9	0.33985
-4000	0.0003	11.3537	0.59654	-2328.65	0.31778	-4515.87	0.3804	-7755.87	0.33295
-3990	0.0003	11.3898	0.60655	-2328.61	0.31836	-4515.84	0.37596	-7755.84	0.32733
-3980	0.0003	11.4299	0.61339	-2328.57	0.31794	-4515.8	0.37201	-7755.8	0.32302
-3970	0.0003	11.4739	0.61698	-2328.53	0.31652	-4515.76	0.3686	-7755.76	0.32009
-3960	0.0003	11.5218	0.6173	-2328.48	0.31413	-4515.71	0.36576	-7755.71	0.31856
-3950	0.0003	11.5735	0.61435	-2328.43	0.31077	-4515.66	0.3635	-7755.66	0.31844
-3940	0.0003	11.6287	0.60818	-2328.37	0.30649	-4515.6	0.36186	-7755.6	0.31975
-3930	0.0003	11.6874	0.59886	-2328.31	0.30134	-4515.55	0.36086	-7755.55	0.32248
-3920	0.0003	11.7492	0.5865	-2328.25	0.29538	-4515.49	0.36051	-7755.48	0.3266
-3910	0.0003	11.814	0.57123	-2328.18	0.28866	-4515.42	0.36082	-7755.42	0.33209
-3900	0.0003	11.8814	0.55321	-2328.12	0.28128	-4515.35	0.3618	-7755.35	0.33889
-3890	0.0003	11.9511	0.53265	-2328.05	0.2733	-4515.29	0.36345	-7755.28	0.34696
-3880	0.0003	12.0229	0.50975	-2327.98	0.26484	-4515.21	0.36576	-7755.21	0.35621
-3870	0.0003	12.0964	0.48478	-2327.9	0.25597	-4515.14	0.36873	-7755.14	0.36656
-3860	0.0003	12.1713	0.45797	-2327.83	0.24681	-4515.07	0.37233	-7755.06	0.37793
-3850	0.0003	12.2471	0.42963	-2327.75	0.23746	-4514.99	0.37655	-7754.99	0.39021
-3840	0.0003	12.3236	0.40004	-2327.68	0.22803	-4514.91	0.38137	-7754.91	0.40329
-3830	0.0003	12.4004	0.36951	-2327.6	0.21863	-4514.84	0.38674	-7754.84	0.41705
-3820	0.0003	12.4771	0.33835	-2327.52	0.20936	-4514.76	0.39265	-7754.76	0.43136
-3810	0.0003	12.5533	0.30689	-2327.45	0.20035	-4514.68	0.39903	-7754.68	0.4461
-3800	0.0003	12.6287	0.27545	-2327.37	0.19169	-4514.61	0.40586	-7754.61	0.46112
-3790	0.0003	12.7029	0.24435	-2327.3	0.18348	-4514.53	0.41307	-7754.53	0.47629
-3780	0.0003	12.7756	0.2139	-2327.22	0.17582	-4514.46	0.42062	-7754.46	0.49146
-3770	0.0003	12.8466	0.18442	-2327.15	0.16881	-4514.39	0.42844	-7754.39	0.50649
-3760	0.0003	12.9154	0.15619	-2327.08	0.16252	-4514.32	0.43648	-7754.32	0.52125
-3750	0.0003	12.9818	0.1295	-2327.02	0.15703	-4514.25	0.44466	-7754.25	0.53558
-3740	0.0003	13.0456	0.10462	-2326.95	0.1524	-4514.19	0.45293	-7754.18	0.54935
-3730	0.0003	13.1066	0.08178	-2326.89	0.14869	-4514.12	0.46122	-7754.12	0.56244
-3720	0.0003	13.1645	0.0612	-2326.83	0.14595	-4514.07	0.46944	-7754.06	0.5747
-3710	0.0003	13.2192	0.0431	-2326.78	0.14421	-4514.01	0.47755	-7754.01	0.58603
-3700	0.0003	13.2705	0.02763	-2326.73	0.14349	-4513.96	0.48545	-7753.96	0.59631
-3690	0.0003	13.3183	0.01494	-2326.68	0.14381	-4513.91	0.49309	-7753.91	0.60544
-3680	0.0003	13.3627	0.00514	-2326.64	0.14515	-4513.86	0.50039	-7753.86	0.61332
-3670	0.0003	13.4034	-0.00168	-2326.6	0.14752	-4513.82	0.50728	-7753.82	0.61987
-3660	0.0003	13.4407	-0.00548	-2326.56	0.15088	-4513.78	0.5137	-7753.78	0.62503
-3650	0.0003	13.4743	-0.00623	-2326.52	0.15519	-4513.75	0.51959	-7753.75	0.62873
-3640	0.0003	13.5046	-0.00394	-2326.49	0.16042	-4513.72	0.52489	-7753.72	0.63094
-3630	0.0003	13.5314	0.00134	-2326.47	0.1665	-4513.69	0.52954	-7753.69	0.63162
-3620	0.0003	13.555	0.00954	-2326.44	0.17337	-4513.67	0.5335	-7753.66	0.63075
-3610	0.0003	13.5755	0.02057	-2326.42	0.18094	-4513.64	0.53672	-7753.64	0.62834
-3600	0.0003	13.5931	0.03428	-2326.41	0.18914	-4513.63	0.53916	-7753.62	0.6244
-3590	0.0003	13.6081	0.05052	-2326.39	0.19787	-4513.61	0.54079	-7753.61	0.61895
-3580	0.0003	13.6206	0.06911	-2326.38	0.20703	-4513.6	0.54159	-7753.6	0.61204
-3570	0.0003	13.6309	0.08984	-2326.37	0.21652	-4513.59	0.54154	-7753.59	0.60373
-3560	0.0003	13.6393	0.11249	-2326.36	0.22624	-4513.58	0.54063	-7753.58	0.59407
-3550	0.0003	13.646	0.13681	-2326.35	0.23607	-4513.57	0.53885	-7753.57	0.58316
-3540	0.0003	13.6515	0.16255	-2326.35	0.24589	-4513.56	0.53621	-7753.56	0.5711
-3530	0.0003	13.656	0.18942	-2326.34	0.25561	-4513.56	0.53273	-7753.56	0.55797
-3520	0.0003	13.6598	0.21715	-2326.34	0.26511	-4513.56	0.52843	-7753.55	0.54392
-3510	0.0003	13.6633	0.24545	-2326.34	0.27427	-4513.55	0.52333	-7753.55	0.52905
-3500	0.0003	13.6669	0.27402	-2326.33	0.28301	-4513.55	0.51748	-7753.55	0.51351
-3490	0.0003	13.6707	0.30258	-2326.33	0.29121	-4513.55	0.51091	-7753.54	0.49744
-3480	0.0003	13.6753	0.33082	-2326.32	0.29878	-4513.54	0.50368	-7753.54	0.48099
-3470	0.0003	13.6808	0.35847	-2326.32	0.30564	-4513.54	0.49586	-7753.54	0.46432
-3460	0.0003	13.6877	0.38525	-2326.31	0.31172	-4513.53	0.4875	-7753.53	0.44757
-3450	0.0003	13.6962	0.41088	-2326.3	0.31693	-4513.52	0.47868	-7753.52	0.43091
-3440	0.0003	13.7065	0.43513	-2326.29	0.32123	-4513.51	0.46947	-7753.51	0.4145
-3430	0.0003	13.719	0.45774	-2326.28	0.32455	-4513.5	0.45996	-7753.5	0.3985
-3420	0.0003	13.734	0.47851	-2326.27	0.32687	-4513.49	0.45023	-7753.48	0.38306
-3410	0.0003	13.7515	0.49724	-2326.25	0.32816	-4513.47	0.44037	-7753.47	0.36833
-3400	0.0003	13.7718	0.51375	-2326.23	0.3284	-4513.45	0.43047	-7753.45	0.35445
-3390	0.0003	13.7952	0.52789	-2326.2	0.32759	-4513.43	0.42062	-7753.43	0.34157
-3380	0.0003	13.8216	0.53954	-2326.18	0.32574	-4513.4	0.41093	-7753.4	0.32982
-3370	0.0003	13.8513	0.54861	-2326.15	0.32286	-4513.37	0.40147	-7753.37	0.31931
-3360	0.0003	13.8843	0.55502	-2326.11	0.319	-4513.34	0.39235	-7753.34	0.31016
-3350	0.0003	13.9207	0.55872	-2326.08	0.31418	-4513.31	0.38365	-7753.3	0.30246
-3340	0.0003	13.9605	0.55972	-2326.04	0.30848	-4513.27	0.37546	-7753.26	0.29629
-3330	0.0003	14.0037	0.55802	-2326	0.30194	-4513.22	0.36786	-7753.22	0.29173
-3320	0.0003	14.0503	0.55366	-2325.95	0.29465	-4513.18	0.36094	-7753.18	0.28883
-3310	0.0003	14.1001	0.54672	-2325.9	0.28668	-4513.13	0.35475	-7753.13	0.28763
-3300	0.0003	14.1531	0.53728	-2325.85	0.27813	-4513.08	0.34938	-7753.08	0.28816
-3290	0.0003	14.2091	0.52548	-2325.79	0.26908	-4513.02	0.34487	-7753.02	0.29041
-3280	0.0003	14.268	0.51145	-2325.73	0.25964	-4512.96	0.34128	-7752.96	0.29439
-3270	0.0003	14.3297	0.49535	-2325.67	0.24992	-4512.9	0.33866	-7752.9	0.30007
-3260	0.0003	14.3939	0.47738	-2325.61	0.24002	-4512.84	0.33703	-7752.84	0.3074
-3250	0.0003	14.4603	0.45773	-2325.54	0.23005	-4512.77	0.33642	-7752.77	0.31633
-3240	0.0003	14.5288	0.43662	-2325.47	0.22013	-4512.7	0.33684	-7752.7	0.32678
-3230	0.0003	14.5991	0.41428	-2325.4	0.21035	-4512.63	0.33831	-7752.63	0.33867
-3220	0.0003	14.6709	0.39095	-2325.33	0.20083	-4512.56	0.3408	-7752.56	0.3519
-3210	0.0003	14.7439	0.36689	-2325.26	0.19168	-4512.49	0.34431	-7752.49	0.36634
-3200	0.0003	14.8178	0.34233	-2325.18	0.18299	-4512.42	0.34881	-7752.41	0.38187
-3190	0.0003	14.8924	0.31754	-2325.11	0.17486	-4512.34	0.35427	-7752.34	0.39835
-3180	0.0003	14.9672	0.29278	-2325.03	0.16737	-4512.27	0.36063	-7752.27	0.41563
-3170	0.0003	15.0421	0.26829	-2324.96	0.16061	-4512.19	0.36784	-7752.19	0.43354
-3160	0.0003	15.1167	0.24431	-2324.88	0.15465	-4512.12	0.37584	-7752.12	0.45194
-3150	0.0003	15.1906	0.2211	-2324.81	0.14955	-4512.04	0.38456	-7752.04	0.47063
-3140	0.0003	15.2637	0.19887	-2324.74	0.14537	-4511.97	0.3939	-7751.97	0.48945
-3130	0.0003	15.3357	0.17784	-2324.66	0.14214	-4511.9	0.40379	-7751.89	0.50822
-3120	0.0003	15.4062	0.1582	-2324.59	0.1399	-4511.83	0.41413	-7751.82	0.52676
-3110	0.0003	15.475	0.14015	-2324.52	0.13867	-4511.76	0.42482	-7751.75	0.54489
-3100	0.0003	15.5418	0.12385	-2324.46	0.13846	-4511.69	0.43575	-7751.69	0.56243
-3090	0.0003	15.6066	0.10943	-2324.39	0.13927	-4511.62	0.44683	-7751.62	0.57922
-3080	0.0003	15.669	0.09704	-2324.33	0.14108	-4511.56	0.45793	-7751.56	0.59508
-3070	0.0003	15.7289	0.08675	-2324.27	0.14388	-4511.5	0.46895	-7751.5	0.60987
-3060	0.0003	15.7861	0.07866	-2324.21	0.14762	-4511.44	0.47978	-7751.44	0.62343
-3050	0.0003	15.8406	0.07283	-2324.16	0.15226	-4511.39	0.49031	-7751.38	0.63563
-3040	0.0003	15.8923	0.06927	-2324.11	0.15774	-4511.33	0.50043	-7751.33	0.64633
-3030	0.0003	15.941	0.06799	-2324.06	0.16401	-4511.28	0.51003	-7751.28	0.65543
-3020	0.0003	15.9867	0.06899	-2324.01	0.17098	-4511.24	0.51902	-7751.24	0.66283
-3010	0.0003	16.0294	0.07222	-2323.97	0.17859	-4511.19	0.5273	-7751.19	0.66845
-3000	0.0003	16.0693	0.07763	-2323.93	0.18674	-4511.15	0.53479	-7751.15	0.67222
-2990	0.0003	16.1061	0.08512	-2323.89	0.19533	-4511.12	0.54139	-7751.11	0.67409
-2980	0.0003	16.1402	0.09459	-2323.86	0.20428	-4511.08	0.54705	-7751.08	0.67404
-2970	0.0003	16.1716	0.10592	-2323.83	0.21349	-4511.05	0.5517	-7751.05	0.67205
-2960	0.0003	16.2003	0.11898	-2323.8	0.22285	-4511.02	0.55529	-7751.02	0.66812
-2950	0.0003	16.2266	0.1336	-2323.77	0.23226	-4510.99	0.55777	-7750.99	0.66229
-2940	0.0003	16.2506	0.14963	-2323.75	0.24162	-4510.97	0.55911	-7750.97	0.65459
-2930	0.0003	16.2725	0.16686	-2323.73	0.25082	-4510.94	0.5593	-7750.94	0.6451
-2920	0.0003	16.2925	0.18513	-2323.71	0.25978	-4510.92	0.55833	-7750.92	0.63388
-2910	0.0003	16.3109	0.20422	-2323.69	0.26838	-4510.91	0.55619	-7750.9	0.62103
-2900	0.0003	16.3279	0.22393	-2323.67	0.27655	-4510.89	0.55291	-7750.89	0.60667
-2890	0.0003	16.3437	0.24405	-2323.66	0.28419	-4510.87	0.54852	-7750.87	0.59093
-2880	0.0003	16.3586	0.26438	-2323.64	0.29122	-4510.86	0.54305	-7750.86	0.57394
-2870	0.0003	16.373	0.28471	-2323.63	0.29759	-4510.84	0.53656	-7750.84	0.55587
-2860	0.0003	16.387	0.30483	-2323.61	0.30321	-4510.83	0.52911	-7750.83	0.53688
-2850	0.0003	16.4009	0.32453	-2323.6	0.30804	-4510.82	0.52077	-7750.81	0.51715
-2840	0.0003	16.4151	0.34364	-2323.58	0.31204	-4510.8	0.51162	-7750.8	0.49686
-2830	0.0003	16.4298	0.36196	-2323.57	0.31516	-4510.79	0.50175	-7750.79	0.4762
-2820	0.0003	16.4453	0.37932	-2323.55	0.31737	-4510.77	0.49127	-7750.77	0.45537
-2810	0.0003	16.4618	0.39556	-2323.54	0.31868	-4510.76	0.48028	-7750.75	0.43457
-2800	0.0003	16.4796	0.41054	-2323.52	0.31906	-4510.74	0.4689	-7750.74	0.41401
-2790	0.0003	16.4989	0.42412	-2323.5	0.31852	-4510.72	0.45723	-7750.72	0.39387
-2780	0.0003	16.52	0.43618	-2323.48	0.31708	-4510.7	0.4454	-7750.7	0.37435
-2770	0.0003	16.543	0.44663	-2323.46	0.31476	-4510.68	0.43353	-7750.67	0.35565
-2760	0.0003	16.5682	0.4554	-2323.43	0.3116	-4510.65	0.42174	-7750.65	0.33795
-2750	0.0003	16.5958	0.4624	-2323.4	0.30765	-4510.62	0.41017	-7750.62	0.32142
-2740	0.0003	16.6258	0.46761	-2323.37	0.30294	-4510.6	0.39892	-7750.59	0.30623
-2730	0.0003	16.6584	0.471	-2323.34	0.29754	-4510.56	0.38812	-7750.56	0.29254
-2720	0.0003	16.6937	0.47257	-2323.31	0.29152	-4510.53	0.37789	-7750.53	0.28048
-2710	0.0003	16.7318	0.47232	-2323.27	0.28494	-4510.49	0.36833	-7750.49	0.27018
-2700	0.0003	16.7727	0.4703	-2323.23	0.2779	-4510.45	0.35954	-7750.45	0.26174
-2690	0.0003	16.8165	0.46654	-2323.18	0.27046	-4510.41	0.35163	-7750.41	0.25526
-2680	0.0003	16.8631	0.46111	-2323.14	0.26272	-4510.36	0.34467	-7750.36	0.2508
-2670	0.0003	16.9125	0.45411	-2323.09	0.25476	-4510.31	0.33874	-7750.31	0.24843
-2660	0.0003	16.9648	0.44561	-2323.03	0.24666	-4510.26	0.33392	-7750.26	0.24817
-2650	0.0003	17.0197	0.43574	-2322.98	0.23853	-4510.21	0.33024	-7750.21	0.25004
-2640	0.0003	17.0772	0.4246	-2322.92	0.23044	-4510.15	0.32776	-7750.15	0.25403
-2630	0.0003	17.1371	0.41235	-2322.86	0.22249	-4510.09	0.32651	-7750.09	0.26011
-2620	0.0003	17.1994	0.39911	-2322.8	0.21476	-4510.03	0.32649	-7750.03	0.26823
-2610	0.0003	17.2639	0.38503	-2322.74	0.20732	-4509.97	0.32773	-7749.96	0.27832
-2600	0.0003	17.3303	0.37027	-2322.67	0.20026	-4509.9	0.3302	-7749.9	0.2903
-2590	0.0003	17.3986	0.35498	-2322.6	0.19364	-4509.83	0.33389	-7749.83	0.30406
-2580	0.0003	17.4683	0.33933	-2322.53	0.18753	-4509.76	0.33875	-7749.76	0.31947
-2570	0.0003	17.5394	0.32347	-2322.46	0.18199	-4509.69	0.34475	-7749.69	0.33639
-2560	0.0003	17.6117	0.30757	-2322.39	0.17706	-4509.62	0.35182	-7749.62	0.35467
-2550	0.0003	17.6847	0.29179	-2322.31	0.1728	-4509.55	0.35988	-7749.54	0.37413
-2540	0.0003	17.7584	0.27626	-2322.24	0.16922	-4509.47	0.36886	-7749.47	0.3946
-2530	0.0003	17.8324	0.26115	-2322.17	0.16637	-4509.4	0.37867	-7749.4	0.41588
-2520	0.0003	17.9065	0.2466	-2322.09	0.16425	-4509.32	0.38919	-7749.32	0.43777
-2510	0.0003	17.9804	0.23272	-2322.02	0.16288	-4509.25	0.40032	-7749.25	0.46007
-2500	0.0003	18.0539	0.21966	-2321.95	0.16226	-4509.18	0.41195	-7749.17	0.48255
-2490	0.0003	18.1267	0.20751	-2321.87	0.16237	-4509.1	0.42395	-7749.1	0.505
-2480	0.0003	18.1987	0.19638	-2321.8	0.16321	-4509.03	0.43619	-7749.03	0.52721
-2470	0.0003	18.2694	0.18637	-2321.73	0.16474	-4508.96	0.44855	-7748.96	0.54897
-2460	0.0003	18.3389	0.17753	-2321.66	0.16695	-4508.89	0.46089	-7748.89	0.57005
-2450	0.0003	18.4068	0.16995	-2321.59	0.16977	-4508.82	0.47307	-7748.82	0.59027
-2440	0.0003	18.473	0.16366	-2321.53	0.17318	-4508.75	0.48498	-7748.75	0.60941
-2430	0.0003	18.5373	0.1587	-2321.46	0.17713	-4508.69	0.49647	-7748.69	0.62729
-2420	0.0003	18.5995	0.15509	-2321.4	0.18154	-4508.63	0.50743	-7748.62	0.64374
-2410	0.0003	18.6596	0.15285	-2321.34	0.18638	-4508.57	0.51774	-7748.56	0.65859
-2400	0.0003	18.7173	0.15196	-2321.28	0.19156	-4508.51	0.52728	-7748.51	0.6717
-2390	0.0003	18.7728	0.15241	-2321.23	0.19704	-4508.45	0.53595	-7748.45	0.68293
-2380	0.0003	18.8257	0.15417	-2321.17	0.20273	-4508.4	0.54366	-7748.4	0.69216
-2370	0.0003	18.8763	0.15719	-2321.12	0.20856	-4508.35	0.55031	-7748.34	0.69932
-2360	0.0003	18.9243	0.16142	-2321.07	0.21448	-4508.3	0.55584	-7748.3	0.70431
-2350	0.0003	18.9699	0.1668	-2321.03	0.22041	-4508.25	0.56018	-7748.25	0.70709
-2340	0.0003	19.0131	0.17325	-2320.99	0.22628	-4508.21	0.56328	-7748.21	0.70762
-2330	0.0003	19.0539	0.18069	-2320.95	0.23204	-4508.17	0.56511	-7748.16	0.70589
-2320	0.0003	19.0923	0.18902	-2320.91	0.23761	-4508.13	0.56564	-7748.13	0.70192
-2310	0.0003	19.1286	0.19816	-2320.87	0.24294	-4508.09	0.56486	-7748.09	0.69574
-2300	0.0003	19.1628	0.208	-2320.84	0.24798	-4508.05	0.56278	-7748.05	0.6874
-2290	0.0003	19.1951	0.21844	-2320.8	0.25268	-4508.02	0.55942	-7748.02	0.67697
-2280	0.0003	19.2256	0.22936	-2320.77	0.25699	-4507.99	0.5548	-7747.99	0.66456
-2270	0.0003	19.2544	0.24066	-2320.74	0.26088	-4507.96	0.54899	-7747.96	0.65028
-2260	0.0003	19.2819	0.25221	-2320.72	0.26431	-4507.93	0.54202	-7747.93	0.63426
-2250	0.0003	19.3081	0.26392	-2320.69	0.26727	-4507.91	0.53399	-7747.91	0.61666
-2240	0.0003	19.3333	0.27567	-2320.67	0.26974	-4507.88	0.52497	-7747.88	0.59765
-2230	0.0003	19.3578	0.28735	-2320.64	0.27169	-4507.86	0.51506	-7747.86	0.5774
-2220	0.0003	19.3817	0.29886	-2320.62	0.27313	-4507.83	0.50436	-7747.83	0.55611
-2210	0.0003	19.4052	0.31009	-2320.59	0.27407	-4507.81	0.49298	-7747.81	0.53398
-2200	0.0003	19.4287	0.32096	-2320.57	0.2745	-4507.79	0.48106	-7747.79	0.51124
-2190	0.0003	19.4522	0.33136	-2320.55	0.27444	-4507.76	0.46871	-7747.76	0.48809
-2180	0.0003	19.4762	0.34122	-2320.52	0.27391	-4507.74	0.45606	-7747.74	0.46477
-2170	0.0003	19.5008	0.35046	-2320.5	0.27294	-4507.72	0.44326	-7747.71	0.44149
-2160	0.0003	19.5261	0.359	-2320.47	0.27155	-4507.69	0.43045	-7747.69	0.41849
-2150	0.0003	19.5526	0.3668	-2320.45	0.26979	-4507.66	0.41775	-7747.66	0.39599
-2140	0.0003	19.5802	0.37378	-2320.42	0.26769	-4507.64	0.40531	-7747.64	0.3742
-2130	0.0003	19.6093	0.37992	-2320.39	0.26528	-4507.61	0.39327	-7747.61	0.35335
-2120	0.0003	19.64	0.38517	-2320.36	0.26263	-4507.58	0.38176	-7747.58	0.33364
-2110	0.0003	19.6725	0.3895	-2320.33	0.25976	-4507.55	0.3709	-7747.54	0.31525
-2100	0.0003	19.7068	0.3929	-2320.29	0.25673	-4507.51	0.36081	-7747.51	0.29837
-2090	0.0003	19.7433	0.39535	-2320.26	0.25359	-4507.48	0.3516	-7747.47	0.28316
-2080	0.0003	19.7819	0.39685	-2320.22	0.25038	-4507.44	0.34338	-7747.44	0.26978
-2070	0.0003	19.8227	0.39741	-2320.18	0.24715	-4507.4	0.33623	-7747.4	0.25835
-2060	0.0003	19.8659	0.39703	-2320.13	0.24394	-4507.36	0.33025	-7747.35	0.24899
-2050	0.0003	19.9114	0.39575	-2320.09	0.2408	-4507.31	0.32548	-7747.31	0.24179
-2040	0.0003	19.9594	0.39359	-2320.04	0.23777	-4507.26	0.322	-7747.26	0.23682
-2030	0.0003	20.0097	0.39058	-2319.99	0.23489	-4507.21	0.31984	-7747.21	0.23413
-2020	0.0003	20.0624	0.38676	-2319.94	0.23219	-4507.16	0.31903	-7747.16	0.23375
-2010	0.0003	20.1174	0.38219	-2319.88	0.22969	-4507.11	0.31957	-7747.11	0.23568
-2000	0.0003	20.1747	0.3769	-2319.82	0.22743	-4507.05	0.32148	-7747.05	0.23991
-1990	0.0003	20.2343	0.37096	-2319.76	0.22543	-4506.99	0.32472	-7746.99	0.24639
-1980	0.0003	20.2959	0.36442	-2319.7	0.22369	-4506.93	0.32928	-7746.93	0.25506
-1970	0.0003	20.3595	0.35735	-2319.64	0.22224	-4506.87	0.33509	-7746.87	0.26583
-1960	0.0003	20.425	0.34981	-2319.57	0.22108	-4506.8	0.34211	-7746.8	0.27861
-1950	0.0003	20.4922	0.34187	-2319.51	0.2202	-4506.73	0.35026	-7746.73	0.29327
-1940	0.0003	20.561	0.33359	-2319.44	0.21961	-4506.67	0.35945	-7746.66	0.30966
-1930	0.0003	20.6311	0.32506	-2319.37	0.2193	-4506.6	0.36959	-7746.59	0.32762
-1920	0.0003	20.7024	0.31633	-2319.3	0.21925	-4506.53	0.38057	-7746.52	0.34699
-1910	0.0003	20.7747	0.30748	-2319.22	0.21944	-4506.45	0.39228	-7746.45	0.36756
-1900	0.0003	20.8477	0.29858	-2319.15	0.21985	-4506.38	0.40458	-7746.38	0.38915
-1890	0.0003	20.9214	0.2897	-2319.08	0.22047	-4506.31	0.41736	-7746.3	0.41153
-1880	0.0003	20.9954	0.28089	-2319	0.22125	-4506.23	0.43047	-7746.23	0.4345
-1870	0.0003	21.0695	0.27224	-2318.93	0.22218	-4506.16	0.44376	-7746.16	0.45782
-1860	0.0003	21.1436	0.2638	-2318.86	0.22321	-4506.08	0.45711	-7746.08	0.48127
-1850	0.0003	21.2174	0.25563	-2318.78	0.22432	-4506.01	0.47036	-7746.01	0.50461
-1840	0.0003	21.2907	0.24779	-2318.71	0.22547	-4505.94	0.48338	-7745.93	0.52764
-1830	0.0003	21.3633	0.24034	-2318.64	0.22662	-4505.86	0.49601	-7745.86	0.55011
-1820	0.0003	21.435	0.23332	-2318.56	0.22775	-4505.79	0.50813	-7745.79	0.57181
-1810	0.0003	21.5057	0.22679	-2318.49	0.22881	-4505.72	0.51961	-7745.72	0.59253
-1800	0.0003	21.5751	0.22078	-2318.42	0.22978	-4505.65	0.53031	-7745.65	0.61207
-1790	0.0003	21.6431	0.21534	-2318.36	0.23062	-4505.58	0.54013	-7745.58	0.63024
-1780	0.0003	21.7096	0.21051	-2318.29	0.23132	-4505.51	0.54895	-7745.51	0.64687
-1770	0.0003	21.7745	0.20631	-2318.22	0.23184	-4505.45	0.55667	-7745.45	0.66179
-1760	0.0003	21.8376	0.20278	-2318.16	0.23216	-4505.39	0.56322	-7745.38	0.67486
-1750	0.0003	21.8987	0.19993	-2318.1	0.23227	-4505.32	0.56852	-7745.32	0.68595
-1740	0.0003	21.958	0.19778	-2318.04	0.23215	-4505.26	0.57252	-7745.26	0.69497
-1730	0.0003	22.0153	0.19635	-2317.98	0.2318	-4505.21	0.57515	-7745.2	0.70182
-1720	0.0003	22.0705	0.19565	-2317.93	0.23121	-4505.15	0.5764	-7745.15	0.70645
-1710	0.0003	22.1236	0.19569	-2317.88	0.23038	-4505.1	0.57625	-7745.09	0.70881
-1700	0.0003	22.1748	0.19645	-2317.82	0.22933	-4505.04	0.5747	-7745.04	0.70888
-1690	0.0003	22.2239	0.19794	-2317.78	0.22805	-4504.99	0.57175	-7744.99	0.70666
-1680	0.0003	22.271	0.20015	-2317.73	0.22656	-4504.95	0.56745	-7744.95	0.70219
-1670	0.0003	22.3162	0.20307	-2317.68	0.22489	-4504.9	0.56183	-7744.9	0.69551
-1660	0.0003	22.3596	0.20667	-2317.64	0.22305	-4504.86	0.55495	-7744.86	0.68669
-1650	0.0003	22.4012	0.21093	-2317.6	0.22107	-4504.82	0.54689	-7744.81	0.67582
-1640	0.0003	22.4412	0.21583	-2317.56	0.21899	-4504.78	0.53772	-7744.77	0.66301
-1630	0.0003	22.4797	0.22134	-2317.52	0.21684	-4504.74	0.52755	-7744.73	0.6484
-1620	0.0003	22.5169	0.22741	-2317.48	0.21464	-4504.7	0.51647	-7744.7	0.63213
-1610	0.0003	22.5529	0.23402	-2317.45	0.21245	-4504.66	0.50461	-7744.66	0.61435
-1600	0.0003	22.5878	0.24111	-2317.41	0.21031	-4504.63	0.4921	-7744.63	0.59527
-1590	0.0003	22.6219	0.24864	-2317.38	0.20824	-4504.59	0.47905	-7744.59	0.57505
-1580	0.0003	22.6553	0.25655	-2317.34	0.2063	-4504.56	0.46562	-7744.56	0.55391
-1570	0.0003	22.6883	0.2648	-2317.31	0.20452	-4504.53	0.45195	-7744.53	0.53205
-1560	0.0003	22.7209	0.27332	-2317.28	0.20295	-4504.49	0.43817	-7744.49	0.50969
-1550	0.0003	22.7535	0.28205	-2317.25	0.20161	-4504.46	0.42444	-7744.46	0.48706
-1540	0.0003	22.7862	0.29093	-2317.21	0.20055	-4504.43	0.41091	-7744.43	0.46437
-1530	0.0003	22.8192	0.2999	-2317.18	0.19981	-4504.4	0.39771	-7744.39	0.44185
-1520	0.0003	22.8526	0.30888	-2317.15	0.1994	-4504.36	0.38499	-7744.36	0.41972
-1510	0.0003	22.8868	0.31781	-2317.11	0.19935	-4504.33	0.37288	-7744.33	0.3982
-1500	0.0003	22.9218	0.32662	-2317.08	0.1997	-4504.29	0.36151	-7744.29	0.3775
-1490	0.0003	22.9579	0.33523	-2317.04	0.20044	-4504.26	0.351	-7744.26	0.35781
-1480	0.0003	22.9952	0.34358	-2317	0.2016	-4504.22	0.34147	-7744.22	0.33934
-1470	0.0003	23.0338	0.3516	-2316.97	0.20317	-4504.18	0.33302	-7744.18	0.32225
-1460	0.0003	23.0739	0.35921	-2316.93	0.20517	-4504.14	0.32574	-7744.14	0.30671
-1450	0.0003	23.1157	0.36634	-2316.88	0.20758	-4504.1	0.31969	-7744.1	0.29288
-1440	0.0003	23.1592	0.37294	-2316.84	0.21039	-4504.06	0.31496	-7744.06	0.28088
-1430	0.0003	23.2045	0.37893	-2316.79	0.21358	-4504.01	0.31159	-7744.01	0.27082
-1420	0.0003	23.2517	0.38426	-2316.75	0.21713	-4503.97	0.30961	-7743.97	0.2628
-1410	0.0003	23.3009	0.38887	-2316.7	0.22101	-4503.92	0.30906	-7743.92	0.25689
-1400	0.0003	23.3521	0.39271	-2316.65	0.22519	-4503.87	0.30992	-7743.87	0.25314
-1390	0.0003	23.4053	0.39572	-2316.59	0.22962	-4503.81	0.3122	-7743.81	0.25158
-1380	0.0003	23.4606	0.39787	-2316.54	0.23426	-4503.76	0.31588	-7743.76	0.25222
-1370	0.0003	23.518	0.39913	-2316.48	0.23906	-4503.7	0.3209	-7743.7	0.25504
-1360	0.0003	23.5773	0.39945	-2316.42	0.24398	-4503.64	0.32723	-7743.64	0.26001
-1350	0.0003	23.6386	0.39883	-2316.36	0.24895	-4503.58	0.33479	-7743.58	0.26708
-1340	0.0003	23.7019	0.39724	-2316.3	0.25391	-4503.52	0.3435	-7743.52	0.27616
-1330	0.0003	23.7669	0.39468	-2316.23	0.25881	-4503.46	0.35328	-7743.45	0.28716
-1320	0.0003	23.8337	0.39114	-2316.17	0.26359	-4503.39	0.36401	-7743.39	0.29996
-1310	0.0003	23.9021	0.38664	-2316.1	0.26818	-4503.32	0.37559	-7743.32	0.31444
-1300	0.0003	23.972	0.3812	-2316.03	0.27253	-4503.25	0.3879	-7743.25	0.33043
-1290	0.0003	24.0432	0.37485	-2315.96	0.27657	-4503.18	0.40081	-7743.18	0.34779
-1280	0.0003	24.1157	0.36761	-2315.88	0.28025	-4503.11	0.41417	-7743.11	0.36633
-1270	0.0003	24.1892	0.35953	-2315.81	0.28352	-4503.04	0.42785	-7743.03	0.38586
-1260	0.0003	24.2637	0.35067	-2315.74	0.28632	-4502.96	0.44172	-7742.96	0.40619
-1250	0.0003	24.3388	0.34108	-2315.66	0.2886	-4502.89	0.45561	-7742.88	0.42712
-1240	0.0003	24.4145	0.33085	-2315.58	0.29034	-4502.81	0.46939	-7742.81	0.44843
-1230	0.0003	24.4906	0.32003	-2315.51	0.29148	-4502.73	0.48292	-7742.73	0.46993
-1220	0.0003	24.5669	0.30873	-2315.43	0.29201	-4502.66	0.49605	-7742.66	0.49138
-1210	0.0003	24.6432	0.29702	-2315.36	0.29189	-4502.58	0.50864	-7742.58	0.51259
-1200	0.0003	24.7193	0.28501	-2315.28	0.29111	-4502.5	0.52058	-7742.5	0.53335
-1190	0.0003	24.7951	0.27281	-2315.2	0.28967	-4502.43	0.53172	-7742.43	0.55344
-1180	0.0003	24.8704	0.26051	-2315.13	0.28756	-4502.35	0.54197	-7742.35	0.57269
-1170	0.0003	24.945	0.24822	-2315.05	0.28479	-4502.28	0.55121	-7742.28	0.5909
-1160	0.0003	25.0188	0.23607	-2314.98	0.28137	-4502.2	0.55935	-7742.2	0.6079
-1150	0.0003	25.0916	0.22417	-2314.91	0.27733	-4502.13	0.5663	-7742.13	0.62352
-1140	0.0003	25.1633	0.21263	-2314.84	0.27269	-4502.06	0.572	-7742.06	0.63763
-1130	0.0003	25.2338	0.20156	-2314.77	0.2675	-4501.99	0.57639	-7741.99	0.65008
-1120	0.0003	25.3029	0.19108	-2314.7	0.2618	-4501.92	0.57943	-7741.92	0.66076
-1110	0.0003	25.3706	0.18131	-2314.63	0.25563	-4501.85	0.58109	-7741.85	0.66958
-1100	0.0003	25.4368	0.17234	-2314.56	0.24906	-4501.78	0.58135	-7741.78	0.67646
-1090	0.0003	25.5013	0.16428	-2314.5	0.24215	-4501.72	0.58022	-7741.72	0.68134
-1080	0.0003	25.5643	0.15722	-2314.43	0.23498	-4501.65	0.5777	-7741.65	0.68418
-1070	0.0003	25.6255	0.15126	-2314.37	0.2276	-4501.59	0.57383	-7741.59	0.68497
-1060	0.0003	25.6851	0.14647	-2314.31	0.2201	-4501.53	0.56866	-7741.53	0.6837
-1050	0.0003	25.743	0.14292	-2314.26	0.21255	-4501.47	0.56223	-7741.47	0.6804
-1040	0.0003	25.7992	0.14067	-2314.2	0.20505	-4501.42	0.55463	-7741.42	0.67511
-1030	0.0003	25.8537	0.13977	-2314.15	0.19766	-4501.36	0.54592	-7741.36	0.6679
-1020	0.0003	25.9067	0.14025	-2314.09	0.19047	-4501.31	0.5362	-7741.31	0.65884
-1010	0.0003	25.9581	0.14215	-2314.04	0.18357	-4501.26	0.52558	-7741.26	0.64804
-1000	0.0003	26.008	0.14547	-2313.99	0.17702	-4501.21	0.51417	-7741.21	0.63561
-990	0.0003	26.0566	0.1502	-2313.94	0.17092	-4501.16	0.50209	-7741.16	0.62167
-980	0.0003	26.1039	0.15633	-2313.9	0.16531	-4501.11	0.48946	-7741.11	0.60639
-970	0.0003	26.15	0.16383	-2313.85	0.16029	-4501.06	0.47641	-7741.06	0.5899
-960	0.0003	26.1952	0.17266	-2313.8	0.1559	-4501.02	0.46309	-7741.02	0.5724
-950	0.0003	26.2394	0.18275	-2313.76	0.15221	-4500.97	0.44962	-7740.97	0.55404
-940	0.0003	26.2829	0.19403	-2313.72	0.14926	-4500.93	0.43616	-7740.93	0.53502
-930	0.0003	26.3258	0.20641	-2313.67	0.14709	-4500.89	0.42282	-7740.89	0.51553
-920	0.0003	26.3683	0.21981	-2313.63	0.14574	-4500.85	0.40976	-7740.84	0.49577
-910	0.0003	26.4105	0.23409	-2313.59	0.14524	-4500.8	0.39711	-7740.8	0.47592
-900	0.0003	26.4525	0.24915	-2313.55	0.14559	-4500.76	0.38498	-7740.76	0.45619
-890	0.0003	26.4947	0.26485	-2313.5	0.1468	-4500.72	0.37351	-7740.72	0.43678
-880	0.0003	26.537	0.28104	-2313.46	0.14887	-4500.68	0.36281	-7740.68	0.41786
-870	0.0003	26.5798	0.29758	-2313.42	0.15179	-4500.63	0.35299	-7740.63	0.39963
-860	0.0003	26.623	0.31432	-2313.38	0.15553	-4500.59	0.34413	-7740.59	0.38227
-850	0.0003	26.667	0.33108	-2313.33	0.16006	-4500.55	0.33633	-7740.55	0.36593
-840	0.0003	26.7118	0.34771	-2313.29	0.16535	-4500.5	0.32967	-7740.5	0.35077
-830	0.0003	26.7575	0.36404	-2313.24	0.17133	-4500.46	0.3242	-7740.46	0.33695
-820	0.0003	26.8044	0.3799	-2313.19	0.17797	-4500.41	0.31997	-7740.41	0.32458
-810	0.0003	26.8525	0.39513	-2313.15	0.18518	-4500.36	0.31702	-7740.36	0.31378
-800	0.0003	26.9019	0.40956	-2313.1	0.19289	-4500.31	0.31538	-7740.31	0.30465
-790	0.0003	26.9528	0.42304	-2313.05	0.20104	-4500.26	0.31506	-7740.26	0.29726
-780	0.0003	27.0052	0.43542	-2312.99	0.20953	-4500.21	0.31604	-7740.21	0.29169
-770	0.0003	27.0591	0.44655	-2312.94	0.21828	-4500.16	0.31832	-7740.16	0.28798
-760	0.0003	27.1147	0.45631	-2312.88	0.22719	-4500.1	0.32186	-7740.1	0.28615
-750	0.0003	27.172	0.46456	-2312.83	0.23617	-4500.05	0.32663	-7740.04	0.28621
-740	0.0003	27.231	0.47122	-2312.77	0.24512	-4499.99	0.33256	-7739.99	0.28814
-730	0.0003	27.2918	0.47617	-2312.71	0.25396	-4499.93	0.33958	-7739.93	0.29193
-720	0.0003	27.3542	0.47934	-2312.64	0.26257	-4499.86	0.34763	-7739.86	0.29752
-710	0.0003	27.4184	0.48068	-2312.58	0.27088	-4499.8	0.35661	-7739.8	0.30485
-700	0.0003	27.4842	0.48014	-2312.51	0.27878	-4499.74	0.36643	-7739.73	0.31383
-690	0.0003	27.5516	0.47768	-2312.45	0.2862	-4499.67	0.37698	-7739.67	0.32436
-680	0.0003	27.6206	0.47331	-2312.38	0.29305	-4499.6	0.38816	-7739.6	0.33634
-670	0.0003	27.6911	0.46704	-2312.31	0.29925	-4499.53	0.39983	-7739.53	0.34964
-660	0.0003	27.763	0.4589	-2312.24	0.30474	-4499.46	0.41189	-7739.46	0.36412
-650	0.0003	27.8361	0.44895	-2312.16	0.30945	-4499.38	0.42421	-7739.38	0.37963
-640	0.0003	27.9105	0.43724	-2312.09	0.31333	-4499.31	0.43667	-7739.31	0.39602
-630	0.0003	27.9859	0.42388	-2312.01	0.31634	-4499.24	0.44913	-7739.23	0.41311
-620	0.0003	28.0623	0.40897	-2311.94	0.31844	-4499.16	0.46148	-7739.16	0.43074
-610	0.0003	28.1395	0.39264	-2311.86	0.31961	-4499.08	0.47358	-7739.08	0.44873
-600	0.0003	28.2174	0.37502	-2311.78	0.31982	-4499	0.48533	-7739	0.4669
-590	0.0003	28.2958	0.35629	-2311.7	0.31908	-4498.93	0.4966	-7738.92	0.48508
-580	0.0003	28.3745	0.3366	-2311.62	0.3174	-4498.85	0.50729	-7738.85	0.50308
-570	0.0003	28.4535	0.31614	-2311.55	0.31478	-4498.77	0.51729	-7738.77	0.52074
-560	0.0003	28.5326	0.2951	-2311.47	0.31127	-4498.69	0.52652	-7738.69	0.53788
-550	0.0003	28.6116	0.27369	-2311.39	0.30688	-4498.61	0.53487	-7738.61	0.55433
-540	0.0003	28.6904	0.25212	-2311.31	0.30167	-4498.53	0.54229	-7738.53	0.56995
-530	0.0003	28.7689	0.23059	-2311.23	0.2957	-4498.45	0.5487	-7738.45	0.58458
-520	0.0003	28.8468	0.20934	-2311.15	0.28903	-4498.37	0.55404	-7738.37	0.59809
-510	0.0003	28.9241	0.18856	-2311.07	0.28173	-4498.3	0.55828	-7738.29	0.61035
-500	0.0003	29.0007	0.16849	-2311	0.27388	-4498.22	0.56137	-7738.22	0.62125
-490	0.0003	29.0764	0.14932	-2310.92	0.26557	-4498.14	0.56331	-7738.14	0.6307
-480	0.0003	29.1511	0.13127	-2310.85	0.25689	-4498.07	0.56408	-7738.07	0.63861
-470	0.0003	29.2247	0.11453	-2310.77	0.24792	-4497.99	0.56368	-7737.99	0.64492
-460	0.0003	29.2972	0.09927	-2310.7	0.23878	-4497.92	0.56213	-7737.92	0.64957
-450	0.0003	29.3685	0.08569	-2310.63	0.22955	-4497.85	0.55945	-7737.85	0.65253
-440	0.0003	29.4384	0.07393	-2310.56	0.22034	-4497.78	0.55568	-7737.78	0.65378
-430	0.0003	29.5071	0.06413	-2310.49	0.21126	-4497.71	0.55087	-7737.71	0.65332
-420	0.0003	29.5743	0.05642	-2310.42	0.20239	-4497.64	0.54508	-7737.64	0.65117
-410	0.0003	29.6402	0.05089	-2310.36	0.19384	-4497.58	0.53838	-7737.57	0.64736
-400	0.0003	29.7047	0.04764	-2310.29	0.1857	-4497.51	0.53083	-7737.51	0.64193
-390	0.0003	29.7678	0.04671	-2310.23	0.17805	-4497.45	0.52252	-7737.45	0.63495
-380	0.0003	29.8295	0.04816	-2310.17	0.17099	-4497.39	0.51354	-7737.38	0.6265
-370	0.0003	29.8899	0.05198	-2310.11	0.16458	-4497.32	0.50399	-7737.32	0.61667
-360	0.0003	29.949	0.05816	-2310.05	0.15889	-4497.26	0.49396	-7737.26	0.60556
-350	0.0003	30.0068	0.06668	-2309.99	0.15399	-4497.21	0.48356	-7737.21	0.5933
-340	0.0003	30.0635	0.07747	-2309.94	0.14993	-4497.15	0.4729	-7737.15	0.58
-330	0.0003	30.1192	0.09045	-2309.88	0.14674	-4497.09	0.46208	-7737.09	0.5658
-320	0.0003	30.1739	0.10551	-2309.83	0.14446	-4497.04	0.45121	-7737.04	0.55086
-310	0.0003	30.2276	0.12252	-2309.77	0.14312	-4496.98	0.44039	-7736.98	0.5353
-300	0.0003	30.2806	0.14132	-2309.72	0.14271	-4496.93	0.42974	-7736.93	0.5193
-290	0.0003	30.333	0.16176	-2309.67	0.14325	-4496.88	0.41934	-7736.88	0.50301
-280	0.0003	30.3848	0.18363	-2309.61	0.14471	-4496.83	0.40931	-7736.83	0.48659
-270	0.0003	30.4363	0.20674	-2309.56	0.14709	-4496.78	0.39973	-7736.77	0.4702
-260	0.0003	30.4875	0.23086	-2309.51	0.15035	-4496.72	0.3907	-7736.72	0.454
-250	0.0003	30.5385	0.25575	-2309.46	0.15444	-4496.67	0.38229	-7736.67	0.43815
-240	0.0003	30.5895	0.28118	-2309.41	0.15931	-4496.62	0.37457	-7736.62	0.42279
-230	0.0003	30.6408	0.30689	-2309.36	0.16491	-4496.57	0.36762	-7736.57	0.40807
-220	0.0003	30.6922	0.33262	-2309.31	0.17117	-4496.52	0.36149	-7736.52	0.39413
-210	0.0003	30.7441	0.35812	-2309.26	0.17801	-4496.47	0.35623	-7736.47	0.3811
-200	0.0003	30.7965	0.38312	-2309.2	0.18535	-4496.42	0.35188	-7736.41	0.36911
-190	0.0003	30.8496	0.40737	-2309.15	0.1931	-4496.36	0.34846	-7736.36	0.35825
-180	0.0003	30.9035	0.43061	-2309.1	0.20117	-4496.31	0.34601	-7736.31	0.34863
-170	0.0003	30.9583	0.4526	-2309.04	0.20947	-4496.25	0.34453	-7736.25	0.34034
-160	0.0003	31.014	0.47311	-2308.99	0.2179	-4496.2	0.34403	-7736.2	0.33344
-150	0.0003	31.0709	0.49191	-2308.93	0.22635	-4496.14	0.34449	-7736.14	0.32799
-140	0.0003	31.1289	0.50881	-2308.87	0.23474	-4496.08	0.34589	-7736.08	0.32404
-130	0.0003	31.1882	0.5236	-2308.81	0.24296	-4496.03	0.34822	-7736.02	0.32161
-120	0.0003	31.2488	0.53614	-2308.75	0.25091	-4495.97	0.35144	-7735.96	0.32073
-110	0.0003	31.3108	0.54627	-2308.69	0.25852	-4495.9	0.3555	-7735.9	0.32138
-99.9997	0.0003	31.3742	0.55386	-2308.62	0.26568	-4495.84	0.36035	-7735.84	0.32356
-89.9997	0.0003	31.4391	0.55883	-2308.56	0.27232	-4495.78	0.36594	-7735.77	0.32723
-79.9997	0.0003	31.5054	0.5611	-2308.49	0.27837	-4495.71	0.3722	-7735.71	0.33236
-69.9997	0.0003	31.5731	0.56063	-2308.43	0.28375	-4495.64	0.37907	-7735.64	0.33887
-59.9997	0.0003	31.6424	0.55739	-2308.36	0.28841	-4495.57	0.38647	-7735.57	0.34671
-49.9997	0.0003	31.713	0.55142	-2308.29	0.29229	-4495.5	0.39432	-7735.5	0.35579
-39.9997	0.0003	31.7851	0.54274	-2308.21	0.29536	-4495.43	0.40255	-7735.43	0.36601
-29.9997	0.0003	31.8585	0.53142	-2308.14	0.29758	-4495.36	0.41107	-7735.36	0.37727
-19.9997	0.0003	31.9332	0.51756	-2308.07	0.29893	-4495.28	0.4198	-7735.28	0.38946
-9.9997	0.0003	32.0092	0.50129	-2307.99	0.2994	-4495.21	0.42865	-7735.21	0.40246
0.0003	0.0003	32.0863	0.48274	-2307.91	0.299	-4495.13	0.43754	-7735.13	0.41614
10.0003	0.0003	32.1645	0.4621	-2307.83	0.29772	-4495.05	0.44639	-7735.05	0.43036
20.0003	0.0003	32.2437	0.43956	-2307.76	0.2956	-4494.97	0.45511	-7734.97	0.44499
30.0003	0.0003	32.3237	0.41533	-2307.68	0.29266	-4494.89	0.46363	-7734.89	0.45988
40.0003	0.0003	32.4045	0.38966	-2307.59	0.28895	-4494.81	0.47187	-7734.81	0.4749
50.0003	0.0003	32.486	0.36278	-2307.51	0.28451	-4494.73	0.47977	-7734.73	0.48989
60.0003	0.0003	32.568	0.33498	-2307.43	0.27941	-4494.65	0.48725	-7734.65	0.50473
70.0003	0.0003	32.6505	0.30651	-2307.35	0.2737	-4494.57	0.49425	-7734.57	0.51926
80.0003	0.0003	32.7332	0.27768	-2307.27	0.26747	-4494.48	0.50072	-7734.48	0.53335
90.0003	0.0003	32.8162	0.24876	-2307.18	0.26079	-4494.4	0.50661	-7734.4	0.54688
100	0.0003	32.8991	0.22005	-2307.1	0.25375	-4494.32	0.51187	-7734.32	0.55971
110	0.0003	32.982	0.19184	-2307.02	0.24643	-4494.24	0.51648	-7734.23	0.57173
120	0.0003	33.0647	0.16443	-2306.93	0.23894	-4494.15	0.52039	-7734.15	0.58284
130	0.0003	33.1472	0.13808	-2306.85	0.23135	-4494.07	0.52358	-7734.07	0.59292
140	0.0003	33.2291	0.11308	-2306.77	0.22377	-4493.99	0.52604	-7733.99	0.6019
150	0.0003	33.3106	0.08968	-2306.69	0.2163	-4493.91	0.52777	-7733.9	0.60969
160	0.0003	33.3915	0.06813	-2306.61	0.20902	-4493.82	0.52875	-7733.82	0.61623
170	0.0003	33.4716	0.04866	-2306.53	0.20202	-4493.74	0.52899	-7733.74	0.62147
180	0.0003	33.5509	0.03146	-2306.45	0.1954	-4493.66	0.5285	-7733.66	0.62535
190	0.0003	33.6294	0.01673	-2306.37	0.18922	-4493.59	0.5273	-7733.58	0.62785
200	0.0003	33.7069	0.00462	-2306.29	0.18358	-4493.51	0.52542	-7733.51	0.62896
210	0.0003	33.7833	-0.00473	-2306.22	0.17853	-4493.43	0.52288	-7733.43	0.62867
220	0.0003	33.8588	-0.01122	-2306.14	0.17415	-4493.36	0.51971	-7733.35	0.62699
230	0.0003	33.9332	-0.01478	-2306.07	0.17047	-4493.28	0.51596	-7733.28	0.62395
240	0.0003	34.0065	-0.01535	-2305.99	0.16756	-4493.21	0.51166	-7733.21	0.61958
250	0.0003	34.0786	-0.01291	-2305.92	0.16543	-4493.13	0.50687	-7733.13	0.61393
260	0.0003	34.1497	-0.0075	-2305.85	0.16413	-4493.06	0.50163	-7733.06	0.60705
270	0.0003	34.2196	0.000857016	-2305.78	0.16365	-4492.99	0.496	-7732.99	0.59903
280	0.0003	34.2885	0.01208	-2305.71	0.16402	-4492.92	0.49003	-7732.92	0.58993
290	0.0003	34.3563	0.02605	-2305.64	0.16521	-4492.86	0.48378	-7732.85	0.57985
300	0.0003	34.4231	0.04265	-2305.58	0.16722	-4492.79	0.47731	-7732.79	0.56889
310	0.0003	34.4889	0.06171	-2305.51	0.17002	-4492.72	0.47067	-7732.72	0.55716
320	0.0003	34.5539	0.08305	-2305.45	0.17357	-4492.66	0.46392	-7732.66	0.54477
330	0.0003	34.618	0.10645	-2305.38	0.17782	-4492.59	0.45712	-7732.59	0.53183
340	0.0003	34.6814	0.13167	-2305.32	0.18273	-4492.53	0.45034	-7732.53	0.51848
350	0.0003	34.7441	0.15848	-2305.26	0.18823	-4492.47	0.44361	-7732.46	0.50483
360	0.0003	34.8063	0.18659	-2305.19	0.19424	-4492.4	0.437	-7732.4	0.49103
370	0.0003	34.868	0.21572	-2305.13	0.2007	-4492.34	0.43057	-7732.34	0.47719
380	0.0003	34.9294	0.24559	-2305.07	0.20751	-4492.28	0.42435	-7732.28	0.46345
390	0.0003	34.9905	0.27587	-2305.01	0.2146	-4492.22	0.41839	-7732.22	0.44993
400	0.0003	35.0515	0.30628	-2304.95	0.22187	-4492.16	0.41275	-7732.16	0.43676
410	0.0003	35.1124	0.33649	-2304.89	0.22923	-4492.1	0.40745	-7732.1	0.42407
420	0.0003	35.1735	0.3662	-2304.83	0.23658	-4492.04	0.40253	-7732.03	0.41196
430	0.0003	35.2347	0.39511	-2304.76	0.24384	-4491.97	0.39803	-7731.97	0.40056
440	0.0003	35.2962	0.42292	-2304.7	0.25089	-4491.91	0.39397	-7731.91	0.38996
450	0.0003	35.3582	0.44933	-2304.64	0.25767	-4491.85	0.39038	-7731.85	0.38026
460	0.0003	35.4207	0.4741	-2304.58	0.26406	-4491.79	0.38727	-7731.79	0.37155
470	0.0003	35.4838	0.49695	-2304.52	0.27001	-4491.73	0.38467	-7731.73	0.36391
480	0.0003	35.5476	0.51765	-2304.45	0.27541	-4491.66	0.38258	-7731.66	0.3574
490	0.0003	35.6123	0.53599	-2304.39	0.28021	-4491.6	0.38101	-7731.6	0.35209
500	0.0003	35.6778	0.55178	-2304.32	0.28433	-4491.53	0.37997	-7731.53	0.34801
510	0.0003	35.7443	0.56486	-2304.25	0.28773	-4491.47	0.37946	-7731.47	0.34521
520	0.0003	35.8118	0.57509	-2304.19	0.29034	-4491.4	0.37946	-7731.4	0.3437
530	0.0003	35.8805	0.58237	-2304.12	0.29214	-4491.33	0.37998	-7731.33	0.3435
540	0.0003	35.9502	0.58662	-2304.05	0.2931	-4491.26	0.381	-7731.26	0.34461
550	0.0003	36.0212	0.5878	-2303.98	0.2932	-4491.19	0.3825	-7731.19	0.34702
560	0.0003	36.0934	0.58589	-2303.91	0.29242	-4491.12	0.38447	-7731.12	0.35069
570	0.0003	36.1668	0.58092	-2303.83	0.29078	-4491.05	0.38689	-7731.04	0.3556
580	0.0003	36.2414	0.57293	-2303.76	0.28829	-4490.97	0.38974	-7730.97	0.36169
590	0.0003	36.3172	0.56201	-2303.68	0.28497	-4490.9	0.39299	-7730.89	0.36891
600	0.0003	36.3943	0.54826	-2303.6	0.28086	-4490.82	0.3966	-7730.82	0.37719
610	0.0003	36.4726	0.53185	-2303.53	0.276	-4490.74	0.40056	-7730.74	0.38645
620	0.0003	36.5521	0.51292	-2303.45	0.27044	-4490.66	0.40482	-7730.66	0.39661
630	0.0003	36.6327	0.49168	-2303.37	0.26426	-4490.58	0.40936	-7730.58	0.40757
640	0.0003	36.7143	0.46835	-2303.28	0.25751	-4490.5	0.41415	-7730.5	0.41923
650	0.0003	36.797	0.44316	-2303.2	0.25028	-4490.42	0.41913	-7730.42	0.43147
660	0.0003	36.8806	0.41638	-2303.12	0.24266	-4490.33	0.42429	-7730.33	0.4442
670	0.0003	36.9651	0.38828	-2303.03	0.23473	-4490.25	0.42958	-7730.25	0.45729
680	0.0003	37.0504	0.35916	-2302.95	0.22659	-4490.16	0.43496	-7730.16	0.47061
690	0.0003	37.1364	0.3293	-2302.86	0.21834	-4490.08	0.4404	-7730.08	0.48405
700	0.0003	37.2231	0.29903	-2302.78	0.21007	-4489.99	0.44586	-7729.99	0.49749
710	0.0003	37.3102	0.26864	-2302.69	0.20189	-4489.9	0.45129	-7729.9	0.5108
720	0.0003	37.3978	0.23845	-2302.6	0.19389	-4489.82	0.45668	-7729.82	0.52386
730	0.0003	37.4856	0.20878	-2302.51	0.18618	-4489.73	0.46197	-7729.73	0.53654
740	0.0003	37.5737	0.17992	-2302.43	0.17885	-4489.64	0.46713	-7729.64	0.54874
750	0.0003	37.6619	0.15216	-2302.34	0.17199	-4489.55	0.47213	-7729.55	0.56034
760	0.0003	37.7502	0.1258	-2302.25	0.16569	-4489.46	0.47694	-7729.46	0.57124
770	0.0003	37.8383	0.10109	-2302.16	0.16003	-4489.38	0.48152	-7729.37	0.58133
780	0.0003	37.9262	0.07829	-2302.07	0.15508	-4489.29	0.48583	-7729.29	0.59052
790	0.0003	38.0139	0.05763	-2301.99	0.15091	-4489.2	0.48986	-7729.2	0.59873
800	0.0003	38.1012	0.0393	-2301.9	0.14757	-4489.11	0.49357	-7729.11	0.60589
810	0.0003	38.188	0.02351	-2301.81	0.14512	-4489.03	0.49694	-7729.02	0.61192
820	0.0003	38.2743	0.01039	-2301.72	0.14358	-4488.94	0.49994	-7728.94	0.61677
830	0.0003	38.3599	7.55058e-05	-2301.64	0.14299	-4488.85	0.50255	-7728.85	0.6204
840	0.0003	38.4449	-0.00733	-2301.55	0.14336	-4488.77	0.50476	-7728.77	0.62276
850	0.0003	38.5292	-0.01177	-2301.47	0.14469	-4488.68	0.50654	-7728.68	0.62385
860	0.0003	38.6126	-0.0132	-2301.39	0.14697	-4488.6	0.50789	-7728.6	0.62365
870	0.0003	38.6952	-0.01162	-2301.3	0.1502	-4488.52	0.50878	-7728.51	0.62215
880	0.0003	38.777	-0.00706	-2301.22	0.15433	-4488.43	0.50922	-7728.43	0.61938
890	0.0003	38.8578	0.000436051	-2301.14	0.15933	-4488.35	0.50919	-7728.35	0.61535
900	0.0003	38.9378	0.01077	-2301.06	0.16515	-4488.27	0.50869	-7728.27	0.6101
910	0.0003	39.0168	0.02382	-2300.98	0.17172	-4488.19	0.50772	-7728.19	0.60368
920	0.0003	39.0949	0.03945	-2300.9	0.17898	-4488.11	0.50629	-7728.11	0.59615
930	0.0003	39.1722	0.05748	-2300.83	0.18685	-4488.04	0.50439	-7728.04	0.58756
940	0.0003	39.2485	0.07773	-2300.75	0.19524	-4487.96	0.50205	-7727.96	0.57801
950	0.0003	39.324	0.09996	-2300.68	0.20405	-4487.88	0.49927	-7727.88	0.56757
960	0.0003	39.3988	0.12395	-2300.6	0.2132	-4487.81	0.49607	-7727.81	0.55634
970	0.0003	39.4727	0.14943	-2300.53	0.22257	-4487.74	0.49247	-7727.73	0.54443
980	0.0003	39.546	0.17614	-2300.45	0.23207	-4487.66	0.48849	-7727.66	0.53193
990	0.0003	39.6186	0.2038	-2300.38	0.24158	-4487.59	0.48415	-7727.59	0.51897
1000	0.0003	39.6907	0.23211	-2300.31	0.251	-4487.52	0.47949	-7727.52	0.50566
1010	0.0003	39.7623	0.26078	-2300.24	0.26021	-4487.45	0.47453	-7727.44	0.49213
1020	0.0003	39.8334	0.28951	-2300.17	0.26912	-4487.37	0.4693	-7727.37	0.4785
1030	0.0003	39.9043	0.318	-2300.09	0.27762	-4487.3	0.46386	-7727.3	0.46489
1040	0.0003	39.9749	0.34595	-2300.02	0.2856	-4487.23	0.45822	-7727.23	0.45143
1050	0.0003	40.0453	0.37309	-2299.95	0.29298	-4487.16	0.45244	-7727.16	0.43825
1060	0.0003	40.1157	0.39913	-2299.88	0.29967	-4487.09	0.44656	-7727.09	0.42547
1070	0.0003	40.1862	0.4238	-2299.81	0.30558	-4487.02	0.44062	-7727.02	0.41321
1080	0.0003	40.2568	0.44686	-2299.74	0.31065	-4486.95	0.43467	-7726.95	0.40159
1090	0.0003	40.3276	0.46808	-2299.67	0.31481	-4486.88	0.42875	-7726.88	0.39071
1100	0.0003	40.3987	0.48724	-2299.6	0.31802	-4486.81	0.42292	-7726.81	0.38068
1110	0.0003	40.4703	0.50416	-2299.53	0.32022	-4486.74	0.41722	-7726.74	0.37159
1120	0.0003	40.5423	0.51867	-2299.46	0.32139	-4486.67	0.41169	-7726.66	0.36354
1130	0.0003	40.615	0.53064	-2299.38	0.32151	-4486.59	0.40639	-7726.59	0.3566
1140	0.0003	40.6882	0.53995	-2299.31	0.32057	-4486.52	0.40137	-7726.52	0.35084
1150	0.0003	40.7623	0.54652	-2299.24	0.31858	-4486.45	0.39666	-7726.44	0.34632
1160	0.0003	40.8371	0.55031	-2299.16	0.31554	-4486.37	0.39231	-7726.37	0.34309
1170	0.0003	40.9128	0.55128	-2299.09	0.3115	-4486.3	0.38836	-7726.29	0.34118
1180	0.0003	40.9894	0.54944	-2299.01	0.30649	-4486.22	0.38486	-7726.22	0.34062
1190	0.0003	41.0669	0.54484	-2298.93	0.30056	-4486.14	0.38184	-7726.14	0.34142
1200	0.0003	41.1455	0.53752	-2298.85	0.29376	-4486.06	0.37933	-7726.06	0.34358
1210	0.0003	41.2251	0.52759	-2298.77	0.28618	-4485.98	0.37736	-7725.98	0.34708
1220	0.0003	41.3057	0.51517	-2298.69	0.27789	-4485.9	0.37595	-7725.9	0.35191
1230	0.0003	41.3874	0.50039	-2298.61	0.26898	-4485.82	0.37513	-7725.82	0.35802
1240	0.0003	41.4702	0.48344	-2298.53	0.25955	-4485.74	0.37492	-7725.74	0.36536
1250	0.0003	41.554	0.46449	-2298.45	0.24969	-4485.66	0.37531	-7725.65	0.37387
1260	0.0003	41.6389	0.44376	-2298.36	0.23951	-4485.57	0.37633	-7725.57	0.38347
1270	0.0003	41.7249	0.42149	-2298.27	0.22912	-4485.49	0.37797	-7725.48	0.3941
1280	0.0003	41.8118	0.3979	-2298.19	0.21863	-4485.4	0.38022	-7725.4	0.40564
1290	0.0003	41.8997	0.37325	-2298.1	0.20816	-4485.31	0.38308	-7725.31	0.41801
1300	0.0003	41.9885	0.34782	-2298.01	0.19782	-4485.22	0.38653	-7725.22	0.43109
1310	0.0003	42.0782	0.32187	-2297.92	0.18773	-4485.13	0.39055	-7725.13	0.44476
1320	0.0003	42.1688	0.29567	-2297.83	0.17799	-4485.04	0.39511	-7725.04	0.4589
1330	0.0003	42.2601	0.2695	-2297.74	0.1687	-4484.95	0.40017	-7724.95	0.47338
1340	0.0003	42.352	0.24363	-2297.65	0.15998	-4484.86	0.40571	-7724.86	0.48807
1350	0.0003	42.4446	0.21833	-2297.55	0.15192	-4484.77	0.41168	-7724.77	0.50283
1360	0.0003	42.5377	0.19387	-2297.46	0.14459	-4484.67	0.41802	-7724.67	0.51753
1370	0.0003	42.6313	0.17048	-2297.37	0.13809	-4484.58	0.4247	-7724.58	0.53203
1380	0.0003	42.7252	0.14841	-2297.27	0.13248	-4484.49	0.43164	-7724.48	0.54619
1390	0.0003	42.8195	0.12788	-2297.18	0.12783	-4484.39	0.4388	-7724.39	0.55989
1400	0.0003	42.9139	0.10909	-2297.09	0.12418	-4484.3	0.44611	-7724.3	0.57298
1410	0.0003	43.0084	0.09222	-2296.99	0.12158	-4484.2	0.45351	-7724.2	0.58535
1420	0.0003	43.103	0.07743	-2296.9	0.12004	-4484.11	0.46092	-7724.11	0.59687
1430	0.0003	43.1975	0.06486	-2296.8	0.1196	-4484.01	0.46828	-7724.01	0.60744
1440	0.0003	43.2919	0.05463	-2296.71	0.12025	-4483.92	0.47553	-7723.92	0.61695
1450	0.0003	43.3861	0.04682	-2296.61	0.12198	-4483.82	0.48259	-7723.82	0.6253
1460	0.0003	43.48	0.04149	-2296.52	0.12477	-4483.73	0.48939	-7723.73	0.63241
1470	0.0003	43.5735	0.03869	-2296.43	0.1286	-4483.64	0.49588	-7723.63	0.63821
1480	0.0003	43.6666	0.03841	-2296.33	0.13342	-4483.54	0.50197	-7723.54	0.64263
1490	0.0003	43.7592	0.04064	-2296.24	0.13918	-4483.45	0.50762	-7723.45	0.64562
1500	0.0003	43.8513	0.04533	-2296.15	0.14581	-4483.36	0.51275	-7723.36	0.64716
1510	0.0003	43.9427	0.05242	-2296.06	0.15324	-4483.27	0.51733	-7723.26	0.6472
1520	0.0003	44.0336	0.0618	-2295.97	0.16139	-4483.17	0.52128	-7723.17	0.64575
1530	0.0003	44.1238	0.07336	-2295.88	0.17017	-4483.08	0.52458	-7723.08	0.64281
1540	0.0003	44.2133	0.08696	-2295.79	0.17949	-4482.99	0.52718	-7722.99	0.6384
1550	0.0003	44.3021	0.10244	-2295.7	0.18923	-4482.91	0.52905	-7722.9	0.63254
1560	0.0003	44.3902	0.11961	-2295.61	0.19931	-4482.82	0.53016	-7722.82	0.6253
1570	0.0003	44.4776	0.13828	-2295.52	0.2096	-4482.73	0.5305	-7722.73	0.61672
1580	0.0003	44.5642	0.15825	-2295.43	0.22	-4482.64	0.53004	-7722.64	0.60687
1590	0.0003	44.6501	0.17928	-2295.35	0.23039	-4482.56	0.52879	-7722.56	0.59585
1600	0.0003	44.7354	0.20115	-2295.26	0.24066	-4482.47	0.52674	-7722.47	0.58375
1610	0.0003	44.82	0.22362	-2295.18	0.25071	-4482.39	0.52391	-7722.38	0.57067
1620	0.0003	44.904	0.24645	-2295.1	0.26043	-4482.3	0.52033	-7722.3	0.55674
1630	0.0003	44.9874	0.26939	-2295.01	0.26971	-4482.22	0.516	-7722.22	0.54207
1640	0.0003	45.0703	0.2922	-2294.93	0.27845	-4482.13	0.51098	-7722.13	0.52681
1650	0.0003	45.1527	0.31464	-2294.85	0.28657	-4482.05	0.50529	-7722.05	0.51109
1660	0.0003	45.2347	0.33648	-2294.76	0.29399	-4481.97	0.49899	-7721.97	0.49506
1670	0.0003	45.3163	0.35749	-2294.68	0.30061	-4481.89	0.49214	-7721.89	0.47887
1680	0.0003	45.3976	0.37747	-2294.6	0.30639	-4481.81	0.4848	-7721.81	0.46267
1690	0.0003	45.4788	0.3962	-2294.52	0.31126	-4481.73	0.47702	-7721.72	0.44662
1700	0.0003	45.5598	0.4135	-2294.44	0.31517	-4481.64	0.4689	-7721.64	0.43086
1710	0.0003	45.6407	0.42921	-2294.36	0.31809	-4481.56	0.46049	-7721.56	0.41555
1720	0.0003	45.7216	0.44317	-2294.28	0.31999	-4481.48	0.45189	-7721.48	0.40084
1730	0.0003	45.8027	0.45526	-2294.2	0.32086	-4481.4	0.44318	-7721.4	0.38686
1740	0.0003	45.8839	0.46537	-2294.12	0.3207	-4481.32	0.43444	-7721.32	0.37377
1750	0.0003	45.9653	0.4734	-2294.03	0.31951	-4481.24	0.42576	-7721.24	0.36169
1760	0.0003	46.0471	0.4793	-2293.95	0.31732	-4481.16	0.41723	-7721.16	0.35073
1770	0.0003	46.1293	0.48302	-2293.87	0.31415	-4481.08	0.40893	-7721.07	0.34102
1780	0.0003	46.2119	0.48454	-2293.79	0.31005	-4480.99	0.40095	-7720.99	0.33264
1790	0.0003	46.2951	0.48388	-2293.7	0.30507	-4480.91	0.39337	-7720.91	0.3257
1800	0.0003	46.3789	0.48106	-2293.62	0.29926	-4480.83	0.38627	-7720.82	0.32027
1810	0.0003	46.4634	0.47614	-2293.54	0.2927	-4480.74	0.37973	-7720.74	0.3164
1820	0.0003	46.5486	0.46918	-2293.45	0.28546	-4480.66	0.37382	-7720.66	0.31415
1830	0.0003	46.6345	0.46028	-2293.36	0.27763	-4480.57	0.36859	-7720.57	0.31355
1840	0.0017	46.7212	0.44955	-2293.28	0.26929	-4480.48	0.36413	-7720.48	0.31462
1850	0.0079	46.8088	0.43713	-2293.19	0.26054	-4480.4	0.36046	-7720.4	0.31735
1860	0.019	46.8973	0.42317	-2293.1	0.25148	-4480.31	0.35764	-7720.31	0.32174
1870	0.0352	46.9866	0.40782	-2293.01	0.2422	-4480.22	0.3557	-7720.22	0.32774
1880	0.0564	47.0769	0.39127	-2292.92	0.23282	-4480.13	0.35467	-7720.13	0.33533
1890	0.0826	47.1681	0.3737	-2292.83	0.22342	-4480.04	0.35456	-7720.04	0.34442
1900	0.1138	47.2602	0.3553	-2292.74	0.21411	-4479.95	0.35539	-7719.94	0.35496
1910	0.1499	47.3532	0.33629	-2292.65	0.20499	-4479.85	0.35715	-7719.85	0.36684
1920	0.1911	47.4472	0.31685	-2292.55	0.19616	-4479.76	0.35984	-7719.76	0.37997
1930	0.2373	47.5419	0.29721	-2292.46	0.1877	-4479.66	0.36342	-7719.66	0.39422
1940	0.2885	47.6376	0.27757	-2292.36	0.17971	-4479.57	0.36787	-7719.57	0.40947
1950	0.3446	47.7341	0.25813	-2292.27	0.17226	-4479.47	0.37315	-7719.47	0.42559
1960	0.4058	47.8313	0.23911	-2292.17	0.16543	-4479.38	0.37922	-7719.37	0.44241
1970	0.472	47.9293	0.22068	-2292.07	0.15928	-4479.28	0.386	-7719.28	0.4598
1980	0.5432	48.028	0.20304	-2291.97	0.15387	-4479.18	0.39345	-7719.18	0.47758
1990	0.6194	48.1273	0.18637	-2291.87	0.14925	-4479.08	0.40149	-7719.08	0.49559
2000	0.7005	48.2272	0.17082	-2291.77	0.14546	-4478.98	0.41003	-7718.98	0.51367
2010	0.7867	48.3275	0.15655	-2291.67	0.14253	-4478.88	0.41899	-7718.88	0.53163
2020	0.8779	48.4284	0.14368	-2291.57	0.14048	-4478.78	0.42829	-7718.78	0.54931
2030	0.9741	48.5295	0.13234	-2291.47	0.13932	-4478.68	0.43782	-7718.68	0.56654
2040	1.0753	48.631	0.12263	-2291.37	0.13904	-4478.58	0.44749	-7718.57	0.58315
2050	1.1814	48.7327	0.11462	-2291.27	0.13965	-4478.47	0.45721	-7718.47	0.59898
2060	1.2926	48.8346	0.10839	-2291.16	0.14111	-4478.37	0.46686	-7718.37	0.61388
2070	1.4088	48.9366	0.10396	-2291.06	0.14339	-4478.27	0.47635	-7718.27	0.6277
2080	1.53	49.0386	0.10138	-2290.96	0.14647	-4478.17	0.48558	-7718.17	0.6403
2090	1.6562	49.1405	0.10063	-2290.86	0.1503	-4478.07	0.49445	-7718.06	0.65155
2100	1.7874	49.2423	0.10171	-2290.76	0.15481	-4477.96	0.50286	-7717.96	0.66135
2110	1.9236	49.3439	0.10457	-2290.66	0.15996	-4477.86	0.51073	-7717.86	0.66958
2120	2.0648	49.4453	0.10918	-2290.55	0.16566	-4477.76	0.51796	-7717.76	0.67617
2130	2.211	49.5463	0.11545	-2290.45	0.17186	-4477.66	0.52448	-7717.66	0.68103
2140	2.3622	49.647	0.1233	-2290.35	0.17846	-4477.56	0.53023	-7717.56	0.68413
2150	2.5183	49.7473	0.13262	-2290.25	0.1854	-4477.46	0.53512	-7717.46	0.68541
2160	2.6795	49.8471	0.14331	-2290.15	0.19259	-4477.36	0.53911	-7717.36	0.68486
2170	2.8457	49.9465	0.15522	-2290.05	0.19994	-4477.26	0.54214	-7717.26	0.68247
2180	3.0169	50.0453	0.16823	-2289.95	0.20738	-4477.16	0.54419	-7717.16	0.67826
2190	3.1932	50.1436	0.18218	-2289.86	0.2148	-4477.06	0.54523	-7717.06	0.67225
2200	3.3744	50.2413	0.19691	-2289.76	0.22214	-4476.96	0.54523	-7716.96	0.66451
2210	3.5606	50.3385	0.21227	-2289.66	0.22931	-4476.87	0.5442	-7716.86	0.65508
2220	3.7518	50.435	0.22807	-2289.56	0.23623	-4476.77	0.54213	-7716.77	0.64406
2230	3.948	50.531	0.24416	-2289.47	0.24283	-4476.67	0.53906	-7716.67	0.63155
2240	4.1492	50.6264	0.26036	-2289.37	0.24904	-4476.58	0.535	-7716.58	0.61765
2250	4.3554	50.7213	0.27651	-2289.28	0.25481	-4476.48	0.52999	-7716.48	0.60249
2260	4.5667	50.8156	0.29243	-2289.18	0.26006	-4476.39	0.52408	-7716.39	0.58622
2270	4.7829	50.9094	0.30796	-2289.09	0.26476	-4476.29	0.51734	-7716.29	0.56898
2280	5.0041	51.0028	0.32296	-2289	0.26886	-4476.2	0.50982	-7716.2	0.55094
2290	5.2304	51.0957	0.33727	-2288.9	0.27233	-4476.11	0.50161	-7716.11	0.53227
2300	5.4616	51.1882	0.35076	-2288.81	0.27514	-4476.01	0.49279	-7716.01	0.51313
2310	5.6978	51.2803	0.36329	-2288.72	0.27727	-4475.92	0.48345	-7715.92	0.49372
2320	5.9391	51.3722	0.37476	-2288.63	0.27871	-4475.83	0.47369	-7715.83	0.47423
2330	6.1853	51.4639	0.38506	-2288.54	0.27947	-4475.74	0.46362	-7715.74	0.45483
2340	6.4366	51.5554	0.3941	-2288.44	0.27954	-4475.65	0.45333	-7715.64	0.43571
2350	6.6929	51.6467	0.40182	-2288.35	0.27895	-4475.55	0.44295	-7715.55	0.41707
2360	6.9541	51.7381	0.40813	-2288.26	0.27771	-4475.46	0.43257	-7715.46	0.39907
2370	7.2204	51.8294	0.41302	-2288.17	0.27586	-4475.37	0.42232	-7715.37	0.38191
2380	7.4917	51.9209	0.41644	-2288.08	0.27343	-4475.28	0.4123	-7715.28	0.36574
2390	7.768	52.0125	0.41838	-2287.99	0.27046	-4475.19	0.40262	-7715.19	0.35072
2400	8.0492	52.1043	0.41884	-2287.89	0.267	-4475.1	0.39339	-7715.1	0.33701
2410	8.3355	52.1965	0.41785	-2287.8	0.26311	-4475	0.38471	-7715	0.32475
2420	8.6268	52.289	0.41543	-2287.71	0.25883	-4474.91	0.37668	-7714.91	0.31405
2430	8.9232	52.3819	0.41162	-2287.62	0.25424	-4474.82	0.36939	-7714.82	0.30502
2440	9.2245	52.4753	0.4065	-2287.52	0.24939	-4474.73	0.36291	-7714.72	0.29777
2450	9.5308	52.5692	0.40013	-2287.43	0.24436	-4474.63	0.35733	-7714.63	0.29235
2460	9.8421	52.6638	0.39258	-2287.34	0.23919	-4474.54	0.3527	-7714.54	0.28885
2470	10.1585	52.7589	0.38397	-2287.24	0.23397	-4474.44	0.34908	-7714.44	0.28728
2480	10.4798	52.8548	0.37438	-2287.14	0.22875	-4474.35	0.34652	-7714.35	0.28769
2490	10.8061	52.9514	0.36394	-2287.05	0.2236	-4474.25	0.34504	-7714.25	0.29006
2500	11.1375	53.0487	0.35275	-2286.95	0.21858	-4474.15	0.34468	-7714.15	0.29438
2510	11.4739	53.1469	0.34094	-2286.85	0.21374	-4474.06	0.34543	-7714.05	0.30063
2520	11.8152	53.2458	0.32863	-2286.75	0.20915	-4473.96	0.34729	-7713.96	0.30873
2530	12.1616	53.3456	0.31597	-2286.65	0.20485	-4473.86	0.35025	-7713.86	0.31863
2540	12.513	53.4461	0.30307	-2286.55	0.20088	-4473.76	0.35428	-7713.76	0.33023
2550	12.8694	53.5476	0.29006	-2286.45	0.1973	-4473.65	0.35934	-7713.65	0.34343
2560	13.2308	53.6498	0.27709	-2286.35	0.19412	-4473.55	0.36538	-7713.55	0.35809
2570	13.5973	53.7529	0.26426	-2286.25	0.19138	-4473.45	0.37235	-7713.45	0.3741
2580	13.9687	53.8568	0.25172	-2286.14	0.18909	-4473.35	0.38016	-7713.34	0.39128
2590	14.3451	53.9614	0.23956	-2286.04	0.18729	-4473.24	0.38873	-7713.24	0.4095
2600	14.7266	54.0669	0.22791	-2285.93	0.18596	-4473.14	0.39799	-7713.13	0.42856
2610	15.1131	54.173	0.21686	-2285.83	0.18512	-4473.03	0.40782	-7713.03	0.44829
2620	15.5045	54.2799	0.20652	-2285.72	0.18475	-4472.92	0.41812	-7712.92	0.4685
2630	15.901	54.3874	0.19697	-2285.61	0.18486	-4472.82	0.42879	-7712.81	0.48899
2640	16.3025	54.4955	0.18828	-2285.5	0.18541	-4472.71	0.4397	-7712.71	0.50958
2650	16.709	54.6041	0.18053	-2285.4	0.1864	-4472.6	0.45075	-7712.6	0.53006
2660	17.1206	54.7133	0.17377	-2285.29	0.18778	-4472.49	0.4618	-7712.49	0.55023
2670	17.5371	54.8229	0.16805	-2285.18	0.18953	-4472.38	0.47275	-7712.38	0.56991
2680	17.9587	54.9329	0.1634	-2285.07	0.19161	-4472.27	0.48347	-7712.27	0.58889
2690	18.3852	55.0432	0.15985	-2284.96	0.19398	-4472.16	0.49384	-7712.16	0.607
2700	18.8168	55.1537	0.15741	-2284.85	0.1966	-4472.05	0.50375	-7712.05	0.62406
2710	19.2534	55.2645	0.15608	-2284.73	0.19941	-4471.94	0.51308	-7711.94	0.6399
2720	19.695	55.3754	0.15585	-2284.62	0.20238	-4471.83	0.52174	-7711.83	0.65437
2730	20.1416	55.4864	0.15671	-2284.51	0.20545	-4471.72	0.52962	-7711.72	0.66733
2740	20.5933	55.5974	0.15862	-2284.4	0.20857	-4471.61	0.53664	-7711.6	0.67865
2750	21.0499	55.7084	0.16154	-2284.29	0.21169	-4471.49	0.54272	-7711.49	0.68823
2760	21.5116	55.8193	0.16544	-2284.18	0.21477	-4471.38	0.54778	-7711.38	0.69596
2770	21.9783	55.93	0.17025	-2284.07	0.21776	-4471.27	0.55177	-7711.27	0.70177
2780	22.45	56.0405	0.17591	-2283.96	0.22061	-4471.16	0.55464	-7711.16	0.70561
2790	22.9267	56.1508	0.18235	-2283.85	0.22329	-4471.05	0.55634	-7711.05	0.70743
2800	23.4084	56.2607	0.1895	-2283.74	0.22576	-4470.94	0.55687	-7710.94	0.70722
2810	23.8952	56.3704	0.19729	-2283.63	0.22798	-4470.83	0.5562	-7710.83	0.70498
2820	24.387	56.4796	0.20562	-2283.52	0.22992	-4470.72	0.55434	-7710.72	0.70073
2830	24.8837	56.5885	0.21441	-2283.41	0.23157	-4470.61	0.55131	-7710.61	0.6945
2840	25.3856	56.6969	0.22357	-2283.3	0.23289	-4470.5	0.54713	-7710.5	0.68637
2850	25.8924	56.8049	0.23302	-2283.19	0.23388	-4470.4	0.54184	-7710.39	0.67641
2860	26.4042	56.9125	0.24266	-2283.09	0.23453	-4470.29	0.53549	-7710.29	0.66472
2870	26.9211	57.0196	0.25241	-2282.98	0.23483	-4470.18	0.52816	-7710.18	0.6514
2880	27.443	57.1262	0.26217	-2282.87	0.23479	-4470.07	0.51991	-7710.07	0.6366
2890	27.9699	57.2323	0.27187	-2282.77	0.23441	-4469.97	0.51083	-7709.97	0.62045
2900	28.5018	57.3381	0.28142	-2282.66	0.2337	-4469.86	0.50102	-7709.86	0.60311
2910	29.0388	57.4433	0.29073	-2282.56	0.23269	-4469.76	0.49057	-7709.75	0.58475
2920	29.5807	57.5482	0.29974	-2282.45	0.2314	-4469.65	0.47961	-7709.65	0.56555
2930	30.1277	57.6527	0.30837	-2282.35	0.22985	-4469.55	0.46825	-7709.55	0.5457
2940	30.6797	57.7568	0.31656	-2282.24	0.22807	-4469.44	0.4566	-7709.44	0.52539
2950	31.2368	57.8606	0.32425	-2282.14	0.2261	-4469.34	0.44481	-7709.34	0.50482
2960	31.7988	57.9641	0.33138	-2282.04	0.22397	-4469.23	0.43298	-7709.23	0.48419
2970	32.3659	58.0673	0.3379	-2281.93	0.22172	-4469.13	0.42125	-7709.13	0.46371
2980	32.938	58.1704	0.34377	-2281.83	0.2194	-4469.03	0.40976	-7709.03	0.44357
2990	33.5152	58.2733	0.34896	-2281.73	0.21704	-4468.92	0.39861	-7708.92	0.42396
3000	34.0973	58.3761	0.35344	-2281.62	0.21469	-4468.82	0.38795	-7708.82	0.40509
3010	34.6845	58.4789	0.35718	-2281.52	0.2124	-4468.72	0.37788	-7708.72	0.38713
3020	35.2767	58.5817	0.36017	-2281.42	0.21019	-4468.62	0.36851	-7708.61	0.37026
3030	35.874	58.6846	0.36239	-2281.31	0.20811	-4468.51	0.35996	-7708.51	0.35465
3040	36.4763	58.7875	0.36385	-2281.21	0.20621	-4468.41	0.35231	-7708.41	0.34043
3050	37.0835	58.8907	0.36454	-2281.11	0.2045	-4468.31	0.34566	-7708.31	0.32777
3060	37.6959	58.9941	0.36447	-2281.01	0.20304	-4468.2	0.34008	-7708.2	0.31676
3070	38.3132	59.0979	0.36366	-2280.9	0.20184	-4468.1	0.33563	-7708.1	0.30753
3080	38.9356	59.2019	0.36212	-2280.8	0.20093	-4468	0.33237	-7707.99	0.30015
3090	39.563	59.3064	0.35988	-2280.69	0.20032	-4467.89	0.33034	-7707.89	0.2947
3100	40.1954	59.4113	0.35696	-2280.59	0.20005	-4467.79	0.32956	-7707.79	0.29123
3110	40.8329	59.5167	0.3534	-2280.48	0.20011	-4467.68	0.33006	-7707.68	0.28977
3120	41.4754	59.6227	0.34923	-2280.38	0.20051	-4467.57	0.33182	-7707.57	0.29034
3130	42.1229	59.7292	0.34449	-2280.27	0.20125	-4467.47	0.33484	-7707.47	0.29291
3140	42.7755	59.8364	0.33922	-2280.16	0.20232	-4467.36	0.33908	-7707.36	0.29747
3150	43.4331	59.9442	0.33347	-2280.06	0.20372	-4467.25	0.34451	-7707.25	0.30397
3160	44.0957	60.0526	0.32728	-2279.95	0.20543	-4467.15	0.35108	-7707.14	0.31234
3170	44.7634	60.1618	0.32071	-2279.84	0.20742	-4467.04	0.35871	-7707.04	0.32249
3180	45.4361	60.2717	0.3138	-2279.73	0.20968	-4466.93	0.36733	-7706.93	0.33433
3190	46.1138	60.3822	0.3066	-2279.62	0.21217	-4466.82	0.37685	-7706.81	0.34772
3200	46.7966	60.4936	0.29917	-2279.51	0.21485	-4466.7	0.38718	-7706.7	0.36255
3210	47.4844	60.6056	0.29156	-2279.39	0.21769	-4466.59	0.3982	-7706.59	0.37865
3220	48.1772	60.7184	0.28382	-2279.28	0.22065	-4466.48	0.4098	-7706.48	0.39587
3230	48.8751	60.832	0.276	-2279.17	0.22369	-4466.37	0.42187	-7706.37	0.41404
3240	49.578	60.9462	0.26817	-2279.05	0.22676	-4466.25	0.43426	-7706.25	0.43298
3250	50.2859	61.0611	0.26036	-2278.94	0.22981	-4466.14	0.44685	-7706.14	0.4525
3260	50.9989	61.1767	0.25264	-2278.82	0.2328	-4466.02	0.45951	-7706.02	0.47241
3270	51.7169	61.2929	0.24505	-2278.71	0.23568	-4465.91	0.4721	-7705.9	0.4925
3280	52.44	61.4098	0.23765	-2278.59	0.2384	-4465.79	0.48449	-7705.79	0.51259
3290	53.1681	61.5272	0.23047	-2278.47	0.24092	-4465.67	0.49654	-7705.67	0.53248
3300	53.9012	61.6452	0.22357	-2278.35	0.2432	-4465.55	0.50813	-7705.55	0.55197
3310	54.6394	61.7636	0.217	-2278.24	0.2452	-4465.44	0.51913	-7705.43	0.57087
3320	55.3826	61.8826	0.21079	-2278.12	0.24687	-4465.32	0.52943	-7705.32	0.58901
3330	56.1309	62.0019	0.20499	-2278	0.24819	-4465.2	0.5389	-7705.2	0.60619
3340	56.8842	62.1216	0.19963	-2277.88	0.24912	-4465.08	0.54746	-7705.08	0.62227
3350	57.6426	62.2416	0.19476	-2277.76	0.24965	-4464.96	0.55499	-7704.96	0.63707
3360	58.406	62.3619	0.1904	-2277.64	0.24975	-4464.84	0.56144	-7704.84	0.65047
3370	59.1744	62.4824	0.18659	-2277.52	0.24941	-4464.72	0.56671	-7704.72	0.66234
3380	59.9479	62.603	0.18336	-2277.4	0.24862	-4464.6	0.57076	-7704.59	0.67257
3390	60.7264	62.7238	0.18073	-2277.28	0.24738	-4464.47	0.57353	-7704.47	0.68105
3400	61.51	62.8446	0.17872	-2277.15	0.2457	-4464.35	0.575	-7704.35	0.68772
3410	62.2986	62.9654	0.17735	-2277.03	0.24357	-4464.23	0.57514	-7704.23	0.69252
3420	63.0923	63.0862	0.17664	-2276.91	0.24103	-4464.11	0.57395	-7704.11	0.6954
3430	63.891	63.207	0.1766	-2276.79	0.23809	-4463.99	0.57144	-7703.99	0.69635
3440	64.6947	63.3276	0.17724	-2276.67	0.23478	-4463.87	0.56764	-7703.87	0.69537
3450	65.5035	63.448	0.17856	-2276.55	0.23113	-4463.75	0.56257	-7703.75	0.69247
3460	66.3174	63.5683	0.18056	-2276.43	0.22719	-4463.63	0.5563	-7703.63	0.68769
3470	67.1363	63.6883	0.18323	-2276.31	0.22299	-4463.51	0.54887	-7703.51	0.68109
3480	67.9603	63.8081	0.18658	-2276.19	0.21857	-4463.39	0.54038	-7703.39	0.67274
3490	68.7893	63.9276	0.19057	-2276.07	0.21401	-4463.27	0.53091	-7703.27	0.66273
3500	69.6233	64.0468	0.1952	-2275.95	0.20933	-4463.15	0.52055	-7703.15	0.65117
3510	70.4625	64.1657	0.20045	-2275.83	0.20461	-4463.03	0.50941	-7703.03	0.63818
3520	71.3066	64.2843	0.20628	-2275.71	0.1999	-4462.91	0.4976	-7702.91	0.62389
3530	72.1559	64.4026	0.21266	-2275.6	0.19525	-4462.79	0.48525	-7702.79	0.60846
3540	73.0101	64.5205	0.21955	-2275.48	0.19074	-4462.68	0.47249	-7702.67	0.59205
3550	73.8695	64.6381	0.22692	-2275.36	0.1864	-4462.56	0.45945	-7702.56	0.57481
3560	74.7339	64.7554	0.23472	-2275.24	0.18231	-4462.44	0.44626	-7702.44	0.55693
3570	75.6033	64.8723	0.24289	-2275.13	0.17852	-4462.32	0.43307	-7702.32	0.53859
3580	76.4778	64.989	0.25139	-2275.01	0.17507	-4462.21	0.42	-7702.2	0.51998
3590	77.3574	65.1054	0.26015	-2274.89	0.17202	-4462.09	0.4072	-7702.09	0.50127
3600	78.242	65.2216	0.26911	-2274.78	0.16941	-4461.97	0.39479	-7701.97	0.48267
3610	79.1317	65.3376	0.2782	-2274.66	0.16728	-4461.86	0.38291	-7701.86	0.46434
3620	80.0264	65.4534	0.28736	-2274.55	0.16567	-4461.74	0.37169	-7701.74	0.44648
3630	80.9262	65.569	0.29652	-2274.43	0.1646	-4461.63	0.36123	-7701.62	0.42927
3640	81.8311	65.6845	0.3056	-2274.31	0.1641	-4461.51	0.35165	-7701.51	0.41286
3650	82.741	65.8	0.31452	-2274.2	0.16418	-4461.39	0.34305	-7701.39	0.39742
3660	83.656	65.9154	0.32321	-2274.08	0.16485	-4461.28	0.33551	-7701.28	0.38311
3670	84.576	66.0309	0.3316	-2273.97	0.16612	-4461.16	0.32912	-7701.16	0.37005
3680	85.5011	66.1464	0.33961	-2273.85	0.16797	-4461.05	0.32393	-7701.05	0.35838
3690	86.4313	66.262	0.34715	-2273.74	0.1704	-4460.93	0.32002	-7700.93	0.34819
3700	87.3665	66.3778	0.35417	-2273.62	0.17338	-4460.82	0.3174	-7700.81	0.3396
3710	88.3068	66.4938	0.36059	-2273.51	0.1769	-4460.7	0.31612	-7700.7	0.33267
3720	89.2522	66.61	0.36633	-2273.39	0.1809	-4460.58	0.31618	-7700.58	0.32747
3730	90.2027	66.7265	0.37134	-2273.27	0.18537	-4460.47	0.31759	-7700.47	0.32403
3740	91.1582	66.8434	0.37555	-2273.16	0.19024	-4460.35	0.32032	-7700.35	0.3224
3750	92.1187	66.9606	0.37891	-2273.04	0.19548	-4460.23	0.32436	-7700.23	0.32256
3760	93.0844	67.0782	0.38137	-2272.92	0.20101	-4460.12	0.32965	-7700.11	0.32452
3770	94.0551	67.1963	0.38289	-2272.8	0.20679	-4460	0.33614	-7700	0.32824
3780	95.0309	67.3149	0.38343	-2272.68	0.21274	-4459.88	0.34377	-7699.88	0.33368
3790	96.0118	67.434	0.38296	-2272.57	0.2188	-4459.76	0.35245	-7699.76	0.34077
3800	96.9977	67.5537	0.38146	-2272.45	0.22491	-4459.64	0.36209	-7699.64	0.34944
3810	97.9887	67.6739	0.37893	-2272.33	0.23098	-4459.52	0.37261	-7699.52	0.35958
3820	98.9848	67.7948	0.37535	-2272.2	0.23696	-4459.4	0.38387	-7699.4	0.3711
3830	99.9859	67.9162	0.37074	-2272.08	0.24276	-4459.28	0.39578	-7699.28	0.38386
3840	100.992	68.0383	0.36511	-2271.96	0.24832	-4459.16	0.40821	-7699.15	0.39774
3850	102.004	68.161	0.3585	-2271.84	0.25357	-4459.03	0.42102	-7699.03	0.41258
3860	103.02	68.2844	0.35093	-2271.71	0.25845	-4458.91	0.43409	-7698.91	0.42824
3870	104.041	68.4083	0.34245	-2271.59	0.26289	-4458.79	0.44729	-7698.78	0.44456
3880	105.068	68.533	0.33312	-2271.47	0.26684	-4458.66	0.46048	-7698.66	0.46136
3890	106.1	68.6582	0.323	-2271.34	0.27025	-4458.54	0.47352	-7698.53	0.47848
3900	107.136	68.7841	0.31217	-2271.22	0.27307	-4458.41	0.48629	-7698.41	0.49574
3910	108.178	68.9106	0.30071	-2271.09	0.27527	-4458.28	0.49865	-7698.28	0.51297
3920	109.225	69.0376	0.28871	-2270.96	0.27681	-4458.16	0.51048	-7698.16	0.52999
3930	110.277	69.1653	0.27627	-2270.83	0.27766	-4458.03	0.52166	-7698.03	0.54665
3940	111.334	69.2934	0.2635	-2270.71	0.27782	-4457.9	0.53208	-7697.9	0.56277
3950	112.396	69.4221	0.25049	-2270.58	0.27726	-4457.77	0.54164	-7697.77	0.57819
3960	113.463	69.5512	0.23738	-2270.45	0.276	-4457.64	0.55024	-7697.64	0.59277
3970	114.535	69.6808	0.22427	-2270.32	0.27403	-4457.51	0.5578	-7697.51	0.60637
3980	115.613	69.8108	0.2113	-2270.19	0.27137	-4457.38	0.56424	-7697.38	0.61885
3990	116.695	69.9411	0.19858	-2270.06	0.26805	-4457.25	0.56951	-7697.25	0.6301
4000	117.783	70.0718	0.18624	-2269.93	0.2641	-4457.12	0.57356	-7697.12	0.64
4010	118.876	70.2027	0.1744	-2269.8	0.25956	-4456.99	0.57634	-7696.99	0.64848
4020	119.973	70.3339	0.16318	-2269.67	0.25447	-4456.86	0.57784	-7696.86	0.65545
4030	121.076	70.4654	0.1527	-2269.53	0.24889	-4456.73	0.57805	-7696.73	0.66086
4040	122.184	70.5969	0.14308	-2269.4	0.24287	-4456.6	0.57697	-7696.6	0.66465
4050	123.297	70.7286	0.13442	-2269.27	0.23648	-4456.46	0.57462	-7696.46	0.66681
4060	124.415	70.8604	0.12682	-2269.14	0.22979	-4456.33	0.57102	-7696.33	0.66732
4070	125.538	70.9922	0.12038	-2269.01	0.22287	-4456.2	0.56622	-7696.2	0.66618
4080	126.667	71.1241	0.11517	-2268.88	0.2158	-4456.07	0.56027	-7696.07	0.66343
4090	127.8	71.2559	0.11128	-2268.74	0.20865	-4455.94	0.55324	-7695.94	0.65909
4100	128.938	71.3877	0.10876	-2268.61	0.20151	-4455.81	0.54521	-7695.8	0.65322
4110	130.082	71.5194	0.10765	-2268.48	0.19446	-4455.67	0.53626	-7695.67	0.64588
4120	131.231	71.6509	0.10801	-2268.35	0.18757	-4455.54	0.52648	-7695.54	0.63718
4130	132.385	71.7824	0.10985	-2268.22	0.18093	-4455.41	0.51598	-7695.41	0.62719
4140	133.543	71.9137	0.11318	-2268.09	0.1746	-4455.28	0.50486	-7695.28	0.61603
4150	134.707	72.0448	0.11799	-2267.95	0.16867	-4455.15	0.49325	-7695.15	0.60382
4160	135.876	72.1757	0.12426	-2267.82	0.1632	-4455.02	0.48127	-7695.02	0.59068
4170	137.051	72.3065	0.13196	-2267.69	0.15825	-4454.89	0.46902	-7694.88	0.57677
4180	138.23	72.437	0.14104	-2267.56	0.15388	-4454.75	0.45664	-7694.75	0.56221
4190	139.414	72.5674	0.15143	-2267.43	0.15014	-4454.62	0.44426	-7694.62	0.54717
4200	140.604	72.6975	0.16305	-2267.3	0.14708	-4454.49	0.43199	-7694.49	0.5318
4210	141.798	72.8274	0.17581	-2267.17	0.14472	-4454.36	0.41996	-7694.36	0.51626
4220	142.998	72.9571	0.18961	-2267.04	0.14311	-4454.23	0.40829	-7694.23	0.5007
4230	144.203	73.0867	0.20432	-2266.91	0.14227	-4454.1	0.39709	-7694.1	0.48528
4240	145.413	73.2161	0.21982	-2266.78	0.14219	-4453.97	0.38647	-7693.97	0.47015
4250	146.628	73.3453	0.23596	-2266.65	0.14289	-4453.84	0.37653	-7693.84	0.45548
4260	147.848	73.4744	0.2526	-2266.52	0.14435	-4453.72	0.36736	-7693.71	0.4414
4270	149.073	73.6034	0.26959	-2266.4	0.14657	-4453.59	0.35905	-7693.59	0.42805
4280	150.304	73.7323	0.28675	-2266.27	0.14952	-4453.46	0.35168	-7693.46	0.41556
4290	151.539	73.8612	0.30393	-2266.14	0.15316	-4453.33	0.34532	-7693.33	0.40406
4300	152.78	73.9901	0.32095	-2266.01	0.15747	-4453.2	0.34001	-7693.2	0.39366
4310	154.026	74.119	0.33764	-2265.88	0.16238	-4453.07	0.3358	-7693.07	0.38445
4320	155.276	74.2479	0.35384	-2265.75	0.16784	-4452.94	0.33273	-7692.94	0.37651
4330	156.532	74.3769	0.36937	-2265.62	0.17379	-4452.81	0.33081	-7692.81	0.36993
4340	157.793	74.5061	0.38408	-2265.49	0.18017	-4452.68	0.33006	-7692.68	0.36477
4350	159.06	74.6354	0.39779	-2265.36	0.1869	-4452.55	0.33047	-7692.55	0.36106
4360	160.331	74.7649	0.41037	-2265.23	0.1939	-4452.42	0.33202	-7692.42	0.35884
4370	161.607	74.8947	0.42167	-2265.1	0.2011	-4452.29	0.3347	-7692.29	0.35811
4380	162.889	75.0247	0.43155	-2264.97	0.20841	-4452.16	0.33846	-7692.16	0.35889
4390	164.176	75.155	0.43991	-2264.84	0.21575	-4452.03	0.34326	-7692.03	0.36116
4400	165.468	75.2857	0.44664	-2264.71	0.22304	-4451.9	0.34904	-7691.9	0.36487
4410	166.765	75.4167	0.45164	-2264.58	0.23018	-4451.77	0.35573	-7691.77	0.37
4420	168.067	75.5481	0.45485	-2264.45	0.23711	-4451.64	0.36326	-7691.64	0.37648
4430	169.374	75.68	0.4562	-2264.32	0.24373	-4451.51	0.37154	-7691.51	0.38424
4440	170.686	75.8123	0.45566	-2264.19	0.24998	-4451.38	0.38049	-7691.38	0.39319
4450	172.004	75.9452	0.4532	-2264.05	0.25577	-4451.24	0.39001	-7691.24	0.40325
4460	173.326	76.0785	0.44884	-2263.92	0.26106	-4451.11	0.4	-7691.11	0.4143
4470	174.654	76.2124	0.44258	-2263.79	0.26576	-4450.98	0.41036	-7690.98	0.42623
4480	175.987	76.3468	0.43446	-2263.65	0.26984	-4450.84	0.42098	-7690.84	0.43891
4490	177.325	76.4817	0.42454	-2263.52	0.27324	-4450.71	0.43175	-7690.71	0.45223
4500	178.668	76.6172	0.4129	-2263.38	0.27592	-4450.57	0.44257	-7690.57	0.46603
4510	180.016	76.7533	0.39963	-2263.25	0.27786	-4450.44	0.45334	-7690.43	0.48018
4520	181.37	76.8899	0.38484	-2263.11	0.27903	-4450.3	0.46393	-7690.3	0.49455
4530	182.728	77.0272	0.36866	-2262.97	0.27942	-4450.16	0.47426	-7690.16	0.50898
4540	184.092	77.165	0.35125	-2262.83	0.27903	-4450.02	0.48423	-7690.02	0.52333
4550	185.461	77.3033	0.33274	-2262.7	0.27786	-4449.89	0.49373	-7689.88	0.53747
4560	186.835	77.4422	0.31333	-2262.56	0.27593	-4449.75	0.50269	-7689.75	0.55125
4570	188.214	77.5817	0.29319	-2262.42	0.27325	-4449.61	0.51103	-7689.61	0.56453
4580	189.598	77.7216	0.27251	-2262.28	0.26987	-4449.47	0.51866	-7689.47	0.5772
4590	190.987	77.8621	0.2515	-2262.14	0.26582	-4449.33	0.52553	-7689.33	0.58913
4600	192.382	78.003	0.23036	-2262	0.26115	-4449.19	0.53158	-7689.19	0.6002
4610	193.782	78.1444	0.2093	-2261.85	0.25591	-4449.04	0.53676	-7689.04	0.61031
4620	195.186	78.2862	0.18854	-2261.71	0.25018	-4448.9	0.54103	-7688.9	0.61937
4630	196.596	78.4284	0.16828	-2261.57	0.244	-4448.76	0.54436	-7688.76	0.6273
4640	198.012	78.571	0.14872	-2261.43	0.23747	-4448.62	0.54674	-7688.62	0.63401
4650	199.432	78.7139	0.13009	-2261.29	0.23066	-4448.48	0.54814	-7688.47	0.63946
4660	200.857	78.8571	0.11256	-2261.14	0.22364	-4448.33	0.54858	-7688.33	0.64359
4670	202.288	79.0006	0.09633	-2261	0.2165	-4448.19	0.54806	-7688.19	0.64638
4680	203.724	79.1444	0.08157	-2260.85	0.20932	-4448.04	0.54661	-7688.04	0.6478
4690	205.165	79.2883	0.06844	-2260.71	0.20219	-4447.9	0.54424	-7687.9	0.64784
4700	206.611	79.4324	0.05708	-2260.57	0.19519	-4447.76	0.541	-7687.76	0.64652
4710	208.062	79.5766	0.04764	-2260.42	0.1884	-4447.61	0.53693	-7687.61	0.64385
4720	209.518	79.7209	0.04022	-2260.28	0.18191	-4447.47	0.53209	-7687.47	0.63987
4730	210.98	79.8654	0.0349	-2260.13	0.17578	-4447.32	0.52652	-7687.32	0.63463
4740	212.446	80.0098	0.03177	-2259.99	0.17009	-4447.18	0.52031	-7687.18	0.62817
4750	213.918	80.1543	0.03087	-2259.85	0.1649	-4447.03	0.51351	-7687.03	0.62058
4760	215.395	80.2988	0.03223	-2259.7	0.16027	-4446.89	0.5062	-7686.89	0.61193
4770	216.878	80.4432	0.03585	-2259.56	0.15627	-4446.74	0.49846	-7686.74	0.60231
4780	218.365	80.5876	0.04172	-2259.41	0.15292	-4446.6	0.49038	-7686.6	0.59182
4790	219.857	80.732	0.04979	-2259.27	0.15027	-4446.46	0.48203	-7686.45	0.58057
4800	221.355	80.8762	0.06	-2259.12	0.14835	-4446.31	0.4735	-7686.31	0.56867
4810	222.858	81.0204	0.07226	-2258.98	0.14718	-4446.17	0.46488	-7686.17	0.55625
4820	224.366	81.1645	0.08646	-2258.83	0.14676	-4446.02	0.45625	-7686.02	0.54342
4830	225.879	81.3084	0.10247	-2258.69	0.14711	-4445.88	0.44769	-7685.88	0.53032
4840	227.398	81.4522	0.12015	-2258.55	0.1482	-4445.73	0.43928	-7685.73	0.51706
4850	228.921	81.596	0.13932	-2258.4	0.15004	-4445.59	0.4311	-7685.59	0.50379
4860	230.45	81.7396	0.1598	-2258.26	0.15258	-4445.45	0.42323	-7685.45	0.49064
4870	231.984	81.8831	0.1814	-2258.12	0.1558	-4445.3	0.41573	-7685.3	0.47772
4880	233.523	82.0265	0.2039	-2257.97	0.15966	-4445.16	0.40868	-7685.16	0.46516
4890	235.067	82.1698	0.22707	-2257.83	0.1641	-4445.02	0.40211	-7685.01	0.45309
4900	236.617	82.313	0.2507	-2257.69	0.16906	-4444.87	0.3961	-7684.87	0.44161
4910	238.171	82.4562	0.27454	-2257.54	0.1745	-4444.73	0.39069	-7684.73	0.43085
4920	239.731	82.5994	0.29835	-2257.4	0.18032	-4444.59	0.38591	-7684.58	0.42089
4930	241.296	82.7425	0.32188	-2257.26	0.18647	-4444.44	0.38181	-7684.44	0.41183
4940	242.866	82.8856	0.34491	-2257.11	0.19287	-4444.3	0.37839	-7684.3	0.40376
4950	244.442	83.0288	0.36718	-2256.97	0.19943	-4444.16	0.3757	-7684.16	0.39675
4960	246.022	83.172	0.38848	-2256.83	0.20607	-4444.01	0.37372	-7684.01	0.39087
4970	247.608	83.3154	0.40857	-2256.68	0.21271	-4443.87	0.37248	-7683.87	0.38615
[truncated: 27,500 more rows]

## Sheet: Actual trajectory of PID contro
Pre-set trajectory		Actual trajectory of proposed method		Actual trajectory of PID control
X	Y	X	Y	X	Y
-15000	0.0003	-0.000653087	0.000639754	-14000	-335.96
-14990	0.0003	-0.000653087	0.000639754	-13000	-2.76899
-14980	0.0003	-0.00341	0.000625957	-12000	-200.556
-14970	0.0003	-0.00931	0.000588274	-11000	-193.837
-14960	0.0003	-0.017	0.000530243	-10000	251.244
-14950	0.0003	-0.02659	0.000451825	-9000	32.976
-14940	0.0003	-0.03869	0.00035034	-8000	115.821
-14930	0.0003	-0.05414	0.00022147	-7000	257.007
-14920	0.0003	-0.07391	6.02546e-05	-6000	52.4086
-14910	0.0003	-0.09894	-0.000138082	-5000	160.156
-14900	0.0003	-0.13027	-0.000377764	-4000	198.566
-14890	0.0003	-0.16892	-0.00066211	-3000	340.344
-14880	0.0003	-0.21599	-0.000993219	-2000	138.353
-14870	0.0003	-0.27262	-0.00137	-1000	410.594
-14860	0.0003	-0.34	-0.0018	0.0003	6.57352
-14850	0.0003	-0.41938	-0.00226	1000	-13.9173
-14840	0.0003	-0.51204	-0.00277	2000	495.349
-14830	0.0003	-0.61929	-0.00331	3000	-114.097
-14820	0.0003	-0.74244	-0.00386	4000	116.953
-14810	0.0003	-0.88281	-0.00443	5000	519.84
-14800	0.0003	-1.04165	-0.00499	6000	482.545
-14790	0.0003	-1.22017	-0.00552	7000	1087.54
-14780	0.0003	-1.41945	-0.00601	8000	1275.32
-14770	0.0003	-1.64047	-0.00642	9000	1413.16
-14760	0.0003	-1.88401	-0.00673	10000	1517.54
-14750	0.0003	-2.15068	-0.00691	11000	2389.51
-14740	0.0003	-2.44085	-0.00691	12000	2375.21
-14730	0.0003	-2.75467	-0.0067	13000	3479.21
-14720	0.0003	-3.09197	-0.00623	14000	4361.94
-14710	0.0003	-3.45234	-0.00545	15000	5008.01
-14700	0.0003	-3.83502	-0.00431	16000	6136.94
-14690	0.0003	-4.23896	-0.00275	17000	7393.22
-14680	0.0003	-4.66279	-0.000723497	18000	7984.46
-14670	0.0003	-5.10483	0.00184	19000	8689.94
-14660	0.0003	-5.56308	0.00498	20000	9659.99
-14650	0.0003	-6.03524	0.00877	21000	10442.7
-14640	0.0003	-6.51875	0.01326	22000	10746.7
-14630	0.0003	-7.01081	0.01849	23000	11791.7
-14620	0.0003	-7.50835	0.02451	24000	13030.1
-14610	0.0003	-8.00815	0.03136	25000	13378.9
-14600	0.0003	-8.50681	0.03906	26000	14255
-14590	0.0003	-9.00082	0.04764	27000	14460
-14580	0.0003	-9.48656	0.0571	28000	15399.1
-14570	0.0003	-9.96039	0.06746	29000	16151.1
-14560	0.0003	-10.4187	0.0787	30000	16147.2
-14550	0.0003	-10.8578	0.0908	31000	17179.8
-14540	0.0003	-11.2742	0.10373	32000	17529.8
-14530	0.0003	-11.6645	0.11745	33000	17780.9
-14520	0.0003	-12.0254	0.13191	34000	18478.8
-14510	0.0003	-12.3539	0.14705	35000	18342.6
-14500	0.0003	-12.6471	0.16279	36000	18647.6
-14490	0.0003	-12.9024	0.17905	37000	19264.5
-14480	0.0003	-13.1175	0.19573	38000	19626.9
-14470	0.0003	-13.2903	0.21275	39000	19849.8
-14460	0.0003	-13.4191	0.23	40000	19932.9
-14450	0.0003	-13.5024	0.24738	41000	20729.5
-14440	0.0003	-13.5393	0.26476	42000	20360.8
-14430	0.0003	-13.5288	0.28204	43000	21002.1
-14420	0.0003	-13.4707	0.2991	44000	21310.8
-14410	0.0003	-13.3649	0.31583	45000	21157.7
-14400	0.0003	-13.2117	0.33212	46000	21227.8
-14390	0.0003	-13.0118	0.34786	47000	21098.9
-14380	0.0003	-12.7664	0.36294	48000	20751.2
-14370	0.0003	-12.4769	0.37727	49000	21107.8
-14360	0.0003	-12.1454	0.39076	50000	21298.6
-14350	0.0003	-11.7741	0.40332	51000	21384
-14340	0.0003	-11.3657	0.41487	52000	20575.2
-14330	0.0003	-10.9233	0.42535	53000	20008
-14320	0.0003	-10.4505	0.43469	54000	20263.8
-14310	0.0003	-9.95097	0.44286	55000	20017.4
-14300	0.0003	-9.42894	0.44981	56000	19483.3
-14290	0.0003	-8.8888	0.45551	57000	18808.2
-14280	0.0003	-8.33522	0.45995	58000	19266
-14270	0.0003	-7.77307	0.46313	59000	17470.9
-14260	0.0003	-7.20735	0.46504	60000	17419
-14250	0.0003	-6.64318	0.4657	61000	16521.8
-14240	0.0003	-6.08572	0.46514	62000	15979.1
-14230	0.0003	-5.54012	0.46339	63000	15420.6
-14220	0.0003	-5.01146	0.46051	64000	14421.6
-14210	0.0003	-4.50471	0.45654	65000	13095.2
-14200	0.0003	-4.02467	0.45155	66000	12274.7
-14190	0.0003	-3.57589	0.44562	67000	10746.7
-14180	0.0003	-3.16269	0.43884	68000	8918.41
-14170	0.0003	-2.78903	0.43129	69000	6126.83
-14160	0.0003	-2.45856	0.42308	69990	-255.408
-14150	0.0003	-2.17447	0.41432	68990	-6087.57
-14140	0.0003	-1.93959	0.40512	67990	-8021.42
-14130	0.0003	-1.75624	0.39561	66990	-10273.2
-14120	0.0003	-1.62628	0.38591	65990	-11726.1
-14110	0.0003	-1.55107	0.37617	64990	-13297.8
-14100	0.0003	-1.53146	0.3665	63990	-14766.2
-14090	0.0003	-1.56777	0.35706	62990	-15445
-14080	0.0003	-1.65978	0.34798	61990	-16392.3
-14070	0.0003	-1.80677	0.3394	60990	-17077
-14060	0.0003	-2.00744	0.33146	59990	-17412
-14050	0.0003	-2.26001	0.32428	58990	-18324.5
-14040	0.0003	-2.56218	0.31799	57990	-18942.6
-14030	0.0003	-2.91116	0.3127	56990	-19265.4
-14020	0.0003	-3.30371	0.30853	55990	-19600
-14010	0.0003	-3.73616	0.30556	54990	-19792.2
-14000	0.0003	-4.20443	0.30388	53990	-20495.3
-13990	0.0003	-4.70412	0.30356	52990	-20391.4
-13980	0.0003	-5.2305	0.30464	51990	-20679.5
-13970	0.0003	-5.77858	0.30715	50990	-20495.2
-13960	0.0003	-6.34315	0.31112	49990	-21082.5
-13950	0.0003	-6.91884	0.31653	48990	-21160.3
-13940	0.0003	-7.5002	0.32336	47990	-21523.2
-13930	0.0003	-8.0817	0.33156	46990	-21611.7
-13920	0.0003	-8.65784	0.34107	45990	-21110.3
-13910	0.0003	-9.22317	0.35182	44990	-21230.4
-13900	0.0003	-9.77238	0.36369	43990	-20934.7
-13890	0.0003	-10.3003	0.37658	42990	-21228.2
-13880	0.0003	-10.8021	0.39035	41990	-20267.7
-13870	0.0003	-11.2729	0.40485	40990	-20608.1
-13860	0.0003	-11.7087	0.41994	39990	-20127.8
-13850	0.0003	-12.1052	0.43544	38990	-20254.2
-13840	0.0003	-12.4588	0.45118	37990	-19959.1
-13830	0.0003	-12.7665	0.46699	36990	-19402.7
-13820	0.0003	-13.0254	0.48267	35990	-19101
-13810	0.0003	-13.2331	0.49806	34990	-19215.6
-13800	0.0003	-13.3878	0.51297	33990	-18931
-13790	0.0003	-13.488	0.52722	32990	-18368.6
-13780	0.0003	-13.5329	0.54066	31990	-17989.6
-13770	0.0003	-13.522	0.55311	30990	-17056.3
-13760	0.0003	-13.4554	0.56442	29990	-16657.2
-13750	0.0003	-13.3335	0.57446	28990	-16077.7
-13740	0.0003	-13.1576	0.58309	27990	-15769.7
-13730	0.0003	-12.929	0.59021	26990	-14519.7
-13720	0.0003	-12.65	0.59572	25990	-13951.2
-13710	0.0003	-12.3229	0.59954	24990	-13410.5
-13700	0.0003	-11.9508	0.60161	23990	-12369.5
-13690	0.0003	-11.5371	0.60188	22990	-12159.2
-13680	0.0003	-11.0855	0.60032	21990	-11000.2
-13670	0.0003	-10.6003	0.59693	20990	-10209.6
-13660	0.0003	-10.0859	0.59171	19990	-9363.28
-13650	0.0003	-9.5472	0.58469	18990	-8815.75
-13640	0.0003	-8.98912	0.57591	17990	-7611.65
-13630	0.0003	-8.41691	0.56543	16990	-6940.98
-13620	0.0003	-7.83592	0.55333	15990	-6132.02
-13610	0.0003	-7.25156	0.53969	14990	-5287.17
-13600	0.0003	-6.66927	0.52463	13990	-3817.5
-13590	0.0003	-6.09448	0.50826	12990	-3647.35
-13580	0.0003	-5.53248	0.49071	11990	-2821.57
-13570	0.0003	-4.98846	0.47212	10990	-2571
-13560	0.0003	-4.46737	0.45265	9990	-1825.57
-13550	0.0003	-3.97395	0.43244	8990	-2264.24
-13540	0.0003	-3.51263	0.41166	7990	-1287.44
-13530	0.0003	-3.08749	0.39049	6990	-1091.12
-13520	0.0003	-2.70229	0.36909	5990	-731.804
-13510	0.0003	-2.36033	0.34765	4990	-312.801
-13500	0.0003	-2.06454	0.32633	3990	-211.287
-13490	0.0003	-1.81735	0.30531	2990	531.801
-13480	0.0003	-1.62077	0.28476	1990	-166.857
-13470	0.0003	-1.47629	0.26486	990	-72.695
-13460	0.0003	-1.38493	0.24576	-10.0003	-456.264
-13450	0.0003	-1.34722	0.22762	-1010	-138.794
-13440	0.0003	-1.36319	0.21059	-2010	-388.218
-13430	0.0003	-1.43238	0.1948	-3010	43.4937
-13420	0.0003	-1.55383	0.18039	-4010	366.903
-13410	0.0003	-1.7261	0.16747	-5010	371.536
-13400	0.0003	-1.94728	0.15613	-6010	237.423
-13390	0.0003	-2.21501	0.14646	-7010	207.679
-13380	0.0003	-2.52651	0.13853	-8010	1402.39
-13370	0.0003	-2.8786	0.13239	-9010	1928.26
-13360	0.0003	-3.26771	0.12807	-10010	1783.16
-13350	0.0003	-3.68997	0.12559	-11010	1942.1
-13340	0.0003	-4.14119	0.12494	-12010	3131.35
-13330	0.0003	-4.61692	0.1261	-13010	3242.55
-13320	0.0003	-5.11252	0.12902	-14010	3997.97
-13310	0.0003	-5.62316	0.13364	-15010	5212.53
-13300	0.0003	-6.14391	0.13988	-16010	5488.25
-13290	0.0003	-6.66975	0.14763	-17010	6240.68
-13280	0.0003	-7.19567	0.15679	-18010	7847.29
-13270	0.0003	-7.71667	0.16721	-19010	8737.46
-13260	0.0003	-8.22783	0.17876	-20010	9509.71
-13250	0.0003	-8.72437	0.19128	-21010	10471.5
-13240	0.0003	-9.20168	0.20459	-22010	11451.6
-13230	0.0003	-9.65537	0.21853	-23010	12202.5
-13220	0.0003	-10.0813	0.23291	-24010	12516.3
-13210	0.0003	-10.4756	0.24754	-25010	13634.2
-13200	0.0003	-10.8348	0.26224	-26010	14142.7
-13190	0.0003	-11.1557	0.27682	-27010	14611.9
-13180	0.0003	-11.4354	0.2911	-28010	15039.7
-13170	0.0003	-11.6716	0.3049	-29010	16170.5
-13160	0.0003	-11.8623	0.31805	-30010	16445.7
-13150	0.0003	-12.0058	0.3304	-31010	17097.3
-13140	0.0003	-12.101	0.34178	-32010	17356.8
-13130	0.0003	-12.1471	0.35207	-33010	17608
-13120	0.0003	-12.1439	0.36115	-34010	18544
-13110	0.0003	-12.0916	0.36889	-35010	18879.8
-13100	0.0003	-11.9906	0.37522	-36010	19618.5
-13090	0.0003	-11.8421	0.38006	-37010	19843.1
-13080	0.0003	-11.6474	0.38336	-38010	20224.1
-13070	0.0003	-11.4085	0.38508	-39010	19975.8
-13060	0.0003	-11.1277	0.38521	-40010	20164.6
-13050	0.0003	-10.8076	0.38374	-41010	20278.8
-13040	0.0003	-10.4512	0.38069	-42010	20970.8
-13030	0.0003	-10.0618	0.37611	-43010	21782.4
-13020	0.0003	-9.6433	0.37005	-44010	21294.4
-13010	0.0003	-9.19942	0.36258	-45010	20934.1
-13000	0.0003	-8.73436	0.35379	-46010	21444.2
-12990	0.0003	-8.25247	0.34377	-47010	20880.7
-12980	0.0003	-7.75823	0.33265	-48010	20767.7
-12970	0.0003	-7.25623	0.32053	-49010	21328.4
-12960	0.0003	-6.7511	0.30756	-50010	20791.8
-12950	0.0003	-6.24749	0.29388	-51010	20968.9
-12940	0.0003	-5.75001	0.27963	-52010	21107.3
-12930	0.0003	-5.26318	0.26496	-53010	20595.2
-12920	0.0003	-4.79138	0.25003	-54010	20482.8
-12910	0.0003	-4.33884	0.23499	-55010	19437.9
-12900	0.0003	-3.90956	0.21999	-56010	19737.8
-12890	0.0003	-3.50729	0.20519	-57010	19759.7
-12880	0.0003	-3.13552	0.19074	-58010	18829.8
-12870	0.0003	-2.79741	0.17677	-59010	17703.2
-12860	0.0003	-2.49579	0.16343	-60010	17502.1
-12850	0.0003	-2.23311	0.15084	-61010	16753.7
-12840	0.0003	-2.01148	0.13912	-62010	16267.5
-12830	0.0003	-1.83257	0.12839	-63010	15439
-12820	0.0003	-1.6977	0.11874	-64010	14489.3
-12810	0.0003	-1.60773	0.11026	-65010	13184.7
-12800	0.0003	-1.56313	0.10304	-66010	11860.9
-12790	0.0003	-1.56395	0.09713	-67010	10377.7
-12780	0.0003	-1.60982	0.09258	-68010	8957.71
-12770	0.0003	-1.69998	0.08944	-69010	5680.57
-12760	0.0003	-1.83322	0.08773	-69980	-941.005
-12750	0.0003	-2.00799	0.08745	-68980	-6230.13
-12740	0.0003	-2.22234	0.08861	-67980	-8961.25
-12730	0.0003	-2.47395	0.09119	-66980	-10460.3
-12720	0.0003	-2.76018	0.09514	-65980	-12096.9
-12710	0.0003	-3.0781	0.10044	-64980	-13597.4
-12700	0.0003	-3.42448	0.10701	-63980	-14354.7
-12690	0.0003	-3.79584	0.11478	-62980	-15424
-12680	0.0003	-4.18849	0.12368	-61980	-16299.1
-12670	0.0003	-4.59857	0.13361	-60980	-17126.8
-12660	0.0003	-5.02207	0.14446	-59980	-17561.6
-12650	0.0003	-5.45488	0.15612	-58980	-18705.1
-12640	0.0003	-5.89283	0.16847	-57980	-18803.2
-12630	0.0003	-6.33173	0.18138	-56980	-19308.7
-12620	0.0003	-6.76741	0.19472	-55980	-19822.2
-12610	0.0003	-7.19575	0.20835	-54980	-19724.6
-12600	0.0003	-7.61275	0.22214	-53980	-20434.6
-12590	0.0003	-8.01451	0.23595	-52980	-20329
-12580	0.0003	-8.39734	0.24964	-51980	-20420.4
-12570	0.0003	-8.75773	0.26308	-50980	-20927.5
-12560	0.0003	-9.09241	0.27615	-49980	-20941.1
-12550	0.0003	-9.39836	0.28872	-48980	-20936
-12540	0.0003	-9.67287	0.30068	-47980	-21206.6
-12530	0.0003	-9.9135	0.31192	-46980	-21051.8
-12520	0.0003	-10.1182	0.32234	-45980	-21567.4
-12510	0.0003	-10.2851	0.33188	-44980	-20834.5
-12500	0.0003	-10.4129	0.34044	-43980	-21368.1
-12490	0.0003	-10.5004	0.34798	-42980	-21499
-12480	0.0003	-10.5471	0.35444	-41980	-20418.3
-12470	0.0003	-10.5526	0.3598	-40980	-20659.9
-12460	0.0003	-10.5168	0.36403	-39980	-20299.3
-12450	0.0003	-10.4404	0.36713	-38980	-20291.2
-12440	0.0003	-10.3239	0.3691	-37980	-20205.6
-12430	0.0003	-10.1687	0.36998	-36980	-20493.5
-12420	0.0003	-9.97609	0.3698	-35980	-19076.9
-12410	0.0003	-9.74803	0.36861	-34980	-18969.3
-12400	0.0003	-9.48665	0.36645	-33980	-18538.4
-12390	0.0003	-9.19441	0.36341	-32980	-17926.7
-12380	0.0003	-8.87406	0.35957	-31980	-17985.9
-12370	0.0003	-8.5286	0.35499	-30980	-17280.6
-12360	0.0003	-8.16122	0.34978	-29980	-16198.6
-12350	0.0003	-7.77536	0.34404	-28980	-15791
-12340	0.0003	-7.37458	0.33786	-27980	-15740.3
-12330	0.0003	-6.96257	0.33134	-26980	-15380.6
-12320	0.0003	-6.54313	0.32459	-25980	-14238.3
-12310	0.0003	-6.12009	0.31771	-24980	-13315
-12300	0.0003	-5.6973	0.3108	-23980	-12384.8
-12290	0.0003	-5.27859	0.30395	-22980	-11870.2
-12280	0.0003	-4.86773	0.29727	-21980	-11439
-12270	0.0003	-4.46838	0.29083	-20980	-10213.8
-12260	0.0003	-4.08408	0.28472	-19980	-9797.06
-12250	0.0003	-3.71821	0.27902	-18980	-8874.51
-12240	0.0003	-3.37393	0.27379	-17980	-7887.59
-12230	0.0003	-3.05421	0.26909	-16980	-7139.56
-12220	0.0003	-2.76173	0.26497	-15980	-5940.36
-12210	0.0003	-2.49892	0.26147	-14980	-5190.25
-12200	0.0003	-2.26793	0.25863	-13980	-4194.65
-12190	0.0003	-2.07057	0.25647	-12980	-3529.13
-12180	0.0003	-1.90835	0.25501	-11980	-2884.55
-12170	0.0003	-1.78244	0.25425	-10980	-2360.85
-12160	0.0003	-1.69368	0.2542	-9980	-1376.15
-12150	0.0003	-1.64254	0.25483	-8980	-1143.28
-12140	0.0003	-1.62916	0.25614	-7980	-951.009
-12130	0.0003	-1.65335	0.25811	-6980	-1100.23
-12120	0.0003	-1.71455	0.26069	-5980	-907.427
-12110	0.0003	-1.81187	0.26385	-4980	-820.433
-12100	0.0003	-1.94409	0.26756	-3980	641.825
-12090	0.0003	-2.10967	0.27175	-2980	249.771
-12080	0.0003	-2.3068	0.27639	-1980	74.1717
-12070	0.0003	-2.53334	0.2814	-980	-283.252
-12060	0.0003	-2.78692	0.28674
-12050	0.0003	-3.06493	0.29235
-12040	0.0003	-3.36454	0.29815
-12030	0.0003	-3.68273	0.3041
-12020	0.0003	-4.01634	0.31011
-12010	0.0003	-4.36207	0.31614
-12000	0.0003	-4.71653	0.32211
-11990	0.0003	-5.07628	0.32797
-11980	0.0003	-5.43785	0.33366
-11970	0.0003	-5.79776	0.33913
-11960	0.0003	-6.15257	0.34432
-11950	0.0003	-6.49894	0.3492
-11940	0.0003	-6.83361	0.35371
-11930	0.0003	-7.15343	0.35782
-11920	0.0003	-7.45546	0.36151
-11910	0.0003	-7.73689	0.36474
-11900	0.0003	-7.99516	0.36749
-11890	0.0003	-8.22792	0.36977
-11880	0.0003	-8.43306	0.37155
-11870	0.0003	-8.60877	0.37283
-11860	0.0003	-8.75347	0.37364
-11850	0.0003	-8.8659	0.37397
-11840	0.0003	-8.94509	0.37384
-11830	0.0003	-8.99038	0.37328
-11820	0.0003	-9.00141	0.37232
-11810	0.0003	-8.97813	0.37099
-11800	0.0003	-8.92082	0.36931
-11790	0.0003	-8.83004	0.36734
-11780	0.0003	-8.70667	0.36512
-11770	0.0003	-8.55191	0.36267
-11760	0.0003	-8.36719	0.36006
-11750	0.0003	-8.15427	0.35733
-11740	0.0003	-7.91513	0.35451
-11730	0.0003	-7.65199	0.35166
-11720	0.0003	-7.36728	0.3488
-11710	0.0003	-7.06365	0.34598
-11700	0.0003	-6.74388	0.34323
-11690	0.0003	-6.4109	0.34058
-11680	0.0003	-6.06777	0.33805
-11670	0.0003	-5.7176	0.33567
-11660	0.0003	-5.36357	0.33346
-11650	0.0003	-5.00888	0.33141
-11640	0.0003	-4.65671	0.32954
-11630	0.0003	-4.3102	0.32785
-11620	0.0003	-3.97241	0.32633
-11610	0.0003	-3.64632	0.32497
-11600	0.0003	-3.33476	0.32376
-11590	0.0003	-3.04042	0.32269
-11580	0.0003	-2.76581	0.32173
-11570	0.0003	-2.51322	0.32086
-11560	0.0003	-2.28475	0.32006
-11550	0.0003	-2.08223	0.31929
-11540	0.0003	-1.90727	0.31854
-11530	0.0003	-1.76119	0.31777
-11520	0.0003	-1.64505	0.31696
-11510	0.0003	-1.55961	0.31608
-11500	0.0003	-1.50537	0.3151
-11490	0.0003	-1.48252	0.31402
-11480	0.0003	-1.49097	0.3128
-11470	0.0003	-1.53033	0.31144
-11460	0.0003	-1.59995	0.30991
-11450	0.0003	-1.69889	0.30822
-11440	0.0003	-1.82593	0.30637
-11430	0.0003	-1.97962	0.30435
-11420	0.0003	-2.15826	0.30216
-11410	0.0003	-2.35992	0.29983
-11400	0.0003	-2.58249	0.29737
-11390	0.0003	-2.82365	0.2948
-11380	0.0003	-3.08094	0.29213
-11370	0.0003	-3.35175	0.2894
-11360	0.0003	-3.63338	0.28664
-11350	0.0003	-3.92302	0.28388
-11340	0.0003	-4.21783	0.28116
-11330	0.0003	-4.5149	0.27852
-11320	0.0003	-4.81137	0.27598
-11310	0.0003	-5.10435	0.2736
-11300	0.0003	-5.39104	0.2714
-11290	0.0003	-5.6687	0.26943
-11280	0.0003	-5.9347	0.26773
-11270	0.0003	-6.18652	0.26632
-11260	0.0003	-6.4218	0.26524
-11250	0.0003	-6.63835	0.26451
-11240	0.0003	-6.83415	0.26417
-11230	0.0003	-7.0074	0.26424
-11220	0.0003	-7.15651	0.26472
-11210	0.0003	-7.28011	0.26562
-11200	0.0003	-7.37709	0.26697
-11190	0.0003	-7.44657	0.26875
-11180	0.0003	-7.48793	0.27096
-11170	0.0003	-7.5008	0.27359
-11160	0.0003	-7.4851	0.27661
-11150	0.0003	-7.44097	0.28002
-11140	0.0003	-7.36884	0.28377
-11130	0.0003	-7.26939	0.28783
-11120	0.0003	-7.14353	0.29215
-11110	0.0003	-6.99244	0.2967
-11100	0.0003	-6.8175	0.30142
-11090	0.0003	-6.62034	0.30626
-11080	0.0003	-6.40274	0.31114
-11070	0.0003	-6.16672	0.31601
-11060	0.0003	-5.91441	0.32081
-11050	0.0003	-5.64811	0.32546
-11040	0.0003	-5.37024	0.32989
-11030	0.0003	-5.08331	0.33403
-11020	0.0003	-4.78991	0.33782
-11010	0.0003	-4.49265	0.34118
-11000	0.0003	-4.1942	0.34405
-10990	0.0003	-3.89721	0.34638
-10980	0.0003	-3.60429	0.34809
-10970	0.0003	-3.31801	0.34915
-10960	0.0003	-3.04087	0.3495
-10950	0.0003	-2.77524	0.34911
-10940	0.0003	-2.5234	0.34794
-10930	0.0003	-2.28746	0.34598
-10920	0.0003	-2.06939	0.34321
-10910	0.0003	-1.87098	0.33963
-10900	0.0003	-1.6938	0.33524
-10890	0.0003	-1.53923	0.33007
-10880	0.0003	-1.40845	0.32413
-10870	0.0003	-1.30239	0.31747
-10860	0.0003	-1.22174	0.31014
-10850	0.0003	-1.16698	0.30219
-10840	0.0003	-1.13833	0.29369
-10830	0.0003	-1.13576	0.28472
-10820	0.0003	-1.15902	0.27536
-10810	0.0003	-1.20762	0.26572
-10800	0.0003	-1.28081	0.25588
-10790	0.0003	-1.37766	0.24596
-10780	0.0003	-1.49699	0.23606
-10770	0.0003	-1.63743	0.22631
-10760	0.0003	-1.79743	0.21682
-10750	0.0003	-1.97525	0.20771
-10740	0.0003	-2.16901	0.19908
-10730	0.0003	-2.37668	0.19107
-10720	0.0003	-2.59613	0.18378
-10710	0.0003	-2.8251	0.17731
-10700	0.0003	-3.0613	0.17176
-10690	0.0003	-3.30234	0.16723
-10680	0.0003	-3.54584	0.1638
-10670	0.0003	-3.78939	0.16153
-10660	0.0003	-4.03059	0.16049
-10650	0.0003	-4.26709	0.16072
-10640	0.0003	-4.49659	0.16225
-10630	0.0003	-4.71687	0.16511
-10620	0.0003	-4.92583	0.16929
-10610	0.0003	-5.12144	0.17479
-10600	0.0003	-5.30186	0.18159
-10590	0.0003	-5.46535	0.18963
-10580	0.0003	-5.61039	0.19886
-10570	0.0003	-5.73558	0.20922
-10560	0.0003	-5.83976	0.22061
-10550	0.0003	-5.92194	0.23294
-10540	0.0003	-5.98134	0.2461
-10530	0.0003	-6.0174	0.25996
-10520	0.0003	-6.02977	0.27439
-10510	0.0003	-6.01831	0.28926
-10500	0.0003	-5.98312	0.3044
-10490	0.0003	-5.92449	0.31967
-10480	0.0003	-5.84296	0.3349
-10470	0.0003	-5.73924	0.34994
-10460	0.0003	-5.61426	0.36461
-10450	0.0003	-5.46916	0.37875
-10440	0.0003	-5.30524	0.39221
-10430	0.0003	-5.12397	0.40483
-10420	0.0003	-4.92697	0.41646
-10410	0.0003	-4.71603	0.42695
-10400	0.0003	-4.49301	0.43618
-10390	0.0003	-4.25992	0.44403
-10380	0.0003	-4.01883	0.45038
-10370	0.0003	-3.77188	0.45515
-10360	0.0003	-3.52125	0.45826
-10350	0.0003	-3.26915	0.45965
-10340	0.0003	-3.01778	0.45928
-10330	0.0003	-2.76933	0.45712
-10320	0.0003	-2.52595	0.45316
-10310	0.0003	-2.28973	0.44743
-10300	0.0003	-2.06267	0.43995
-10290	0.0003	-1.84669	0.43079
-10280	0.0003	-1.64358	0.42
-10270	0.0003	-1.45501	0.40769
-10260	0.0003	-1.28249	0.39396
-10250	0.0003	-1.12738	0.37894
-10240	0.0003	-0.99088	0.36277
-10230	0.0003	-0.87399	0.34561
-10220	0.0003	-0.77754	0.32762
-10210	0.0003	-0.70217	0.309
-10200	0.0003	-0.64829	0.28992
-10190	0.0003	-0.61613	0.27059
-10180	0.0003	-0.60574	0.25123
-10170	0.0003	-0.61693	0.23202
-10160	0.0003	-0.64933	0.21319
-10150	0.0003	-0.70238	0.19496
-10140	0.0003	-0.77533	0.17751
-10130	0.0003	-0.86722	0.16107
-10120	0.0003	-0.97697	0.14582
-10110	0.0003	-1.1033	0.13195
-10100	0.0003	-1.2448	0.11963
-10090	0.0003	-1.39992	0.10902
-10080	0.0003	-1.567	0.10026
-10070	0.0003	-1.74427	0.09348
-10060	0.0003	-1.92989	0.08879
-10050	0.0003	-2.12193	0.08625
-10040	0.0003	-2.31843	0.08595
-10030	0.0003	-2.5174	0.0879
-10020	0.0003	-2.71682	0.09214
-10010	0.0003	-2.91471	0.09864
-10000	0.0003	-3.10908	0.10737
-9990	0.0003	-3.29802	0.11827
-9980	0.0003	-3.47965	0.13125
-9970	0.0003	-3.65219	0.14622
-9960	0.0003	-3.81394	0.16302
-9950	0.0003	-3.96333	0.18152
-9940	0.0003	-4.0989	0.20154
-9930	0.0003	-4.21931	0.22289
-9920	0.0003	-4.3234	0.24536
-9910	0.0003	-4.41014	0.26873
-9900	0.0003	-4.47868	0.29276
-9890	0.0003	-4.52833	0.31722
-9880	0.0003	-4.55859	0.34184
-9870	0.0003	-4.56912	0.36638
-9860	0.0003	-4.55977	0.39056
-9850	0.0003	-4.5306	0.41415
-9840	0.0003	-4.4818	0.43688
-9830	0.0003	-4.41379	0.45851
-9820	0.0003	-4.32715	0.47879
-9810	0.0003	-4.2226	0.49751
-9800	0.0003	-4.10107	0.51445
-9790	0.0003	-3.96362	0.52941
-9780	0.0003	-3.81144	0.54222
-9770	0.0003	-3.64587	0.55273
-9760	0.0003	-3.46837	0.56081
-9750	0.0003	-3.28048	0.56634
-9740	0.0003	-3.08386	0.56924
-9730	0.0003	-2.88022	0.56946
-9720	0.0003	-2.67133	0.56698
-9710	0.0003	-2.45901	0.5618
-9700	0.0003	-2.2451	0.55394
-9690	0.0003	-2.03143	0.54346
-9680	0.0003	-1.81984	0.53045
-9670	0.0003	-1.61211	0.51502
-9660	0.0003	-1.41001	0.49732
-9650	0.0003	-1.21521	0.47749
-9640	0.0003	-1.02934	0.45574
-9630	0.0003	-0.8539	0.43227
-9620	0.0003	-0.69032	0.40731
-9610	0.0003	-0.53987	0.3811
-9600	0.0003	-0.40374	0.3539
-9590	0.0003	-0.28292	0.32598
-9580	0.0003	-0.17832	0.29763
-9570	0.0003	-0.09063	0.26912
-9560	0.0003	-0.02043	0.24075
-9550	0.0003	0.0319	0.21282
-9540	0.0003	0.06614	0.1856
-9530	0.0003	0.08221	0.15939
-9520	0.0003	0.08024	0.13446
-9510	0.0003	0.06049	0.11107
-9500	0.0003	0.02342	0.08947
-9490	0.0003	-0.03038	0.0699
-9480	0.0003	-0.10016	0.05257
-9470	0.0003	-0.18503	0.03766
-9460	0.0003	-0.28394	0.02536
-9450	0.0003	-0.39575	0.0158
-9440	0.0003	-0.51918	0.00909
-9430	0.0003	-0.65288	0.00532
-9420	0.0003	-0.79536	0.00454
-9410	0.0003	-0.94512	0.00678
-9400	0.0003	-1.10055	0.01203
-9390	0.0003	-1.26003	0.02025
-9380	0.0003	-1.42189	0.03138
-9370	0.0003	-1.58446	0.0453
-9360	0.0003	-1.74607	0.06189
-9350	0.0003	-1.90507	0.08099
-9340	0.0003	-2.05983	0.10242
-9330	0.0003	-2.2088	0.12596
-9320	0.0003	-2.35046	0.15138
-9310	0.0003	-2.48339	0.17842
-9300	0.0003	-2.60623	0.20682
-9290	0.0003	-2.71776	0.23627
-9280	0.0003	-2.81685	0.2665
-9270	0.0003	-2.90248	0.29717
-9260	0.0003	-2.97377	0.32799
-9250	0.0003	-3.02999	0.35863
-9240	0.0003	-3.07053	0.38878
-9230	0.0003	-3.09493	0.41812
-9220	0.0003	-3.10291	0.44635
-9210	0.0003	-3.09429	0.47317
-9200	0.0003	-3.0691	0.4983
-9190	0.0003	-3.02747	0.52148
-9180	0.0003	-2.96973	0.54246
-9170	0.0003	-2.89631	0.56102
-9160	0.0003	-2.80783	0.57697
-9150	0.0003	-2.70501	0.59013
-9140	0.0003	-2.58871	0.60036
-9130	0.0003	-2.45993	0.60755
-9120	0.0003	-2.31975	0.61162
-9110	0.0003	-2.16937	0.61252
-9100	0.0003	-2.01007	0.61023
-9090	0.0003	-1.84322	0.60478
-9080	0.0003	-1.67023	0.5962
-9070	0.0003	-1.49258	0.58459
-9060	0.0003	-1.31178	0.57006
-9050	0.0003	-1.12935	0.55275
-9040	0.0003	-0.94684	0.53283
-9030	0.0003	-0.76577	0.5105
-9020	0.0003	-0.58764	0.48599
-9010	0.0003	-0.41392	0.45954
-9000	0.0003	-0.24605	0.43142
-8990	0.0003	-0.08536	0.40192
-8980	0.0003	0.06684	0.37132
-8970	0.0003	0.20938	0.33994
-8960	0.0003	0.34114	0.30809
-8950	0.0003	0.46114	0.27609
-8940	0.0003	0.5685	0.24427
-8930	0.0003	0.66246	0.21294
-8920	0.0003	0.7424	0.18242
-8910	0.0003	0.80782	0.15302
-8900	0.0003	0.85838	0.12503
-8890	0.0003	0.89384	0.09872
-8880	0.0003	0.91415	0.07437
-8870	0.0003	0.91935	0.05222
-8860	0.0003	0.90967	0.03249
-8850	0.0003	0.88544	0.01536
-8840	0.0003	0.84713	0.00102
-8830	0.0003	0.79536	-0.01039
-8820	0.0003	0.73084	-0.01877
-8810	0.0003	0.65442	-0.02404
-8800	0.0003	0.56704	-0.02614
-8790	0.0003	0.46975	-0.02506
-8780	0.0003	0.36367	-0.02082
-8770	0.0003	0.25002	-0.01347
-8760	0.0003	0.13005	-0.00308
-8750	0.0003	0.00508	0.01023
-8740	0.0003	-0.12352	0.02632
-8730	0.0003	-0.25437	0.04502
-8720	0.0003	-0.38607	0.06614
-8710	0.0003	-0.51723	0.08945
-8700	0.0003	-0.64647	0.11473
-8690	0.0003	-0.77242	0.1417
-8680	0.0003	-0.89376	0.17009
-8670	0.0003	-1.00923	0.1996
-8660	0.0003	-1.11762	0.22995
-8650	0.0003	-1.21779	0.26081
-8640	0.0003	-1.30869	0.29188
-8630	0.0003	-1.38935	0.32285
-8620	0.0003	-1.45892	0.35339
-8610	0.0003	-1.51663	0.38321
-8600	0.0003	-1.56184	0.41201
-8590	0.0003	-1.59403	0.43951
-8580	0.0003	-1.6128	0.46542
-8570	0.0003	-1.61787	0.48951
-8560	0.0003	-1.60908	0.51153
-8550	0.0003	-1.58642	0.53128
-8540	0.0003	-1.55	0.54857
-8530	0.0003	-1.50004	0.56323
-8520	0.0003	-1.43691	0.57514
-8510	0.0003	-1.36108	0.58418
-8500	0.0003	-1.27315	0.5903
-8490	0.0003	-1.17382	0.59344
-8480	0.0003	-1.06389	0.59358
-8470	0.0003	-0.94427	0.59076
-8460	0.0003	-0.81593	0.58502
-8450	0.0003	-0.67994	0.57643
-8440	0.0003	-0.53741	0.5651
-8430	0.0003	-0.38954	0.55116
-8420	0.0003	-0.23755	0.53478
-8410	0.0003	-0.08268	0.51613
-8400	0.0003	0.07378	0.49543
-8390	0.0003	0.23056	0.47289
-8380	0.0003	0.38636	0.44875
-8370	0.0003	0.53995	0.42328
-8360	0.0003	0.69006	0.39673
-8350	0.0003	0.83553	0.36938
-8340	0.0003	0.97519	0.34151
-8330	0.0003	1.10796	0.31342
-8320	0.0003	1.23283	0.28537
-8310	0.0003	1.34887	0.25765
-8300	0.0003	1.45523	0.23053
-8290	0.0003	1.55116	0.20429
-8280	0.0003	1.636	0.17918
-8270	0.0003	1.70922	0.15543
-8260	0.0003	1.77037	0.13327
-8250	0.0003	1.81915	0.11292
-8240	0.0003	1.85534	0.09455
-8230	0.0003	1.87887	0.07834
-8220	0.0003	1.88976	0.06442
-8210	0.0003	1.88817	0.05292
-8200	0.0003	1.87435	0.04393
-8190	0.0003	1.8487	0.03751
-8180	0.0003	1.81169	0.03371
-8170	0.0003	1.76391	0.03253
-8160	0.0003	1.70605	0.03397
-8150	0.0003	1.63888	0.03799
-8140	0.0003	1.56325	0.04452
-8130	0.0003	1.48011	0.05347
-8120	0.0003	1.39044	0.06472
-8110	0.0003	1.29529	0.07815
-8100	0.0003	1.19577	0.09359
-8090	0.0003	1.09299	0.11088
-8080	0.0003	0.98813	0.12981
-8070	0.0003	0.88233	0.15018
-8060	0.0003	0.77677	0.17178
-8050	0.0003	0.67261	0.19438
-8040	0.0003	0.57099	0.21773
-8030	0.0003	0.47303	0.2416
-8020	0.0003	0.37979	0.26575
-8010	0.0003	0.29228	0.28993
-8000	0.0003	0.21149	0.3139
-7990	0.0003	0.13829	0.33742
-7980	0.0003	0.07352	0.36028
-7970	0.0003	0.0179	0.38224
-7960	0.0003	-0.0279	0.4031
-7950	0.0003	-0.06335	0.42267
-7940	0.0003	-0.08797	0.44077
-7930	0.0003	-0.10141	0.45724
-7920	0.0003	-0.10342	0.47194
-7910	0.0003	-0.09386	0.48474
-7900	0.0003	-0.07268	0.49555
-7890	0.0003	-0.03997	0.50429
-7880	0.0003	0.00411	0.51089
-7870	0.0003	0.05927	0.51532
-7860	0.0003	0.12514	0.51757
-7850	0.0003	0.20122	0.51765
-7840	0.0003	0.28696	0.5156
-7830	0.0003	0.38169	0.51145
-7820	0.0003	0.48467	0.50529
-7810	0.0003	0.5951	0.49722
-7800	0.0003	0.7121	0.48732
-7790	0.0003	0.83473	0.47575
-7780	0.0003	0.96202	0.46263
-7770	0.0003	1.09295	0.44812
-7760	0.0003	1.22648	0.43239
-7750	0.0003	1.36153	0.41561
-7740	0.0003	1.49705	0.39796
-7730	0.0003	1.63196	0.37964
-7720	0.0003	1.7652	0.36083
-7710	0.0003	1.89573	0.34173
-7700	0.0003	2.02255	0.32253
-7690	0.0003	2.14469	0.30342
-7680	0.0003	2.26124	0.28459
-7670	0.0003	2.37133	0.26621
-7660	0.0003	2.47418	0.24847
-7650	0.0003	2.56906	0.23151
-7640	0.0003	2.65532	0.21549
-7630	0.0003	2.73241	0.20056
-7620	0.0003	2.79986	0.18683
-7610	0.0003	2.85727	0.17442
-7600	0.0003	2.90438	0.16342
-7590	0.0003	2.94099	0.15392
-7580	0.0003	2.96701	0.14598
-7570	0.0003	2.98245	0.13965
-7560	0.0003	2.98742	0.13495
-7550	0.0003	2.98213	0.13192
-7540	0.0003	2.96687	0.13053
-7530	0.0003	2.94203	0.13077
-7520	0.0003	2.90808	0.13262
-7510	0.0003	2.86559	0.13602
-7500	0.0003	2.8152	0.1409
-7490	0.0003	2.75759	0.1472
-7480	0.0003	2.69355	0.15482
-7470	0.0003	2.6239	0.16367
-7460	0.0003	2.54951	0.17363
-7450	0.0003	2.47128	0.18458
-7440	0.0003	2.39016	0.19641
-7430	0.0003	2.30711	0.20898
-7420	0.0003	2.22311	0.22216
-7410	0.0003	2.13914	0.2358
-7400	0.0003	2.05616	0.24977
-7390	0.0003	1.97513	0.26392
-7380	0.0003	1.897	0.27813
-7370	0.0003	1.82265	0.29225
-7360	0.0003	1.75297	0.30614
-7350	0.0003	1.68875	0.3197
-7340	0.0003	1.63077	0.33278
-7330	0.0003	1.57972	0.34529
-7320	0.0003	1.53623	0.35711
-7310	0.0003	1.50086	0.36815
-7300	0.0003	1.47409	0.37832
-7290	0.0003	1.45631	0.38755
-7280	0.0003	1.44786	0.39577
-7270	0.0003	1.44894	0.40292
-7260	0.0003	1.45969	0.40896
-7250	0.0003	1.48017	0.41387
-7240	0.0003	1.51033	0.41761
-7230	0.0003	1.55004	0.42018
-7220	0.0003	1.59908	0.42159
-7210	0.0003	1.65714	0.42184
-7200	0.0003	1.72384	0.42096
-7190	0.0003	1.7987	0.41899
-7180	0.0003	1.88121	0.41595
-7170	0.0003	1.97074	0.41191
-7160	0.0003	2.06662	0.40693
-7150	0.0003	2.16815	0.40106
-7140	0.0003	2.27454	0.39438
-7130	0.0003	2.38497	0.38697
-7120	0.0003	2.49862	0.3789
-7110	0.0003	2.6146	0.37026
-7100	0.0003	2.73202	0.36115
-7090	0.0003	2.84999	0.35164
-7080	0.0003	2.96762	0.34182
-7070	0.0003	3.08401	0.3318
-7060	0.0003	3.1983	0.32165
-7050	0.0003	3.30963	0.31146
-7040	0.0003	3.4172	0.30133
-7030	0.0003	3.52022	0.29132
-7020	0.0003	3.61797	0.28153
-7010	0.0003	3.70978	0.27203
-7000	0.0003	3.79502	0.26289
-6990	0.0003	3.87315	0.25417
-6980	0.0003	3.94369	0.24593
-6970	0.0003	4.00622	0.23824
-6960	0.0003	4.06041	0.23115
-6950	0.0003	4.10601	0.22469
-6940	0.0003	4.14286	0.21891
-6930	0.0003	4.17085	0.21383
-6920	0.0003	4.18999	0.20949
-6910	0.0003	4.20035	0.20591
-6900	0.0003	4.20209	0.2031
-6890	0.0003	4.19546	0.20107
-6880	0.0003	4.18075	0.19982
-6870	0.0003	4.15836	0.19935
-6860	0.0003	4.12875	0.19965
-6850	0.0003	4.09244	0.20071
-6840	0.0003	4.05002	0.20252
-6830	0.0003	4.00211	0.20504
-6820	0.0003	3.94941	0.20826
-6810	0.0003	3.89263	0.21214
-6800	0.0003	3.83254	0.21665
-6790	0.0003	3.76993	0.22174
-6780	0.0003	3.70559	0.22738
-6770	0.0003	3.64035	0.23353
-6760	0.0003	3.57503	0.24012
-6750	0.0003	3.51044	0.24713
-6740	0.0003	3.4474	0.25448
-6730	0.0003	3.38669	0.26213
-6720	0.0003	3.32907	0.27002
-6710	0.0003	3.27528	0.2781
-6700	0.0003	3.22601	0.28631
-6690	0.0003	3.18191	0.29459
-6680	0.0003	3.14357	0.30288
-6670	0.0003	3.11152	0.31111
-6660	0.0003	3.08626	0.31924
-6650	0.0003	3.0682	0.32721
-6640	0.0003	3.05767	0.33494
-6630	0.0003	3.05497	0.3424
-6620	0.0003	3.06028	0.34952
-6610	0.0003	3.07374	0.35625
-6600	0.0003	3.0954	0.36253
-6590	0.0003	3.12523	0.36833
-6580	0.0003	3.16314	0.37358
-6570	0.0003	3.20896	0.37825
-6560	0.0003	3.26243	0.3823
-6550	0.0003	3.32324	0.38569
-6540	0.0003	3.39101	0.38838
-6530	0.0003	3.46531	0.39035
-6520	0.0003	3.54563	0.39157
-6510	0.0003	3.63141	0.39202
-6500	0.0003	3.72206	0.3917
-6490	0.0003	3.81694	0.39058
-6480	0.0003	3.91536	0.38867
-6470	0.0003	4.01663	0.38596
-6460	0.0003	4.12	0.38247
-6450	0.0003	4.22475	0.37822
-6440	0.0003	4.33011	0.37321
-6430	0.0003	4.43534	0.36748
-6420	0.0003	4.53969	0.36105
-6410	0.0003	4.64241	0.35398
-6400	0.0003	4.74281	0.34631
-6390	0.0003	4.84018	0.33807
-6380	0.0003	4.93388	0.32935
-6370	0.0003	5.02328	0.32019
-6360	0.0003	5.10781	0.31066
-6350	0.0003	5.18694	0.30084
-6340	0.0003	5.2602	0.2908
-6330	0.0003	5.32718	0.28063
-6320	0.0003	5.38752	0.27041
-6310	0.0003	5.44093	0.26022
-6300	0.0003	5.4872	0.25017
-6290	0.0003	5.52615	0.24033
-6280	0.0003	5.55771	0.23079
-6270	0.0003	5.58186	0.22166
-6260	0.0003	5.59865	0.21302
-6250	0.0003	5.6082	0.20495
-6240	0.0003	5.6107	0.19755
-6230	0.0003	5.6064	0.19089
-6220	0.0003	5.59561	0.18506
-6210	0.0003	5.57871	0.18012
-6200	0.0003	5.55612	0.17614
-6190	0.0003	5.52832	0.17318
-6180	0.0003	5.49584	0.17129
-6170	0.0003	5.45924	0.17051
-6160	0.0003	5.41912	0.17088
-6150	0.0003	5.37612	0.17241
-6140	0.0003	5.33089	0.17512
-6130	0.0003	5.2841	0.17901
-6120	0.0003	5.23643	0.18407
-6110	0.0003	5.18857	0.19029
-6100	0.0003	5.14121	0.19762
-6090	0.0003	5.09503	0.20602
-6080	0.0003	5.05068	0.21544
-6070	0.0003	5.00882	0.22581
-6060	0.0003	4.97007	0.23704
-6050	0.0003	4.93499	0.24907
-6040	0.0003	4.90416	0.26177
-6030	0.0003	4.87807	0.27506
-6020	0.0003	4.85718	0.2888
-6010	0.0003	4.84191	0.30288
-6000	0.0003	4.83262	0.31717
-5990	0.0003	4.82959	0.33154
-5980	0.0003	4.83309	0.34584
-5970	0.0003	4.84328	0.35994
-5960	0.0003	4.86029	0.37369
-5950	0.0003	4.88417	0.38695
-5940	0.0003	4.91491	0.39958
-5930	0.0003	4.95243	0.41145
-5920	0.0003	4.99662	0.42242
-5910	0.0003	5.04726	0.43237
-5900	0.0003	5.10412	0.44117
-5890	0.0003	5.16687	0.44872
-5880	0.0003	5.23517	0.45492
-5870	0.0003	5.30859	0.45969
-5860	0.0003	5.38668	0.46293
-5850	0.0003	5.46896	0.4646
-5840	0.0003	5.55487	0.46465
-5830	0.0003	5.64388	0.46305
-5820	0.0003	5.73538	0.45977
-5810	0.0003	5.82877	0.45483
-5800	0.0003	5.92343	0.44823
-5790	0.0003	6.01873	0.44002
-5780	0.0003	6.11404	0.43026
-5770	0.0003	6.20874	0.41899
-5760	0.0003	6.30221	0.40632
-5750	0.0003	6.39384	0.39235
-5740	0.0003	6.48306	0.37718
-5730	0.0003	6.5693	0.36096
-5720	0.0003	6.65205	0.34382
-5710	0.0003	6.73082	0.32593
-5700	0.0003	6.80516	0.30744
-5690	0.0003	6.87467	0.28854
-5680	0.0003	6.93899	0.2694
-5670	0.0003	6.99781	0.25022
-5660	0.0003	7.05088	0.23118
-5650	0.0003	7.098	0.21249
-5640	0.0003	7.13904	0.19432
-5630	0.0003	7.17391	0.17688
-5620	0.0003	7.20257	0.16036
-5610	0.0003	7.22508	0.14493
-5600	0.0003	7.24151	0.13076
-5590	0.0003	7.25201	0.11802
-5580	0.0003	7.25679	0.10687
-5570	0.0003	7.25609	0.09743
-5560	0.0003	7.25021	0.08983
-5550	0.0003	7.23952	0.08417
-5540	0.0003	7.22439	0.08055
-5530	0.0003	7.20527	0.07902
-5520	0.0003	7.18261	0.07964
-5510	0.0003	7.15692	0.08243
-5500	0.0003	7.12872	0.0874
-5490	0.0003	7.09856	0.09452
-5480	0.0003	7.06699	0.10375
-5470	0.0003	7.03458	0.11504
-5460	0.0003	7.00191	0.12829
-5450	0.0003	6.96956	0.14339
-5440	0.0003	6.93809	0.16023
-5430	0.0003	6.90806	0.17865
-5420	0.0003	6.88001	0.19849
-5410	0.0003	6.85448	0.21956
-5400	0.0003	6.83194	0.24167
-5390	0.0003	6.81287	0.26461
-5380	0.0003	6.7977	0.28815
-5370	0.0003	6.78682	0.31206
-5360	0.0003	6.78059	0.33611
-5350	0.0003	6.77931	0.36005
-5340	0.0003	6.78324	0.38363
-5330	0.0003	6.7926	0.40661
-5320	0.0003	6.80755	0.42876
-5310	0.0003	6.82819	0.44983
-5300	0.0003	6.85459	0.46959
-5290	0.0003	6.88674	0.48784
-5280	0.0003	6.9246	0.50437
-5270	0.0003	6.96806	0.51898
-5260	0.0003	7.01697	0.53151
-5250	0.0003	7.07112	0.54181
-5240	0.0003	7.13028	0.54975
-5230	0.0003	7.19413	0.55522
-5220	0.0003	7.26236	0.55813
-5210	0.0003	7.33458	0.55844
-5200	0.0003	7.41039	0.55611
-5190	0.0003	7.48934	0.55114
-5180	0.0003	7.57098	0.54355
-5170	0.0003	7.65481	0.53338
-5160	0.0003	7.74033	0.52073
-5150	0.0003	7.82702	0.50569
-5140	0.0003	7.91436	0.4884
-5130	0.0003	8.00182	0.469
-5120	0.0003	8.08888	0.44767
-5110	0.0003	8.17502	0.42462
-5100	0.0003	8.25973	0.40006
-5090	0.0003	8.34252	0.37422
-5080	0.0003	8.42292	0.34737
-5070	0.0003	8.5005	0.31975
-5060	0.0003	8.57483	0.29166
-5050	0.0003	8.64553	0.26335
-5040	0.0003	8.71227	0.23514
-5030	0.0003	8.77473	0.20729
-5020	0.0003	8.83264	0.1801
-5010	0.0003	8.8858	0.15385
-5000	0.0003	8.93402	0.1288
-4990	0.0003	8.97717	0.10524
-4980	0.0003	9.01518	0.0834
-4970	0.0003	9.04802	0.06352
-4960	0.0003	9.0757	0.04581
-4950	0.0003	9.09829	0.03049
-4940	0.0003	9.1159	0.01771
-4930	0.0003	9.12869	0.00762
-4920	0.0003	9.13686	0.000352993
-4910	0.0003	9.14066	-0.004
-4900	0.0003	9.14037	-0.00538
-4890	0.0003	9.13632	-0.00376
-4880	0.0003	9.12885	0.000886857
-4870	0.0003	9.11835	0.00852
-4860	0.0003	9.10524	0.01907
-4850	0.0003	9.08995	0.03247
-4840	0.0003	9.07292	0.04859
-4830	0.0003	9.05463	0.06728
-4820	0.0003	9.03555	0.08837
-4810	0.0003	9.01616	0.11166
-4800	0.0003	8.99694	0.13693
-4790	0.0003	8.97837	0.16393
-4780	0.0003	8.96092	0.19239
-4770	0.0003	8.94504	0.22203
-4760	0.0003	8.93118	0.25256
-4750	0.0003	8.91975	0.28367
-4740	0.0003	8.91115	0.31505
-4730	0.0003	8.90575	0.34637
-4720	0.0003	8.90388	0.37732
-4710	0.0003	8.90584	0.40759
-4700	0.0003	8.9119	0.43685
-4690	0.0003	8.92229	0.46482
-4680	0.0003	8.93719	0.49119
-4670	0.0003	8.95675	0.51569
-4660	0.0003	8.98107	0.53806
-4650	0.0003	9.01019	0.55807
-4640	0.0003	9.04414	0.57551
-4630	0.0003	9.08288	0.59018
-4620	0.0003	9.12633	0.60192
-4610	0.0003	9.17438	0.61061
-4600	0.0003	9.22687	0.61615
-4590	0.0003	9.28359	0.61846
-4580	0.0003	9.3443	0.61752
-4570	0.0003	9.40873	0.61331
-4560	0.0003	9.47659	0.60589
-4550	0.0003	9.54752	0.59531
-4540	0.0003	9.62117	0.58166
-4530	0.0003	9.69716	0.56509
-4520	0.0003	9.77508	0.54575
-4510	0.0003	9.85451	0.52383
-4500	0.0003	9.93502	0.49955
-4490	0.0003	10.0162	0.47315
-4480	0.0003	10.0975	0.4449
-4470	0.0003	10.1786	0.41507
-4460	0.0003	10.2591	0.38398
-4450	0.0003	10.3385	0.35193
-4440	0.0003	10.4163	0.31924
-4430	0.0003	10.4923	0.28626
-4420	0.0003	10.5659	0.25331
-4410	0.0003	10.637	0.22073
-4400	0.0003	10.705	0.18885
-4390	0.0003	10.7699	0.158
-4380	0.0003	10.8312	0.12849
-4370	0.0003	10.8887	0.10062
-4360	0.0003	10.9424	0.07469
-4350	0.0003	10.9919	0.05095
-4340	0.0003	11.0373	0.02965
-4330	0.0003	11.0783	0.011
-4320	0.0003	11.1151	-0.0048
-4310	0.0003	11.1475	-0.01759
-4300	0.0003	11.1756	-0.02724
-4290	0.0003	11.1996	-0.03365
-4280	0.0003	11.2196	-0.03675
-4270	0.0003	11.2356	-0.03651
-4260	0.0003	11.248	-0.03294
-4250	0.0003	11.2568	-0.02607
-4240	0.0003	11.2625	-0.01597
-4230	0.0003	11.2653	-0.00274
-4220	0.0003	11.2654	0.01348
-4210	0.0003	11.2634	0.03252
-4200	0.0003	11.2594	0.0542
-4190	0.0003	11.2538	0.07827
-4180	0.0003	11.2472	0.10451
-4170	0.0003	11.2398	0.13264
-4160	0.0003	11.2321	0.16237
-4150	0.0003	11.2244	0.1934
-4140	0.0003	11.2172	0.22541
-4130	0.0003	11.2108	0.25807
-4120	0.0003	11.2057	0.29105
-4110	0.0003	11.2021	0.32402
-4100	0.0003	11.2006	0.35663
-4090	0.0003	11.2013	0.38856
-4080	0.0003	11.2047	0.41947
-4070	0.0003	11.211	0.44906
-4060	0.0003	11.2204	0.47703
-4050	0.0003	11.2332	0.5031
-4040	0.0003	11.2496	0.527
-4030	0.0003	11.2697	0.54849
-4020	0.0003	11.2937	0.56736
-4010	0.0003	11.3217	0.58343
-4000	0.0003	11.3537	0.59654
-3990	0.0003	11.3898	0.60655
-3980	0.0003	11.4299	0.61339
-3970	0.0003	11.4739	0.61698
-3960	0.0003	11.5218	0.6173
-3950	0.0003	11.5735	0.61435
-3940	0.0003	11.6287	0.60818
-3930	0.0003	11.6874	0.59886
-3920	0.0003	11.7492	0.5865
-3910	0.0003	11.814	0.57123
-3900	0.0003	11.8814	0.55321
-3890	0.0003	11.9511	0.53265
-3880	0.0003	12.0229	0.50975
-3870	0.0003	12.0964	0.48478
-3860	0.0003	12.1713	0.45797
-3850	0.0003	12.2471	0.42963
-3840	0.0003	12.3236	0.40004
-3830	0.0003	12.4004	0.36951
-3820	0.0003	12.4771	0.33835
-3810	0.0003	12.5533	0.30689
-3800	0.0003	12.6287	0.27545
-3790	0.0003	12.7029	0.24435
-3780	0.0003	12.7756	0.2139
-3770	0.0003	12.8466	0.18442
-3760	0.0003	12.9154	0.15619
-3750	0.0003	12.9818	0.1295
-3740	0.0003	13.0456	0.10462
-3730	0.0003	13.1066	0.08178
-3720	0.0003	13.1645	0.0612
-3710	0.0003	13.2192	0.0431
-3700	0.0003	13.2705	0.02763
-3690	0.0003	13.3183	0.01494
-3680	0.0003	13.3627	0.00514
-3670	0.0003	13.4034	-0.00168
-3660	0.0003	13.4407	-0.00548
-3650	0.0003	13.4743	-0.00623
-3640	0.0003	13.5046	-0.00394
-3630	0.0003	13.5314	0.00134
-3620	0.0003	13.555	0.00954
-3610	0.0003	13.5755	0.02057
-3600	0.0003	13.5931	0.03428
-3590	0.0003	13.6081	0.05052
-3580	0.0003	13.6206	0.06911
-3570	0.0003	13.6309	0.08984
-3560	0.0003	13.6393	0.11249
-3550	0.0003	13.646	0.13681
-3540	0.0003	13.6515	0.16255
-3530	0.0003	13.656	0.18942
-3520	0.0003	13.6598	0.21715
-3510	0.0003	13.6633	0.24545
-3500	0.0003	13.6669	0.27402
-3490	0.0003	13.6707	0.30258
-3480	0.0003	13.6753	0.33082
-3470	0.0003	13.6808	0.35847
-3460	0.0003	13.6877	0.38525
-3450	0.0003	13.6962	0.41088
-3440	0.0003	13.7065	0.43513
-3430	0.0003	13.719	0.45774
-3420	0.0003	13.734	0.47851
-3410	0.0003	13.7515	0.49724
-3400	0.0003	13.7718	0.51375
-3390	0.0003	13.7952	0.52789
-3380	0.0003	13.8216	0.53954
-3370	0.0003	13.8513	0.54861
-3360	0.0003	13.8843	0.55502
-3350	0.0003	13.9207	0.55872
-3340	0.0003	13.9605	0.55972
-3330	0.0003	14.0037	0.55802
-3320	0.0003	14.0503	0.55366
-3310	0.0003	14.1001	0.54672
-3300	0.0003	14.1531	0.53728
-3290	0.0003	14.2091	0.52548
-3280	0.0003	14.268	0.51145
-3270	0.0003	14.3297	0.49535
-3260	0.0003	14.3939	0.47738
-3250	0.0003	14.4603	0.45773
-3240	0.0003	14.5288	0.43662
-3230	0.0003	14.5991	0.41428
-3220	0.0003	14.6709	0.39095
-3210	0.0003	14.7439	0.36689
-3200	0.0003	14.8178	0.34233
-3190	0.0003	14.8924	0.31754
-3180	0.0003	14.9672	0.29278
-3170	0.0003	15.0421	0.26829
-3160	0.0003	15.1167	0.24431
-3150	0.0003	15.1906	0.2211
-3140	0.0003	15.2637	0.19887
-3130	0.0003	15.3357	0.17784
-3120	0.0003	15.4062	0.1582
-3110	0.0003	15.475	0.14015
-3100	0.0003	15.5418	0.12385
-3090	0.0003	15.6066	0.10943
-3080	0.0003	15.669	0.09704
-3070	0.0003	15.7289	0.08675
-3060	0.0003	15.7861	0.07866
-3050	0.0003	15.8406	0.07283
-3040	0.0003	15.8923	0.06927
-3030	0.0003	15.941	0.06799
-3020	0.0003	15.9867	0.06899
-3010	0.0003	16.0294	0.07222
-3000	0.0003	16.0693	0.07763
-2990	0.0003	16.1061	0.08512
-2980	0.0003	16.1402	0.09459
-2970	0.0003	16.1716	0.10592
-2960	0.0003	16.2003	0.11898
-2950	0.0003	16.2266	0.1336
-2940	0.0003	16.2506	0.14963
-2930	0.0003	16.2725	0.16686
-2920	0.0003	16.2925	0.18513
-2910	0.0003	16.3109	0.20422
-2900	0.0003	16.3279	0.22393
-2890	0.0003	16.3437	0.24405
-2880	0.0003	16.3586	0.26438
-2870	0.0003	16.373	0.28471
-2860	0.0003	16.387	0.30483
-2850	0.0003	16.4009	0.32453
-2840	0.0003	16.4151	0.34364
-2830	0.0003	16.4298	0.36196
-2820	0.0003	16.4453	0.37932
-2810	0.0003	16.4618	0.39556
-2800	0.0003	16.4796	0.41054
-2790	0.0003	16.4989	0.42412
-2780	0.0003	16.52	0.43618
-2770	0.0003	16.543	0.44663
-2760	0.0003	16.5682	0.4554
-2750	0.0003	16.5958	0.4624
-2740	0.0003	16.6258	0.46761
-2730	0.0003	16.6584	0.471
-2720	0.0003	16.6937	0.47257
-2710	0.0003	16.7318	0.47232
-2700	0.0003	16.7727	0.4703
-2690	0.0003	16.8165	0.46654
-2680	0.0003	16.8631	0.46111
-2670	0.0003	16.9125	0.45411
-2660	0.0003	16.9648	0.44561
-2650	0.0003	17.0197	0.43574
-2640	0.0003	17.0772	0.4246
-2630	0.0003	17.1371	0.41235
-2620	0.0003	17.1994	0.39911
-2610	0.0003	17.2639	0.38503
-2600	0.0003	17.3303	0.37027
-2590	0.0003	17.3986	0.35498
-2580	0.0003	17.4683	0.33933
-2570	0.0003	17.5394	0.32347
-2560	0.0003	17.6117	0.30757
-2550	0.0003	17.6847	0.29179
-2540	0.0003	17.7584	0.27626
-2530	0.0003	17.8324	0.26115
-2520	0.0003	17.9065	0.2466
-2510	0.0003	17.9804	0.23272
-2500	0.0003	18.0539	0.21966
-2490	0.0003	18.1267	0.20751
-2480	0.0003	18.1987	0.19638
-2470	0.0003	18.2694	0.18637
-2460	0.0003	18.3389	0.17753
-2450	0.0003	18.4068	0.16995
-2440	0.0003	18.473	0.16366
-2430	0.0003	18.5373	0.1587
-2420	0.0003	18.5995	0.15509
-2410	0.0003	18.6596	0.15285
-2400	0.0003	18.7173	0.15196
-2390	0.0003	18.7728	0.15241
-2380	0.0003	18.8257	0.15417
-2370	0.0003	18.8763	0.15719
-2360	0.0003	18.9243	0.16142
-2350	0.0003	18.9699	0.1668
-2340	0.0003	19.0131	0.17325
-2330	0.0003	19.0539	0.18069
-2320	0.0003	19.0923	0.18902
-2310	0.0003	19.1286	0.19816
-2300	0.0003	19.1628	0.208
-2290	0.0003	19.1951	0.21844
-2280	0.0003	19.2256	0.22936
-2270	0.0003	19.2544	0.24066
-2260	0.0003	19.2819	0.25221
-2250	0.0003	19.3081	0.26392
-2240	0.0003	19.3333	0.27567
-2230	0.0003	19.3578	0.28735
-2220	0.0003	19.3817	0.29886
-2210	0.0003	19.4052	0.31009
-2200	0.0003	19.4287	0.32096
-2190	0.0003	19.4522	0.33136
-2180	0.0003	19.4762	0.34122
-2170	0.0003	19.5008	0.35046
-2160	0.0003	19.5261	0.359
-2150	0.0003	19.5526	0.3668
-2140	0.0003	19.5802	0.37378
-2130	0.0003	19.6093	0.37992
-2120	0.0003	19.64	0.38517
-2110	0.0003	19.6725	0.3895
-2100	0.0003	19.7068	0.3929
-2090	0.0003	19.7433	0.39535
-2080	0.0003	19.7819	0.39685
-2070	0.0003	19.8227	0.39741
-2060	0.0003	19.8659	0.39703
-2050	0.0003	19.9114	0.39575
-2040	0.0003	19.9594	0.39359
-2030	0.0003	20.0097	0.39058
-2020	0.0003	20.0624	0.38676
-2010	0.0003	20.1174	0.38219
-2000	0.0003	20.1747	0.3769
-1990	0.0003	20.2343	0.37096
-1980	0.0003	20.2959	0.36442
-1970	0.0003	20.3595	0.35735
-1960	0.0003	20.425	0.34981
-1950	0.0003	20.4922	0.34187
-1940	0.0003	20.561	0.33359
-1930	0.0003	20.6311	0.32506
-1920	0.0003	20.7024	0.31633
-1910	0.0003	20.7747	0.30748
-1900	0.0003	20.8477	0.29858
-1890	0.0003	20.9214	0.2897
-1880	0.0003	20.9954	0.28089
-1870	0.0003	21.0695	0.27224
-1860	0.0003	21.1436	0.2638
-1850	0.0003	21.2174	0.25563
-1840	0.0003	21.2907	0.24779
-1830	0.0003	21.3633	0.24034
-1820	0.0003	21.435	0.23332
-1810	0.0003	21.5057	0.22679
-1800	0.0003	21.5751	0.22078
-1790	0.0003	21.6431	0.21534
-1780	0.0003	21.7096	0.21051
-1770	0.0003	21.7745	0.20631
-1760	0.0003	21.8376	0.20278
-1750	0.0003	21.8987	0.19993
-1740	0.0003	21.958	0.19778
-1730	0.0003	22.0153	0.19635
-1720	0.0003	22.0705	0.19565
-1710	0.0003	22.1236	0.19569
-1700	0.0003	22.1748	0.19645
-1690	0.0003	22.2239	0.19794
-1680	0.0003	22.271	0.20015
-1670	0.0003	22.3162	0.20307
-1660	0.0003	22.3596	0.20667
-1650	0.0003	22.4012	0.21093
-1640	0.0003	22.4412	0.21583
-1630	0.0003	22.4797	0.22134
-1620	0.0003	22.5169	0.22741
-1610	0.0003	22.5529	0.23402
-1600	0.0003	22.5878	0.24111
-1590	0.0003	22.6219	0.24864
-1580	0.0003	22.6553	0.25655
-1570	0.0003	22.6883	0.2648
-1560	0.0003	22.7209	0.27332
-1550	0.0003	22.7535	0.28205
-1540	0.0003	22.7862	0.29093
-1530	0.0003	22.8192	0.2999
-1520	0.0003	22.8526	0.30888
-1510	0.0003	22.8868	0.31781
-1500	0.0003	22.9218	0.32662
-1490	0.0003	22.9579	0.33523
-1480	0.0003	22.9952	0.34358
-1470	0.0003	23.0338	0.3516
-1460	0.0003	23.0739	0.35921
-1450	0.0003	23.1157	0.36634
-1440	0.0003	23.1592	0.37294
-1430	0.0003	23.2045	0.37893
-1420	0.0003	23.2517	0.38426
-1410	0.0003	23.3009	0.38887
-1400	0.0003	23.3521	0.39271
-1390	0.0003	23.4053	0.39572
-1380	0.0003	23.4606	0.39787
-1370	0.0003	23.518	0.39913
-1360	0.0003	23.5773	0.39945
-1350	0.0003	23.6386	0.39883
-1340	0.0003	23.7019	0.39724
-1330	0.0003	23.7669	0.39468
-1320	0.0003	23.8337	0.39114
-1310	0.0003	23.9021	0.38664
-1300	0.0003	23.972	0.3812
-1290	0.0003	24.0432	0.37485
-1280	0.0003	24.1157	0.36761
-1270	0.0003	24.1892	0.35953
-1260	0.0003	24.2637	0.35067
-1250	0.0003	24.3388	0.34108
-1240	0.0003	24.4145	0.33085
-1230	0.0003	24.4906	0.32003
-1220	0.0003	24.5669	0.30873
-1210	0.0003	24.6432	0.29702
-1200	0.0003	24.7193	0.28501
-1190	0.0003	24.7951	0.27281
-1180	0.0003	24.8704	0.26051
-1170	0.0003	24.945	0.24822
-1160	0.0003	25.0188	0.23607
-1150	0.0003	25.0916	0.22417
-1140	0.0003	25.1633	0.21263
-1130	0.0003	25.2338	0.20156
-1120	0.0003	25.3029	0.19108
-1110	0.0003	25.3706	0.18131
-1100	0.0003	25.4368	0.17234
-1090	0.0003	25.5013	0.16428
-1080	0.0003	25.5643	0.15722
-1070	0.0003	25.6255	0.15126
-1060	0.0003	25.6851	0.14647
-1050	0.0003	25.743	0.14292
-1040	0.0003	25.7992	0.14067
-1030	0.0003	25.8537	0.13977
-1020	0.0003	25.9067	0.14025
-1010	0.0003	25.9581	0.14215
-1000	0.0003	26.008	0.14547
-990	0.0003	26.0566	0.1502
-980	0.0003	26.1039	0.15633
-970	0.0003	26.15	0.16383
-960	0.0003	26.1952	0.17266
-950	0.0003	26.2394	0.18275
-940	0.0003	26.2829	0.19403
-930	0.0003	26.3258	0.20641
-920	0.0003	26.3683	0.21981
-910	0.0003	26.4105	0.23409
-900	0.0003	26.4525	0.24915
-890	0.0003	26.4947	0.26485
-880	0.0003	26.537	0.28104
-870	0.0003	26.5798	0.29758
-860	0.0003	26.623	0.31432
-850	0.0003	26.667	0.33108
-840	0.0003	26.7118	0.34771
-830	0.0003	26.7575	0.36404
-820	0.0003	26.8044	0.3799
-810	0.0003	26.8525	0.39513
-800	0.0003	26.9019	0.40956
-790	0.0003	26.9528	0.42304
-780	0.0003	27.0052	0.43542
-770	0.0003	27.0591	0.44655
-760	0.0003	27.1147	0.45631
-750	0.0003	27.172	0.46456
-740	0.0003	27.231	0.47122
-730	0.0003	27.2918	0.47617
-720	0.0003	27.3542	0.47934
-710	0.0003	27.4184	0.48068
-700	0.0003	27.4842	0.48014
-690	0.0003	27.5516	0.47768
-680	0.0003	27.6206	0.47331
-670	0.0003	27.6911	0.46704
-660	0.0003	27.763	0.4589
-650	0.0003	27.8361	0.44895
-640	0.0003	27.9105	0.43724
-630	0.0003	27.9859	0.42388
-620	0.0003	28.0623	0.40897
-610	0.0003	28.1395	0.39264
-600	0.0003	28.2174	0.37502
-590	0.0003	28.2958	0.35629
-580	0.0003	28.3745	0.3366
-570	0.0003	28.4535	0.31614
-560	0.0003	28.5326	0.2951
-550	0.0003	28.6116	0.27369
-540	0.0003	28.6904	0.25212
-530	0.0003	28.7689	0.23059
-520	0.0003	28.8468	0.20934
-510	0.0003	28.9241	0.18856
-500	0.0003	29.0007	0.16849
-490	0.0003	29.0764	0.14932
-480	0.0003	29.1511	0.13127
-470	0.0003	29.2247	0.11453
-460	0.0003	29.2972	0.09927
-450	0.0003	29.3685	0.08569
-440	0.0003	29.4384	0.07393
-430	0.0003	29.5071	0.06413
-420	0.0003	29.5743	0.05642
-410	0.0003	29.6402	0.05089
-400	0.0003	29.7047	0.04764
-390	0.0003	29.7678	0.04671
-380	0.0003	29.8295	0.04816
-370	0.0003	29.8899	0.05198
-360	0.0003	29.949	0.05816
-350	0.0003	30.0068	0.06668
-340	0.0003	30.0635	0.07747
-330	0.0003	30.1192	0.09045
-320	0.0003	30.1739	0.10551
-310	0.0003	30.2276	0.12252
-300	0.0003	30.2806	0.14132
-290	0.0003	30.333	0.16176
-280	0.0003	30.3848	0.18363
-270	0.0003	30.4363	0.20674
-260	0.0003	30.4875	0.23086
-250	0.0003	30.5385	0.25575
-240	0.0003	30.5895	0.28118
-230	0.0003	30.6408	0.30689
-220	0.0003	30.6922	0.33262
-210	0.0003	30.7441	0.35812
-200	0.0003	30.7965	0.38312
-190	0.0003	30.8496	0.40737
-180	0.0003	30.9035	0.43061
-170	0.0003	30.9583	0.4526
-160	0.0003	31.014	0.47311
-150	0.0003	31.0709	0.49191
-140	0.0003	31.1289	0.50881
-130	0.0003	31.1882	0.5236
-120	0.0003	31.2488	0.53614
-110	0.0003	31.3108	0.54627
-99.9997	0.0003	31.3742	0.55386
-89.9997	0.0003	31.4391	0.55883
-79.9997	0.0003	31.5054	0.5611
-69.9997	0.0003	31.5731	0.56063
-59.9997	0.0003	31.6424	0.55739
-49.9997	0.0003	31.713	0.55142
-39.9997	0.0003	31.7851	0.54274
-29.9997	0.0003	31.8585	0.53142
-19.9997	0.0003	31.9332	0.51756
-9.9997	0.0003	32.0092	0.50129
0.0003	0.0003	32.0863	0.48274
10.0003	0.0003	32.1645	0.4621
20.0003	0.0003	32.2437	0.43956
30.0003	0.0003	32.3237	0.41533
40.0003	0.0003	32.4045	0.38966
50.0003	0.0003	32.486	0.36278
60.0003	0.0003	32.568	0.33498
70.0003	0.0003	32.6505	0.30651
80.0003	0.0003	32.7332	0.27768
90.0003	0.0003	32.8162	0.24876
100	0.0003	32.8991	0.22005
110	0.0003	32.982	0.19184
120	0.0003	33.0647	0.16443
130	0.0003	33.1472	0.13808
140	0.0003	33.2291	0.11308
150	0.0003	33.3106	0.08968
160	0.0003	33.3915	0.06813
170	0.0003	33.4716	0.04866
180	0.0003	33.5509	0.03146
190	0.0003	33.6294	0.01673
200	0.0003	33.7069	0.00462
210	0.0003	33.7833	-0.00473
220	0.0003	33.8588	-0.01122
230	0.0003	33.9332	-0.01478
240	0.0003	34.0065	-0.01535
250	0.0003	34.0786	-0.01291
260	0.0003	34.1497	-0.0075
270	0.0003	34.2196	0.000857016
280	0.0003	34.2885	0.01208
290	0.0003	34.3563	0.02605
300	0.0003	34.4231	0.04265
310	0.0003	34.4889	0.06171
320	0.0003	34.5539	0.08305
330	0.0003	34.618	0.10645
340	0.0003	34.6814	0.13167
350	0.0003	34.7441	0.15848
360	0.0003	34.8063	0.18659
370	0.0003	34.868	0.21572
380	0.0003	34.9294	0.24559
390	0.0003	34.9905	0.27587
400	0.0003	35.0515	0.30628
410	0.0003	35.1124	0.33649
420	0.0003	35.1735	0.3662
430	0.0003	35.2347	0.39511
440	0.0003	35.2962	0.42292
450	0.0003	35.3582	0.44933
460	0.0003	35.4207	0.4741
470	0.0003	35.4838	0.49695
480	0.0003	35.5476	0.51765
490	0.0003	35.6123	0.53599
500	0.0003	35.6778	0.55178
510	0.0003	35.7443	0.56486
520	0.0003	35.8118	0.57509
530	0.0003	35.8805	0.58237
540	0.0003	35.9502	0.58662
550	0.0003	36.0212	0.5878
560	0.0003	36.0934	0.58589
570	0.0003	36.1668	0.58092
580	0.0003	36.2414	0.57293
590	0.0003	36.3172	0.56201
600	0.0003	36.3943	0.54826
610	0.0003	36.4726	0.53185
620	0.0003	36.5521	0.51292
630	0.0003	36.6327	0.49168
640	0.0003	36.7143	0.46835
650	0.0003	36.797	0.44316
660	0.0003	36.8806	0.41638
670	0.0003	36.9651	0.38828
680	0.0003	37.0504	0.35916
690	0.0003	37.1364	0.3293
700	0.0003	37.2231	0.29903
710	0.0003	37.3102	0.26864
720	0.0003	37.3978	0.23845
730	0.0003	37.4856	0.20878
740	0.0003	37.5737	0.17992
750	0.0003	37.6619	0.15216
760	0.0003	37.7502	0.1258
770	0.0003	37.8383	0.10109
780	0.0003	37.9262	0.07829
790	0.0003	38.0139	0.05763
800	0.0003	38.1012	0.0393
810	0.0003	38.188	0.02351
820	0.0003	38.2743	0.01039
830	0.0003	38.3599	7.55058e-05
840	0.0003	38.4449	-0.00733
850	0.0003	38.5292	-0.01177
860	0.0003	38.6126	-0.0132
870	0.0003	38.6952	-0.01162
880	0.0003	38.777	-0.00706
890	0.0003	38.8578	0.000436051
900	0.0003	38.9378	0.01077
910	0.0003	39.0168	0.02382
920	0.0003	39.0949	0.03945
930	0.0003	39.1722	0.05748
940	0.0003	39.2485	0.07773
950	0.0003	39.324	0.09996
960	0.0003	39.3988	0.12395
970	0.0003	39.4727	0.14943
980	0.0003	39.546	0.17614
990	0.0003	39.6186	0.2038
1000	0.0003	39.6907	0.23211
1010	0.0003	39.7623	0.26078
1020	0.0003	39.8334	0.28951
1030	0.0003	39.9043	0.318
1040	0.0003	39.9749	0.34595
1050	0.0003	40.0453	0.37309
1060	0.0003	40.1157	0.39913
1070	0.0003	40.1862	0.4238
1080	0.0003	40.2568	0.44686
1090	0.0003	40.3276	0.46808
1100	0.0003	40.3987	0.48724
1110	0.0003	40.4703	0.50416
1120	0.0003	40.5423	0.51867
1130	0.0003	40.615	0.53064
1140	0.0003	40.6882	0.53995
1150	0.0003	40.7623	0.54652
1160	0.0003	40.8371	0.55031
1170	0.0003	40.9128	0.55128
1180	0.0003	40.9894	0.54944
1190	0.0003	41.0669	0.54484
1200	0.0003	41.1455	0.53752
1210	0.0003	41.2251	0.52759
1220	0.0003	41.3057	0.51517
1230	0.0003	41.3874	0.50039
1240	0.0003	41.4702	0.48344
1250	0.0003	41.554	0.46449
1260	0.0003	41.6389	0.44376
1270	0.0003	41.7249	0.42149
1280	0.0003	41.8118	0.3979
1290	0.0003	41.8997	0.37325
1300	0.0003	41.9885	0.34782
1310	0.0003	42.0782	0.32187
1320	0.0003	42.1688	0.29567
1330	0.0003	42.2601	0.2695
1340	0.0003	42.352	0.24363
1350	0.0003	42.4446	0.21833
1360	0.0003	42.5377	0.19387
1370	0.0003	42.6313	0.17048
1380	0.0003	42.7252	0.14841
1390	0.0003	42.8195	0.12788
1400	0.0003	42.9139	0.10909
1410	0.0003	43.0084	0.09222
1420	0.0003	43.103	0.07743
1430	0.0003	43.1975	0.06486
1440	0.0003	43.2919	0.05463
1450	0.0003	43.3861	0.04682
1460	0.0003	43.48	0.04149
1470	0.0003	43.5735	0.03869
1480	0.0003	43.6666	0.03841
1490	0.0003	43.7592	0.04064
1500	0.0003	43.8513	0.04533
1510	0.0003	43.9427	0.05242
1520	0.0003	44.0336	0.0618
1530	0.0003	44.1238	0.07336
1540	0.0003	44.2133	0.08696
1550	0.0003	44.3021	0.10244
1560	0.0003	44.3902	0.11961
1570	0.0003	44.4776	0.13828
1580	0.0003	44.5642	0.15825
1590	0.0003	44.6501	0.17928
1600	0.0003	44.7354	0.20115
1610	0.0003	44.82	0.22362
1620	0.0003	44.904	0.24645
1630	0.0003	44.9874	0.26939
1640	0.0003	45.0703	0.2922
1650	0.0003	45.1527	0.31464
1660	0.0003	45.2347	0.33648
1670	0.0003	45.3163	0.35749
1680	0.0003	45.3976	0.37747
1690	0.0003	45.4788	0.3962
1700	0.0003	45.5598	0.4135
1710	0.0003	45.6407	0.42921
1720	0.0003	45.7216	0.44317
1730	0.0003	45.8027	0.45526
1740	0.0003	45.8839	0.46537
1750	0.0003	45.9653	0.4734
1760	0.0003	46.0471	0.4793
1770	0.0003	46.1293	0.48302
1780	0.0003	46.2119	0.48454
1790	0.0003	46.2951	0.48388
1800	0.0003	46.3789	0.48106
1810	0.0003	46.4634	0.47614
1820	0.0003	46.5486	0.46918
1830	0.0003	46.6345	0.46028
1840	0.0017	46.7212	0.44955
1850	0.0079	46.8088	0.43713
1860	0.019	46.8973	0.42317
1870	0.0352	46.9866	0.40782
1880	0.0564	47.0769	0.39127
1890	0.0826	47.1681	0.3737
1900	0.1138	47.2602	0.3553
1910	0.1499	47.3532	0.33629
1920	0.1911	47.4472	0.31685
1930	0.2373	47.5419	0.29721
1940	0.2885	47.6376	0.27757
1950	0.3446	47.7341	0.25813
1960	0.4058	47.8313	0.23911
1970	0.472	47.9293	0.22068
1980	0.5432	48.028	0.20304
1990	0.6194	48.1273	0.18637
2000	0.7005	48.2272	0.17082
2010	0.7867	48.3275	0.15655
2020	0.8779	48.4284	0.14368
2030	0.9741	48.5295	0.13234
2040	1.0753	48.631	0.12263
2050	1.1814	48.7327	0.11462
2060	1.2926	48.8346	0.10839
2070	1.4088	48.9366	0.10396
2080	1.53	49.0386	0.10138
2090	1.6562	49.1405	0.10063
2100	1.7874	49.2423	0.10171
2110	1.9236	49.3439	0.10457
2120	2.0648	49.4453	0.10918
2130	2.211	49.5463	0.11545
2140	2.3622	49.647	0.1233
2150	2.5183	49.7473	0.13262
2160	2.6795	49.8471	0.14331
2170	2.8457	49.9465	0.15522
2180	3.0169	50.0453	0.16823
2190	3.1932	50.1436	0.18218
2200	3.3744	50.2413	0.19691
2210	3.5606	50.3385	0.21227
2220	3.7518	50.435	0.22807
2230	3.948	50.531	0.24416
2240	4.1492	50.6264	0.26036
2250	4.3554	50.7213	0.27651
2260	4.5667	50.8156	0.29243
2270	4.7829	50.9094	0.30796
2280	5.0041	51.0028	0.32296
2290	5.2304	51.0957	0.33727
2300	5.4616	51.1882	0.35076
2310	5.6978	51.2803	0.36329
2320	5.9391	51.3722	0.37476
2330	6.1853	51.4639	0.38506
2340	6.4366	51.5554	0.3941
2350	6.6929	51.6467	0.40182
2360	6.9541	51.7381	0.40813
2370	7.2204	51.8294	0.41302
2380	7.4917	51.9209	0.41644
2390	7.768	52.0125	0.41838
2400	8.0492	52.1043	0.41884
2410	8.3355	52.1965	0.41785
2420	8.6268	52.289	0.41543
2430	8.9232	52.3819	0.41162
2440	9.2245	52.4753	0.4065
2450	9.5308	52.5692	0.40013
2460	9.8421	52.6638	0.39258
2470	10.1585	52.7589	0.38397
2480	10.4798	52.8548	0.37438
2490	10.8061	52.9514	0.36394
2500	11.1375	53.0487	0.35275
2510	11.4739	53.1469	0.34094
2520	11.8152	53.2458	0.32863
2530	12.1616	53.3456	0.31597
2540	12.513	53.4461	0.30307
2550	12.8694	53.5476	0.29006
2560	13.2308	53.6498	0.27709
2570	13.5973	53.7529	0.26426
2580	13.9687	53.8568	0.25172
2590	14.3451	53.9614	0.23956
2600	14.7266	54.0669	0.22791
2610	15.1131	54.173	0.21686
2620	15.5045	54.2799	0.20652
2630	15.901	54.3874	0.19697
2640	16.3025	54.4955	0.18828
2650	16.709	54.6041	0.18053
2660	17.1206	54.7133	0.17377
2670	17.5371	54.8229	0.16805
2680	17.9587	54.9329	0.1634
2690	18.3852	55.0432	0.15985
2700	18.8168	55.1537	0.15741
2710	19.2534	55.2645	0.15608
2720	19.695	55.3754	0.15585
2730	20.1416	55.4864	0.15671
2740	20.5933	55.5974	0.15862
2750	21.0499	55.7084	0.16154
2760	21.5116	55.8193	0.16544
2770	21.9783	55.93	0.17025
2780	22.45	56.0405	0.17591
2790	22.9267	56.1508	0.18235
2800	23.4084	56.2607	0.1895
2810	23.8952	56.3704	0.19729
2820	24.387	56.4796	0.20562
2830	24.8837	56.5885	0.21441
2840	25.3856	56.6969	0.22357
2850	25.8924	56.8049	0.23302
2860	26.4042	56.9125	0.24266
2870	26.9211	57.0196	0.25241
2880	27.443	57.1262	0.26217
2890	27.9699	57.2323	0.27187
2900	28.5018	57.3381	0.28142
2910	29.0388	57.4433	0.29073
2920	29.5807	57.5482	0.29974
2930	30.1277	57.6527	0.30837
2940	30.6797	57.7568	0.31656
2950	31.2368	57.8606	0.32425
2960	31.7988	57.9641	0.33138
2970	32.3659	58.0673	0.3379
2980	32.938	58.1704	0.34377
2990	33.5152	58.2733	0.34896
3000	34.0973	58.3761	0.35344
3010	34.6845	58.4789	0.35718
3020	35.2767	58.5817	0.36017
3030	35.874	58.6846	0.36239
3040	36.4763	58.7875	0.36385
3050	37.0835	58.8907	0.36454
3060	37.6959	58.9941	0.36447
3070	38.3132	59.0979	0.36366
3080	38.9356	59.2019	0.36212
3090	39.563	59.3064	0.35988
3100	40.1954	59.4113	0.35696
3110	40.8329	59.5167	0.3534
3120	41.4754	59.6227	0.34923
3130	42.1229	59.7292	0.34449
3140	42.7755	59.8364	0.33922
3150	43.4331	59.9442	0.33347
3160	44.0957	60.0526	0.32728
3170	44.7634	60.1618	0.32071
3180	45.4361	60.2717	0.3138
3190	46.1138	60.3822	0.3066
3200	46.7966	60.4936	0.29917
3210	47.4844	60.6056	0.29156
3220	48.1772	60.7184	0.28382
3230	48.8751	60.832	0.276
3240	49.578	60.9462	0.26817
3250	50.2859	61.0611	0.26036
3260	50.9989	61.1767	0.25264
3270	51.7169	61.2929	0.24505
3280	52.44	61.4098	0.23765
3290	53.1681	61.5272	0.23047
3300	53.9012	61.6452	0.22357
3310	54.6394	61.7636	0.217
3320	55.3826	61.8826	0.21079
3330	56.1309	62.0019	0.20499
3340	56.8842	62.1216	0.19963
3350	57.6426	62.2416	0.19476
3360	58.406	62.3619	0.1904
3370	59.1744	62.4824	0.18659
3380	59.9479	62.603	0.18336
3390	60.7264	62.7238	0.18073
3400	61.51	62.8446	0.17872
3410	62.2986	62.9654	0.17735
3420	63.0923	63.0862	0.17664
3430	63.891	63.207	0.1766
3440	64.6947	63.3276	0.17724
3450	65.5035	63.448	0.17856
3460	66.3174	63.5683	0.18056
3470	67.1363	63.6883	0.18323
3480	67.9603	63.8081	0.18658
3490	68.7893	63.9276	0.19057
3500	69.6233	64.0468	0.1952
3510	70.4625	64.1657	0.20045
3520	71.3066	64.2843	0.20628
3530	72.1559	64.4026	0.21266
3540	73.0101	64.5205	0.21955
3550	73.8695	64.6381	0.22692
3560	74.7339	64.7554	0.23472
3570	75.6033	64.8723	0.24289
3580	76.4778	64.989	0.25139
3590	77.3574	65.1054	0.26015
3600	78.242	65.2216	0.26911
3610	79.1317	65.3376	0.2782
3620	80.0264	65.4534	0.28736
3630	80.9262	65.569	0.29652
3640	81.8311	65.6845	0.3056
3650	82.741	65.8	0.31452
3660	83.656	65.9154	0.32321
3670	84.576	66.0309	0.3316
3680	85.5011	66.1464	0.33961
3690	86.4313	66.262	0.34715
3700	87.3665	66.3778	0.35417
3710	88.3068	66.4938	0.36059
3720	89.2522	66.61	0.36633
3730	90.2027	66.7265	0.37134
3740	91.1582	66.8434	0.37555
3750	92.1187	66.9606	0.37891
3760	93.0844	67.0782	0.38137
3770	94.0551	67.1963	0.38289
3780	95.0309	67.3149	0.38343
3790	96.0118	67.434	0.38296
3800	96.9977	67.5537	0.38146
3810	97.9887	67.6739	0.37893
3820	98.9848	67.7948	0.37535
3830	99.9859	67.9162	0.37074
3840	100.992	68.0383	0.36511
3850	102.004	68.161	0.3585
3860	103.02	68.2844	0.35093
3870	104.041	68.4083	0.34245
3880	105.068	68.533	0.33312
3890	106.1	68.6582	0.323
3900	107.136	68.7841	0.31217
3910	108.178	68.9106	0.30071
3920	109.225	69.0376	0.28871
3930	110.277	69.1653	0.27627
3940	111.334	69.2934	0.2635
3950	112.396	69.4221	0.25049
3960	113.463	69.5512	0.23738
3970	114.535	69.6808	0.22427
3980	115.613	69.8108	0.2113
3990	116.695	69.9411	0.19858
4000	117.783	70.0718	0.18624
4010	118.876	70.2027	0.1744
4020	119.973	70.3339	0.16318
4030	121.076	70.4654	0.1527
4040	122.184	70.5969	0.14308
4050	123.297	70.7286	0.13442
4060	124.415	70.8604	0.12682
4070	125.538	70.9922	0.12038
4080	126.667	71.1241	0.11517
4090	127.8	71.2559	0.11128
4100	128.938	71.3877	0.10876
4110	130.082	71.5194	0.10765
4120	131.231	71.6509	0.10801
4130	132.385	71.7824	0.10985
4140	133.543	71.9137	0.11318
4150	134.707	72.0448	0.11799
4160	135.876	72.1757	0.12426
4170	137.051	72.3065	0.13196
4180	138.23	72.437	0.14104
4190	139.414	72.5674	0.15143
4200	140.604	72.6975	0.16305
4210	141.798	72.8274	0.17581
4220	142.998	72.9571	0.18961
4230	144.203	73.0867	0.20432
4240	145.413	73.2161	0.21982
4250	146.628	73.3453	0.23596
4260	147.848	73.4744	0.2526
4270	149.073	73.6034	0.26959
4280	150.304	73.7323	0.28675
4290	151.539	73.8612	0.30393
4300	152.78	73.9901	0.32095
4310	154.026	74.119	0.33764
4320	155.276	74.2479	0.35384
4330	156.532	74.3769	0.36937
4340	157.793	74.5061	0.38408
4350	159.06	74.6354	0.39779
4360	160.331	74.7649	0.41037
4370	161.607	74.8947	0.42167
4380	162.889	75.0247	0.43155
4390	164.176	75.155	0.43991
4400	165.468	75.2857	0.44664
4410	166.765	75.4167	0.45164
4420	168.067	75.5481	0.45485
4430	169.374	75.68	0.4562
4440	170.686	75.8123	0.45566
4450	172.004	75.9452	0.4532
4460	173.326	76.0785	0.44884
4470	174.654	76.2124	0.44258
4480	175.987	76.3468	0.43446
4490	177.325	76.4817	0.42454
4500	178.668	76.6172	0.4129
4510	180.016	76.7533	0.39963
4520	181.37	76.8899	0.38484
4530	182.728	77.0272	0.36866
4540	184.092	77.165	0.35125
4550	185.461	77.3033	0.33274
4560	186.835	77.4422	0.31333
4570	188.214	77.5817	0.29319
4580	189.598	77.7216	0.27251
4590	190.987	77.8621	0.2515
4600	192.382	78.003	0.23036
4610	193.782	78.1444	0.2093
4620	195.186	78.2862	0.18854
4630	196.596	78.4284	0.16828
4640	198.012	78.571	0.14872
4650	199.432	78.7139	0.13009
4660	200.857	78.8571	0.11256
4670	202.288	79.0006	0.09633
4680	203.724	79.1444	0.08157
4690	205.165	79.2883	0.06844
4700	206.611	79.4324	0.05708
4710	208.062	79.5766	0.04764
4720	209.518	79.7209	0.04022
4730	210.98	79.8654	0.0349
4740	212.446	80.0098	0.03177
4750	213.918	80.1543	0.03087
4760	215.395	80.2988	0.03223
4770	216.878	80.4432	0.03585
4780	218.365	80.5876	0.04172
4790	219.857	80.732	0.04979
4800	221.355	80.8762	0.06
4810	222.858	81.0204	0.07226
4820	224.366	81.1645	0.08646
4830	225.879	81.3084	0.10247
4840	227.398	81.4522	0.12015
4850	228.921	81.596	0.13932
4860	230.45	81.7396	0.1598
4870	231.984	81.8831	0.1814
4880	233.523	82.0265	0.2039
4890	235.067	82.1698	0.22707
4900	236.617	82.313	0.2507
4910	238.171	82.4562	0.27454
4920	239.731	82.5994	0.29835
4930	241.296	82.7425	0.32188
4940	242.866	82.8856	0.34491
4950	244.442	83.0288	0.36718
4960	246.022	83.172	0.38848
4970	247.608	83.3154	0.40857
[truncated: 27,500 more rows]

## Sheet: Simulated velocity
	First vehicle				Second vehicle				Third vehicle
Time	Left front wheel	Right front wheel	Left rear wheel	Right rear wheel	Left front wheel	Right front wheel	Left rear wheel	Right rear wheel	Left front wheel	Right front wheel	Left rear wheel	Right rear wheel
0	0	0	0	0	0	0	0	0	0	0	0	0
3.15544e-30	0	0	0	0	0	0	0	0	0	0	0	0
0.005	28.8836	28.8801	28.2991	28.7568	28.9535	29.3727	29.7172	29.983	29.0252	29.0206	29.8661	30.0612
0.01	65.0075	64.9944	64.7738	65.2099	65.3729	65.7945	66.3635	66.5936	65.7408	65.7252	66.8122	66.9779
0.015	101.824	101.798	102.196	102.559	102.665	103.031	104.058	104.227	103.508	103.475	104.975	105.091
0.02	136.478	136.435	137.506	137.848	137.913	138.263	139.952	140.094	139.351	139.297	141.468	141.558
0.025	167.708	167.645	169.421	169.791	169.838	170.214	172.729	172.875	171.971	171.891	174.957	175.045
0.03	194.88	194.792	197.347	197.771	197.815	198.241	201.736	201.907	200.751	200.639	204.796	204.896
0.035	217.706	217.587	221.041	221.525	221.573	222.057	226.7	226.903	225.443	225.292	230.73	230.846
0.04	236.057	235.902	240.417	240.953	241.008	241.542	247.523	247.76	245.961	245.763	252.679	252.812
0.045	249.899	249.7	255.468	256.036	256.098	256.666	264.193	264.46	262.298	262.045	270.644	270.789
0.05	259.279	259.028	266.252	266.829	266.895	267.476	276.767	277.058	274.513	274.195	284.689	284.839
0.055	264.309	263.997	272.882	273.443	273.508	274.078	285.35	285.66	282.71	282.318	294.916	295.064
0.06	265.158	264.775	275.516	276.035	276.095	276.627	290.086	290.406	287.034	286.557	301.455	301.593
0.065	262.041	261.577	274.349	274.801	274.848	275.317	291.144	291.468	287.658	287.086	304.455	304.575
0.07	255.216	254.661	269.611	269.969	269.998	270.379	288.722	289.039	284.784	284.107	304.086	304.179
0.075	244.973	244.317	261.558	261.8	261.802	262.07	283.037	283.337	278.635	277.844	300.531	300.587
0.08	231.633	230.865	250.474	250.578	250.542	250.676	274.327	274.598	269.457	268.543	293.989	293.997
0.085	215.54	214.65	236.663	236.609	236.521	236.5	262.844	263.073	257.511	256.466	284.673	284.622
0.09	197.057	196.035	220.447	220.218	220.059	219.865	248.857	249.029	243.072	241.891	272.805	272.684
0.095	176.559	175.398	202.161	201.743	201.487	201.105	232.645	232.743	226.43	225.108	258.621	258.417
0.1	154.437	153.129	182.156	181.537	181.148	180.567	214.497	214.503	207.882	206.417	242.366	242.065
0.105	131.09	129.631	160.794	159.966	159.398	158.608	194.71	194.603	187.738	186.128	224.292	223.882
0.11	106.942	105.33	138.458	137.416	136.603	135.598	173.591	173.349	166.317	164.565	204.662	204.129
0.115	82.4652	80.7064	115.565	114.31	113.156	111.937	151.455	151.051	143.954	142.068	183.747	183.079
0.12	58.2991	56.4271	92.6097	91.1553	89.5064	88.0834	128.631	128.035	121.014	119.009	161.831	161.014
0.125	35.8036	33.9909	70.2919	68.6796	66.2721	64.6822	105.482	104.655	97.9243	95.8292	139.214	138.235
0.13	20.7817	20.2003	49.9321	48.3056	44.6519	43.0359	82.4443	81.3294	75.269	73.1522	116.227	115.076
0.135	27.7256	29.3211	34.9228	33.8126	28.3758	27.3898	60.1724	58.6819	54.1022	52.1461	93.2717	91.9374
0.14	46.468	48.7281	32.453	32.8148	27.573	28.4535	40.0979	38.0991	37.0781	35.8568	70.9219	69.4054
0.145	66.5446	69.0897	43.3726	44.9192	41.7862	43.7489	26.8248	24.4973	30.9856	31.6142	50.2814	48.6322
0.15	85.8473	88.5842	59.6127	61.7435	60.0934	62.5139	29.5454	28.3939	39.8814	42.0112	34.2999	32.8325
0.155	103.733	106.623	76.7693	79.2398	78.5848	81.2853	44.13	44.1422	56.0036	58.7298	30.2245	29.8932
0.16	119.883	122.9	93.3095	96.0172	96.1286	99.0404	61.586	62.2514	73.7482	76.7452	40.4967	41.3646
0.165	134.096	137.219	108.593	111.482	112.25	115.335	78.9769	80.0779	91.203	94.3593	56.7837	58.2808
0.17	146.235	149.444	122.283	125.316	126.685	129.915	95.3763	96.815	107.621	110.886	74.2299	76.1002
0.175	156.208	159.484	134.177	137.324	139.264	142.614	110.374	112.097	122.626	125.968	91.2301	93.3688
0.18	163.963	167.285	144.145	147.379	149.872	153.319	123.736	125.711	135.987	139.385	107.141	109.495
0.185	169.48	172.828	152.107	155.403	158.435	161.959	135.313	137.513	147.554	150.988	121.629	124.165
0.19	172.773	176.126	158.021	161.355	164.914	168.492	145.003	147.408	157.222	160.674	134.486	137.18
0.195	173.883	177.22	161.878	165.228	169.298	172.91	152.743	155.332	164.924	168.377	145.572	148.403
0.2	172.877	176.178	163.697	167.042	171.603	175.229	158.498	161.253	170.623	174.062	154.791	157.739
0.205	169.848	173.093	163.524	166.842	171.872	175.492	162.261	165.164	174.311	177.719	162.08	165.127
0.21	164.91	168.08	161.427	164.698	170.169	173.764	164.05	167.081	176.003	179.367	167.405	170.532
0.215	158.197	161.272	157.493	160.701	166.578	170.13	163.905	167.045	175.739	179.042	170.756	173.945
0.22	149.858	152.82	151.832	154.958	161.203	164.695	161.888	165.118	173.577	176.808	172.149	175.383
0.225	140.057	142.888	144.566	147.595	154.165	157.581	158.08	161.378	169.599	172.744	171.623	174.883
0.23	128.969	131.652	135.833	138.75	145.598	148.923	152.578	155.926	163.903	166.95	169.236	172.505
0.235	116.78	119.297	125.78	128.574	135.649	138.869	145.498	148.874	156.605	159.544	165.069	168.328
0.24	103.682	106.016	114.565	117.223	124.474	127.577	136.969	140.351	147.837	150.656	159.22	162.451
0.245	89.8777	92.005	102.352	104.864	112.238	115.21	127.133	130.501	137.745	140.433	151.807	154.991
0.25	75.5788	77.4708	89.3084	91.663	99.1111	101.941	116.146	119.474	126.488	129.036	142.965	146.082
0.255	61.023	62.6334	75.6058	77.7913	85.2686	87.9421	104.175	107.438	114.242	116.639	132.846	135.877
0.26	46.5128	47.7537	61.4182	63.4173	70.8924	73.3928	91.4022	94.5681	101.2	103.433	121.624	124.546
0.265	32.5639	33.2323	46.9268	48.7087	56.1767	58.4769	78.0312	81.0603	87.5796	89.6322	109.494	112.28
0.27	20.5856	20.1053	32.3418	33.8327	41.3521	43.3977	64.3069	67.1402	73.6466	75.4934	96.6845	99.3024
0.275	15.6181	13.0476	18.0357	18.9757	26.7943	28.4363	50.5676	53.1034	59.7617	61.3581	83.4777	85.8809
0.28	22.2482	19.3924	6.60972	4.74885	13.7956	14.3739	37.4089	39.4342	46.5133	47.7699	70.2509	72.369
0.285	33.728	31.3303	13.7227	10.9059	10.9471	8.38166	26.2542	27.2418	35.0777	35.804	57.5742	59.2897
0.29	46.0611	43.9982	27.045	24.9196	21.973	19.3857	20.8559	19.7827	27.9858	27.8554	46.4202	47.5271
0.295	58.2169	56.3909	40.4034	38.5665	35.2282	32.9356	25.0324	22.2375	28.515	27.484	38.4963	38.6814
0.3	69.8374	68.1897	53.2924	51.6338	48.4151	46.3267	35.1761	32.0309	35.961	34.5418	36.0762	35.1318
0.305	80.7468	79.2388	65.5355	64.0052	61.087	59.1548	47.1696	44.0968	46.6912	45.2264	39.9734	38.1875
0.31	90.8364	89.4404	77.0168	75.5847	73.0508	71.2467	59.4479	56.5276	58.4479	57.045	48.3313	46.1941
0.315	100.03	98.7238	87.6434	86.2879	84.1809	82.4859	71.4032	68.6489	70.2307	68.9166	58.8449	56.6442
0.32	108.269	107.035	97.3359	96.0399	94.3795	92.7796	82.7281	80.1393	81.5535	80.3315	70.0734	67.9294
0.325	115.509	114.33	106.026	104.775	103.566	102.05	93.2278	90.8011	92.1355	91.0013	81.232	79.1915
0.33	121.714	120.576	113.654	112.436	111.672	110.231	102.76	100.492	101.789	100.737	91.8669	89.9475
0.335	126.856	125.746	120.17	118.974	118.64	117.266	111.215	109.101	110.379	109.4	101.687	99.8941
0.34	130.915	129.821	125.534	124.35	124.425	123.111	118.503	116.538	117.798	116.887	110.489	108.822
0.345	133.878	132.787	129.714	128.533	128.989	127.731	124.553	122.733	123.967	123.115	118.122	116.579
0.35	135.738	134.639	132.688	131.503	132.309	131.101	129.308	127.629	128.825	128.025	124.473	123.048
0.355	136.494	135.378	134.444	133.248	134.367	133.206	132.73	131.186	132.327	131.573	129.456	128.144
0.36	136.153	135.011	134.978	133.766	135.162	134.044	134.793	133.377	134.446	133.733	133.01	131.805
0.365	134.731	133.553	134.3	133.067	134.7	133.622	135.486	134.194	135.173	134.493	135.096	133.992
0.37	132.248	131.028	132.428	131.17	132.999	131.96	134.814	133.638	134.51	133.858	135.697	134.685
0.375	128.734	127.466	129.388	128.104	130.088	129.086	132.794	131.728	132.479	131.85	134.811	133.885
0.38	124.227	122.906	125.221	123.908	126.007	125.042	129.458	128.495	129.112	128.501	132.459	131.611
0.385	118.773	117.396	119.975	118.633	120.807	119.878	124.852	123.985	124.459	123.86	128.677	127.898
0.39	112.427	110.991	113.708	112.338	114.55	113.657	119.034	118.255	118.579	117.99	123.517	122.799
0.395	105.253	103.758	106.488	105.092	107.306	106.45	112.075	111.377	111.547	110.962	117.048	116.383
0.4	97.3258	95.7717	98.395	96.9745	99.1571	98.3393	104.054	103.43	103.447	102.865	109.352	108.732
0.405	88.7322	87.1208	89.5161	88.0761	90.1957	89.4178	95.0658	94.5084	94.3762	93.7923	100.525	99.9411
0.41	79.5742	77.9091	79.9518	78.4985	80.5259	79.79	85.2113	84.7138	84.4406	83.8528	90.6719	90.1176
0.415	69.9765	68.2636	69.8174	68.3594	70.2669	69.5765	74.6035	74.1593	73.7577	73.1637	79.9115	79.3791
0.42	60.1003	58.3495	59.2514	57.8014	59.5615	58.9212	63.3668	62.9695	62.4577	61.8556	68.3699	67.8525
0.425	50.1753	48.4052	48.4358	47.0148	48.5964	48.014	51.6424	51.2861	50.6904	50.0787	56.1828	55.6737
0.43	40.5745	38.8263	37.6533	36.303	37.6607	37.1515	39.6066	39.2859	38.648	38.0262	43.4963	42.9896
0.435	31.9962	30.3743	27.4705	26.2944	27.3365	26.9363	27.5384	27.2488	26.652	26.0253	30.4784	29.9689
0.44	25.8292	24.5891	19.3808	18.6815	19.1801	18.985	16.1882	15.9357	15.6333	15.0532	17.3869	16.8732
0.445	24.1815	23.6804	17.0174	17.2806	16.9955	17.1262	9.66513	9.56975	10.3929	10.2858	5.67603	5.31206
0.45	27.8502	28.0887	22.2493	23.1896	22.5409	22.8445	15.9165	16.015	17.3311	17.7171	11.124	11.5706
0.455	35.0672	35.7494	31.3076	32.4602	31.8259	32.1439	27.021	27.1497	28.4253	28.9337	23.8097	24.3259
0.46	43.9068	44.8064	41.513	42.7051	42.1935	42.4776	38.7309	38.8565	40.0676	40.6178	36.5691	37.1129
0.465	53.3129	54.305	51.901	53.0688	52.7064	52.9425	50.2831	50.3977	51.5385	52.1068	48.9624	49.5271
0.47	62.7521	63.7657	62.0689	63.1811	62.9719	63.1546	61.4064	61.507	62.5675	63.1432	60.8107	61.3935
0.475	71.9223	72.9125	71.7946	72.8317	72.7715	72.8989	71.9379	72.023	72.9911	73.5677	71.9788	72.5776
0.48	80.6262	81.562	80.9271	81.8745	81.9555	82.027	81.7538	81.822	82.6857	83.2583	82.3501	82.9622
0.485	88.7196	89.5774	89.3496	90.1956	90.4082	90.4241	90.75	90.8002	91.5486	92.1128	91.8212	92.4436
0.49	96.0886	96.85	96.966	97.7006	98.0339	97.9951	98.8369	98.8676	99.4917	100.044	100.3	100.929
0.495	102.64	103.29	103.695	104.31	104.752	104.66	105.937	105.947	106.44	106.976	107.709	108.34
0.5	108.295	108.821	109.468	109.955	110.494	110.352	111.984	111.971	112.33	112.847	113.979	114.608
0.505	112.989	113.382	114.226	114.581	115.205	115.014	116.923	116.887	117.11	117.605	119.058	119.679
0.51	116.671	116.922	117.925	118.142	118.839	118.603	120.713	120.652	120.742	121.212	122.904	123.513
0.515	119.299	119.402	120.53	120.605	121.363	121.085	123.323	123.235	123.199	123.641	125.492	126.082
0.52	120.844	120.797	122.015	121.949	122.755	122.44	124.735	124.62	124.466	124.878	126.808	127.374
0.525	121.291	121.091	122.371	122.162	123.005	122.658	124.944	124.8	124.541	124.921	126.857	127.393
0.53	120.634	120.282	121.597	121.246	122.116	121.741	123.956	123.785	123.437	123.784	125.653	126.153
0.535	118.88	118.377	119.703	119.214	120.101	119.704	121.793	121.593	121.177	121.489	123.228	123.687
0.54	116.047	115.397	116.712	116.09	116.984	116.572	118.487	118.259	117.796	118.074	119.627	120.041
0.545	112.165	111.373	112.659	111.909	112.802	112.382	114.081	113.828	113.345	113.59	114.91	115.274
0.55	107.273	106.346	107.586	106.717	107.603	107.182	108.633	108.356	107.884	108.097	109.149	109.461
0.555	101.419	100.366	101.549	100.569	101.443	101.029	102.209	101.911	101.485	101.67	102.432	102.69
0.56	94.6637	93.4918	94.6087	93.5304	94.3883	93.9901	94.8878	94.5737	94.2336	94.3949	94.8617	95.0655
0.565	87.0711	85.7915	86.8379	85.6737	86.5157	86.1435	86.7592	86.4348	86.2274	86.3731	86.5572	86.7099
0.57	78.7147	77.3383	78.3158	77.0809	77.9102	77.5756	77.9256	77.5992	77.581	77.7221	77.661	77.7693
0.575	69.6736	68.2118	69.1302	67.8428	68.6674	68.3852	68.5063	68.1893	68.4312	68.5841	68.3492	68.4254
0.58	60.0324	58.4971	59.3785	58.0615	58.8972	58.6866	58.6463	58.3556	58.9521	59.1414	58.8542	58.9197
0.585	49.8813	48.2841	49.1725	47.8569	48.7334	48.6228	48.5393	48.3017	49.3864	49.6507	49.5139	49.6055
0.59	39.3167	37.669	38.6519	37.3872	38.3607	38.3971	38.4869	38.349	40.1215	40.5232	40.8738	41.0537
0.595	28.4473	26.7593	28.0327	26.9181	28.1053	28.3783	29.0718	29.1212	31.8679	32.5034	33.8736	34.2373
0.6	17.4235	15.7052	17.826	17.1384	18.7967	19.4937	21.6641	22.0528	25.9994	26.9725	29.9756	30.6207
0.605	6.7717	5.1604	10.2766	10.9488	13.2847	14.5832	19.1274	19.9296	24.5222	25.7959	30.5045	31.432
0.61	6.67619	7.95589	12.5022	14.4493	16.282	17.5702	23.1786	24.139	28.1568	29.5138	35.2105	36.3209
0.615	17.3003	18.8427	21.624	23.6007	24.81	25.773	31.2443	32.1724	35.2428	36.5486	42.5753	43.7852
0.62	28.2947	29.8548	32.0622	33.9394	34.8549	35.584	40.815	41.6773	43.951	45.1869	51.245	52.5166
0.625	39.1175	40.6545	42.6264	44.4068	45.1799	45.7463	50.7966	51.5961	53.2516	54.4322	60.4005	61.7189
0.63	49.6141	51.1085	52.9708	54.6587	55.3576	55.8003	60.7073	61.4496	62.6141	63.7554	69.57	70.9279
0.635	59.673	61.1109	62.9168	64.512	65.1704	65.5119	70.2848	70.9735	71.7345	72.8481	78.4607	79.8527
0.64	69.1956	70.5659	72.3366	73.8364	74.4712	74.7259	79.3558	79.9926	80.4134	81.5066	86.873	88.2931
0.645	78.0908	79.3839	81.1242	82.5243	83.1439	83.3221	87.7892	88.3744	88.5045	89.5816	94.659	96.1005
0.65	86.2741	87.4818	89.1868	90.4826	91.09	91.1996	95.4783	96.0116	95.8927	96.9557	101.703	103.159
0.655	93.668	94.783	96.4416	97.6282	98.2234	98.2714	102.333	102.814	102.483	103.532	107.913	109.373
0.66	100.202	101.219	102.815	103.888	104.469	104.462	108.278	108.705	108.198	109.233	113.212	114.669
0.665	105.815	106.728	108.244	109.199	109.763	109.706	113.249	113.622	112.973	113.99	117.544	118.987
0.67	110.454	111.259	112.674	113.508	114.05	113.95	117.194	117.512	116.755	117.754	120.861	122.28
0.675	114.076	114.771	116.061	116.772	117.287	117.15	120.073	120.337	119.507	120.483	123.134	124.518
0.68	116.648	117.231	118.373	118.959	119.444	119.275	121.86	122.069	121.201	122.152	124.346	125.684
0.685	118.15	118.619	119.589	120.049	120.498	120.304	122.539	122.693	121.825	122.746	124.493	125.774
0.69	118.569	118.925	119.7	120.032	120.443	120.23	122.107	122.209	121.378	122.266	123.587	124.799
0.695	117.906	118.151	118.706	118.913	119.281	119.056	120.576	120.625	119.872	120.721	121.653	122.783
0.7	116.174	116.31	116.621	116.704	117.028	116.798	117.966	117.965	117.332	118.138	118.728	119.765
0.705	113.393	113.424	113.47	113.432	113.711	113.481	114.314	114.263	113.795	114.552	114.865	115.798
0.71	109.598	109.527	109.289	109.133	109.366	109.143	109.667	109.568	109.312	110.014	110.133	110.947
0.715	104.83	104.663	104.122	103.853	104.044	103.834	104.083	103.937	103.945	104.586	104.612	105.294
0.72	99.1411	98.8847	98.0261	97.6478	97.8014	97.6098	97.6328	97.4404	97.7701	98.344	98.402	98.9382
0.725	92.5926	92.2539	91.064	90.5826	90.7073	90.5393	90.4009	90.1612	90.879	91.3764	91.6219	91.9959
0.73	85.2535	84.8407	83.3085	82.7299	82.8385	82.6982	82.4847	82.1948	83.3794	83.7896	84.4143	84.6081
0.735	77.2006	76.7234	74.839	74.1694	74.2815	74.1718	73.9995	73.6537	75.4016	75.7109	76.9547	76.948
0.74	68.5191	67.9883	65.7423	64.9876	65.1329	65.0544	65.0857	64.673	67.108	67.2985	69.4644	69.2342
0.745	59.3031	58.7314	56.1119	55.2772	55.5023	55.4525	55.9246	55.4261	58.712	58.7592	62.2307	61.7525
0.75	49.6592	49.0626	46.0501	45.1379	45.522	45.4915	46.7742	46.1571	50.5142	50.3841	55.6327	54.8854
0.755	39.7165	39.117	35.6735	34.6804	35.3719	35.3378	38.0494	37.26	42.9666	42.6151	50.1617	49.1401
0.76	29.6598	29.0942	25.1362	24.0432	25.3697	25.2741	30.5027	29.4652	36.7696	36.1508	46.3942	45.1306
0.765	19.8623	19.4151	14.7569	13.4935	16.3663	16.046	25.503	24.1733	32.9067	32.0128	44.8532	43.4358
0.77	11.6434	11.5968	6.43434	4.98316	11.553	10.6878	24.7683	23.2847	32.31	31.2288	45.7638	44.3207
0.775	10.4122	11.1251	10.2473	10.3762	15.5306	14.4805	28.5751	27.1708	35.1019	33.9867	48.9093	47.557
0.78	17.6124	18.4677	20.0522	20.57	24.1441	23.1466	35.3237	34.0663	40.4505	39.4106	53.7561	52.5629
0.785	27.015	27.8279	30.2925	30.9074	33.7939	32.802	43.4395	42.2925	47.2993	46.3731	59.7037	58.6927
0.79	36.7197	37.4708	40.3573	40.9914	43.5189	42.4976	52.0243	50.9405	54.854	54.0435	66.2403	65.4084
0.795	46.2579	46.9405	50.0534	50.6705	52.9817	51.9125	60.5991	59.5422	62.6045	61.9002	72.9767	72.3092
0.8	55.4266	56.0339	59.2599	59.8369	62.0024	60.8762	68.8834	67.8279	70.2237	69.6143	79.6266	79.1053
0.805	64.0966	64.6213	67.8793	68.3989	70.4567	69.2693	76.6924	75.6203	77.4905	76.9657	85.9778	85.5841
0.81	72.1676	72.6022	75.8265	76.2748	78.2458	76.996	83.8918	82.7903	84.2458	83.7968	91.8699	91.5862
0.815	79.5553	79.8926	83.0259	83.3911	85.2866	83.9757	90.3774	89.2377	90.369	89.9882	97.1791	96.9889
0.82	86.187	86.4203	89.4108	89.6828	91.5083	90.139	96.0661	94.8822	95.766	95.4469	101.809	101.697
0.825	91.9998	92.1231	94.9227	95.0929	96.8503	95.4268	100.891	99.6589	100.362	100.099	105.684	105.636
0.83	96.94	96.9481	99.5123	99.5737	101.263	99.7902	104.798	103.517	104.1	103.887	108.748	108.749
0.835	100.964	100.852	103.14	103.087	104.705	103.19	107.748	106.416	106.934	106.768	110.958	110.996
0.84	104.036	103.802	105.775	105.603	107.148	105.598	109.711	108.33	108.835	108.71	112.287	112.351
0.845	106.132	105.774	107.397	107.103	108.573	106.995	110.672	109.244	109.783	109.696	112.723	112.8
0.85	107.236	106.753	107.996	107.579	108.971	107.374	110.625	109.154	109.774	109.72	112.265	112.346
0.855	107.345	106.737	107.573	107.033	108.343	106.736	109.576	108.067	108.812	108.789	110.927	111.001
0.86	106.463	105.732	106.138	105.476	106.703	105.096	107.545	106.003	106.917	106.919	108.735	108.794
0.865	104.604	103.753	103.71	102.929	104.073	102.475	104.56	102.992	104.117	104.141	105.729	105.764
0.87	101.793	100.827	100.32	99.4248	100.485	98.906	100.66	99.0735	100.453	100.497	101.961	101.965
0.875	98.0631	96.9866	96.0063	95.002	95.9805	94.4315	95.898	94.3	95.979	96.037	97.4981	97.4638
0.88	93.4568	92.2766	90.8163	89.7095	90.6106	89.1017	90.3337	88.7333	90.7586	90.8277	92.4213	92.3444
0.885	88.0244	86.7481	84.8049	83.6032	84.4335	82.9751	84.04	82.4465	84.8696	84.9459	86.8295	86.7059
0.89	81.8243	80.4607	78.0339	76.746	77.5155	76.1179	77.1015	75.5252	78.4051	78.4844	80.842	80.6694
0.895	74.9228	73.482	70.5713	69.207	69.9301	68.6035	69.6181	68.0702	71.4769	71.5549	74.6045	74.3827
0.9	67.3948	65.8879	62.4908	61.0606	61.7586	60.5136	61.7109	60.2041	64.2244	64.2958	68.2981	68.0296
0.905	59.3246	57.7644	53.871	52.3863	53.0915	51.9391	53.5345	52.0847	56.828	56.8869	62.1516	61.8433
0.91	50.8101	49.2122	44.7954	43.2686	44.0334	42.9856	45.304	43.9338	49.5362	49.5753	56.457	56.1217
0.915	41.9727	40.3575	35.3533	33.7983	34.7164	33.7891	37.3553	36.102	42.7118	42.7224	51.5796	51.239
0.92	32.9842	31.3854	25.6439	24.0793	25.347	24.5672	30.2753	29.21	36.8999	36.8726	47.9439	47.6298
0.925	24.1556	22.6482	15.8017	14.265	16.4091	15.8485	25.1236	24.3755	32.8705	32.7989	45.9624	45.7135
0.93	16.2876	15.1136	6.26139	5.04756	9.86636	9.78388	23.3986	23.1011	31.4501	31.3391	45.8995	45.7513
0.935	11.9855	11.8647	5.67397	7.12954	11.4591	11.8878	25.8191	25.9262	33.0014	32.8702	47.7434	47.7168
0.94	14.8964	15.8831	15.0805	16.653	19.193	19.6181	31.3446	31.6705	37.0827	36.9534	51.2103	51.3079
0.945	22.2741	23.6226	24.827	26.3724	28.2571	28.5689	38.4962	38.8934	42.8405	42.7283	55.8746	56.0861
0.95	30.9088	32.3432	34.4031	35.903	37.4777	37.6603	46.3184	46.7039	49.5132	49.4256	61.3053	61.6149
0.955	39.7723	41.2056	43.6698	45.113	46.512	46.5628	54.2885	54.6177	56.5703	56.5113	67.1362	67.5276
0.96	48.4955	49.8898	52.5285	53.9052	55.1904	55.1102	62.105	62.3523	63.6618	63.6333	73.0787	73.537
0.965	56.8882	58.2218	60.8925	62.194	63.3963	63.1874	69.5734	69.7234	70.5502	70.5535	78.9104	79.4221
0.97	64.8233	66.0812	68.6828	69.9009	71.0364	70.7021	76.5547	76.598	77.0652	77.1012	84.4589	85.0125
0.975	72.2015	73.3722	75.8266	76.9538	78.0305	77.5751	82.9421	82.873	83.0786	83.1479	89.5896	90.1744
0.98	78.9401	80.0142	82.2575	83.2873	84.3084	83.7374	88.6497	88.4655	88.49	88.5928	94.1957	94.8021
0.985	84.9682	85.9379	87.9165	88.843	89.8089	89.1287	93.6077	93.3075	93.2194	93.3558	98.1925	98.8118
0.99	90.2246	91.0837	92.7517	93.5699	94.4799	93.6975	97.7591	97.3439	97.2027	97.3726	101.514	102.137
0.995	94.6581	95.4012	96.7196	97.4255	98.2777	97.4013	101.059	100.531	100.39	100.593	104.108	104.728
1	98.2263	98.8494	99.7853	100.376	101.168	100.206	103.473	102.837	102.743	102.978	105.938	106.548
1.005	100.896	101.397	101.923	102.395	103.126	102.089	104.978	104.238	104.237	104.504	106.981	107.574
1.01	102.646	103.021	103.116	103.469	104.137	103.034	105.562	104.725	104.857	105.153	107.225	107.793
1.015	103.46	103.709	103.358	103.591	104.196	103.038	105.224	104.296	104.6	104.924	106.67	107.208
1.02	103.336	103.459	102.651	102.765	103.306	102.104	103.971	102.961	103.473	103.823	105.328	105.83
1.025	102.279	102.277	101.008	101.003	101.482	100.248	101.824	100.74	101.495	101.869	103.224	103.684
1.03	100.304	100.178	98.449	98.3281	98.7469	97.4934	98.8105	97.6625	98.6953	99.0901	100.393	100.806
1.035	97.435	97.1889	95.0055	94.7713	95.1345	93.8727	94.9707	93.7685	95.1125	95.5252	96.8817	97.2427
1.04	93.7058	93.3422	90.7161	90.3724	90.6854	89.4277	90.3536	89.1079	90.7974	91.2245	92.7495	93.0544
1.045	89.1574	88.6804	85.6273	85.1787	85.4494	84.2081	85.0183	83.7401	85.8112	86.2486	88.0691	88.314
1.05	83.8394	83.2536	79.7935	79.2452	79.4837	78.2712	79.0344	77.7355	80.2273	80.6703	82.9283	83.1098
1.055	77.8085	77.1194	73.2753	72.6335	72.8532	71.6819	72.4835	71.1761	74.133	74.5764	77.4325	77.5479
1.06	71.1292	70.3428	66.1396	65.4112	65.63	64.5125	65.4619	64.1591	67.6334	68.0709	71.7095	71.7571
1.065	63.8733	62.996	58.4587	57.6515	57.8938	56.8433	58.086	56.8024	60.8584	61.2821	65.9164	65.8957
1.07	56.1203	55.1594	50.3102	49.4329	49.7342	48.7649	50.5047	49.2578	53.9744	54.374	60.2484	60.1612
1.075	47.9605	46.9238	41.7767	40.8396	41.2551	40.3839	42.9232	41.7366	47.2069	47.5688	54.9499	54.8015
1.08	39.5004	38.3973	32.948	31.9644	32.5901	31.8399	35.6555	34.5661	40.8777	41.1825	50.3217	50.1232
1.085	30.8817	29.7254	23.9286	22.9188	23.9505	23.3615	29.2308	28.3036	35.4583	35.6792	46.7119	46.4824
1.09	22.3425	21.1621	14.8755	13.8892	15.8264	15.4941	24.5541	23.8977	31.5994	31.7055	44.4682	44.2353
1.095	14.4865	13.3966	6.37015	5.73445	10.0216	10.1933	22.8412	22.5639	30.0018	29.9734	43.8404	43.6367
1.1	9.62168	9.2034	5.7503	6.86228	11.1759	11.7569	24.6922	24.7659	31.0104	30.8603	44.8774	44.7318
1.105	12.1606	12.7803	13.9648	15.2012	17.8592	18.3797	29.3191	29.5969	34.3083	34.0773	47.3962	47.3272
1.11	19.2346	20.2195	22.7276	23.9633	25.9138	26.2956	35.4733	35.826	39.1755	38.9061	51.0607	51.0745
1.115	27.3309	28.4355	31.3373	32.5615	34.1446	34.3865	42.2793	42.6293	44.921	44.6437	55.4955	55.5894
1.12	35.5171	36.6668	39.6326	40.8379	42.1923	42.2985	49.236	49.5392	51.0438	50.7776	60.3616	60.5284
1.125	43.487	44.6488	47.515	48.6941	49.8862	49.8607	56.0505	56.2807	57.2077	56.9644	65.3824	65.6128
1.13	51.0844	52.2388	54.9046	56.0498	57.115	56.9617	62.5354	62.6762	63.1848	62.9716	70.3411	70.6252
1.135	58.2037	59.3368	61.7309	62.8348	63.7933	63.5163	68.5596	68.6002	68.8136	68.6352	75.0693	75.3972
1.14	64.7619	65.8625	67.9312	68.9864	69.8503	69.4543	74.0248	73.9583	73.9745	73.8339	79.4359	79.7976
1.145	70.6899	71.7488	73.4494	74.4492	75.2258	74.7162	78.8544	78.6764	78.5759	78.4749	83.3376	83.7237
1.15	75.9288	76.9381	78.2367	79.1748	79.8691	79.2518	82.9876	82.6956	82.5464	82.4857	86.6938	87.0946
1.155	80.429	81.3819	82.2518	83.1225	83.7376	83.0197	86.3763	85.9697	85.8304	85.8101	89.4419	89.8478
1.16	84.1494	85.04	85.4609	86.2593	86.7976	85.9866	88.9842	88.4636	88.3857	88.4049	91.5348	91.9364
1.165	87.0573	87.8808	87.8383	88.5602	89.0237	88.1281	90.7852	90.1525	90.1821	90.2393	92.9393	93.3269
1.17	89.1288	89.8813	89.3664	90.0085	90.3993	89.4281	91.7633	91.0216	91.2002	91.2932	93.6347	93.9988
1.175	90.3485	91.0271	90.0362	90.5957	90.9162	89.8791	91.9125	91.0657	91.4314	91.5572	93.6126	93.9435
1.18	90.7096	91.3124	89.8468	90.322	90.5751	89.4822	91.2363	90.2892	90.8773	91.032	92.8759	93.1639
1.185	90.2139	90.7399	88.8059	89.1958	89.3851	88.247	89.7473	88.7055	89.5492	89.7283	91.439	91.674
1.19	88.8716	89.3207	86.9291	87.2337	87.3637	86.1912	87.4677	86.3373	87.4684	87.6664	89.3273	89.4992
1.195	86.7011	87.0743	84.2403	84.46	84.5363	83.3406	84.4286	83.2159	84.6658	84.8761	86.5776	86.6758
1.2	83.7288	84.0279	80.7704	80.9066	80.9365	79.7284	80.67	79.3816	81.1821	81.3969	83.2382	83.2517
1.205	79.9885	80.2163	76.558	76.6127	76.6049	75.3955	76.2411	74.8834	77.0684	77.2782	79.37	79.287
1.21	75.5212	75.6816	71.648	71.6235	71.5892	70.3892	71.2006	69.7796	72.3864	72.5799	75.0476	74.8556
1.215	70.375	70.4728	66.0913	65.9907	65.9441	64.7635	65.6179	64.1386	67.2108	67.374	70.3621	70.0476
1.22	64.6043	64.6453	59.9446	59.7712	59.7308	58.5789	59.5756	58.0416	61.6321	61.7476	65.4248	64.9728
1.225	58.2702	58.2616	53.2699	53.0267	53.0179	51.9029	53.1745	51.5872	55.7627	55.8079	60.373	59.7678
1.23	51.4404	51.3912	46.1341	45.824	45.883	44.811	46.5431	44.901	49.7471	49.6924	55.3782	54.6038
1.235	44.1914	44.113	38.6095	38.2343	38.4173	37.3914	39.8586	38.1576	43.7805	43.5868	50.6561	49.6994
1.24	36.6124	36.5207	30.7762	30.335	30.7384	29.7567	33.3895	31.6257	38.1406	37.7567	46.4744	45.3303
1.245	28.8182	28.7384	22.73	22.2151	23.0309	22.0818	27.5819	25.7673	33.2323	32.5983	43.1482	41.8294
1.25	20.9924	20.9719	14.6206	14.0039	15.7027	14.7598	23.1961	21.4058	29.6204	28.6874	41.0038	39.5509
1.255	13.5767	13.73	6.96046	6.13279	10.1234	9.20822	21.2981	19.7258	27.9419	26.72	40.2968	38.7805
1.26	8.35503	8.94404	5.06693	4.75565	10.1148	9.59744	22.5688	21.3994	28.5831	27.1742	41.1127	39.6175
1.265	10.0166	10.8218	12.0521	12.2698	15.6531	15.4411	26.4986	25.7102	31.3649	29.906	43.3252	41.923
1.27	16.5476	17.2453	20.0462	20.3884	22.9007	22.7455	32.001	31.4624	35.6932	34.2787	46.653	45.3866
1.275	24.1446	24.7624	28.021	28.4143	30.4876	30.2945	38.2413	37.8361	40.9425	39.6135	50.7613	49.6463
1.28	31.8669	32.4321	35.7821	36.1992	38.0073	37.7373	44.7255	44.3744	46.6384	45.4062	55.3376	54.3715
1.285	39.4297	39.9544	43.2263	43.6522	45.2778	44.9119	51.1628	50.8137	52.4561	51.3199	60.122	59.2936
1.29	46.6904	47.1793	50.2735	50.6979	52.1851	51.7135	57.3676	56.9855	58.173	57.1286	64.9085	64.2031
1.295	53.551	54.0052	56.8539	57.269	58.6432	58.061	63.21	62.7707	63.6307	62.6733	69.5356	68.9379
1.3	59.9333	60.3522	62.9051	63.3043	64.5808	63.8864	68.5922	68.0788	68.7111	67.8363	73.8765	73.3718
1.305	65.7707	66.1529	68.3708	68.7484	69.9369	69.1307	73.4369	72.8375	73.3228	72.5268	77.8308	77.4053
1.31	71.0052	71.3488	73.2008	73.5519	74.6587	73.7432	77.682	76.9884	77.3933	76.6728	81.3186	80.9596
1.315	75.5867	75.8898	77.3517	77.6718	78.7013	77.6803	81.2768	80.4838	80.8652	80.2169	84.2766	83.9721
1.32	79.4726	79.7335	80.7867	81.0719	82.0273	80.9059	84.1815	83.2859	83.693	83.114	86.6558	86.3947
1.325	82.6279	82.8448	83.4762	83.7231	84.6072	83.3915	86.3654	85.3663	85.8423	85.3296	88.4194	88.1912
1.33	85.0252	85.1967	85.3981	85.6037	86.419	85.1162	87.807	86.705	87.2887	86.8389	89.5419	89.3366
1.335	86.6448	86.7697	86.5379	86.6995	87.4488	86.067	88.4938	87.291	88.0172	87.6269	90.0085	89.8164
1.34	87.4752	87.5526	86.889	87.0042	87.6907	86.2386	88.4219	87.1218	88.0222	87.6875	89.8143	89.6263
1.345	87.5124	87.5418	86.4524	86.5195	87.1467	85.6338	87.5961	86.2032	87.307	87.0235	88.9643	88.7713
1.35	86.7606	86.7418	85.2369	85.2544	85.8268	84.263	86.0295	84.5494	85.8835	85.6465	87.4729	87.2663
1.355	85.2317	85.1646	83.259	83.2258	83.7486	82.1444	83.7435	82.1827	83.7728	83.5768	85.3642	85.1355
1.36	82.9449	82.8302	80.5426	80.458	80.9373	79.3035	80.768	79.1336	81.0041	80.8432	82.6717	82.4125
1.365	79.927	79.7655	77.1183	76.9821	77.4254	75.773	77.1406	75.4405	77.6156	77.483	79.4388	79.141
1.37	76.2116	76.0044	73.0238	72.8359	73.2521	71.5924	72.9073	71.1501	73.6545	73.5424	75.7196	75.3751
1.375	71.8387	71.5875	68.3026	68.0636	68.4635	66.8077	68.1228	66.3174	69.1775	69.0771	71.5797	71.1806
1.38	66.8544	66.5614	63.0043	62.715	63.1118	61.4712	62.8512	61.007	64.2522	64.1533	67.0983	66.637
1.385	61.3109	60.9789	57.1835	56.8451	57.2557	55.6416	57.1677	55.2948	58.9598	58.8501	62.3714	61.8404
1.39	55.2654	54.8979	50.9001	50.5143	50.9606	49.3843	51.163	49.2724	53.3992	53.264	57.5159	56.9087
1.395	48.7806	48.3823	44.2187	43.7876	44.3003	42.7731	44.9502	43.0553	47.6951	47.5161	52.6769	51.9887
1.4	41.925	41.5022	37.2094	36.7357	37.3605	35.8945	38.6805	36.7996	42.0124	41.7665	48.0358	47.2654
1.405	34.7744	34.3365	29.9502	29.4375	30.2495	28.8592	32.5744	30.7386	36.5805	36.2389	43.8195	42.9724
1.41	27.4181	26.9806	22.5352	21.989	23.1292	21.8374	26.9852	25.2566	31.731	31.2607	40.3012	39.3949
1.415	19.9782	19.5733	15.1098	14.5435	16.3237	15.187	22.5072	21.0145	27.9343	27.3078	37.7803	36.8486
1.42	12.7019	12.4182	8.09871	7.58309	10.7803	10.0103	20.028	18.9782	25.7634	24.9834	36.5211	35.6137
1.425	6.634	6.82938	4.74337	4.90479	9.30096	9.34399	20.3098	19.8375	25.6574	24.779	36.6594	35.8301
1.43	6.95092	7.83003	9.87324	10.4564	13.2386	13.7631	23.1759	23.1838	27.5895	26.6948	38.1371	37.4272
1.435	13.0752	13.9512	16.8728	17.5269	19.3933	19.9961	27.7019	27.9976	31.0752	30.2239	40.7244	40.1523
1.44	20.1085	20.9458	23.9635	24.6461	26.0507	26.6079	33.0436	33.4782	35.5162	34.7332	44.1103	43.6747
1.445	27.1465	27.9594	30.8652	31.563	32.6938	33.163	38.6762	39.1561	40.4325	39.7224	47.989	47.6769
1.45	33.9656	34.7606	37.4613	38.1665	39.1132	39.4756	44.2929	44.7602	45.4925	44.8521	52.1008	51.8945
1.455	40.4549	41.2338	43.6727	44.3792	45.19	45.4359	49.7035	50.1204	50.4723	49.8963	56.2398	56.1211
1.46	46.5363	47.2985	49.4353	50.1373	50.8408	50.965	54.7795	55.1204	55.2158	54.6992	60.2463	60.1977
1.465	52.146	52.8897	54.6933	55.3855	55.9999	55.9999	59.4274	59.6742	59.6099	59.148	63.9966	64.0021
1.47	57.2294	57.9518	59.3983	60.0755	60.613	60.4881	63.5761	63.7155	63.569	63.1579	67.3942	67.4391
1.475	61.7391	62.4373	63.5078	64.1652	64.6346	64.3858	67.1695	67.1919	67.0273	66.6632	70.3641	70.4347
1.48	65.6346	66.3055	66.9861	67.619	68.0269	67.6564	70.1637	70.0622	69.9336	69.6131	72.8476	72.9316
1.485	68.8819	69.5224	69.8038	70.4075	70.7596	70.2708	72.5249	72.2948	72.2487	71.9683	74.8006	74.8861
1.49	71.454	72.061	71.9379	72.5084	72.8094	72.2067	74.2283	73.8669	73.9438	73.7002	76.1909	76.2669
1.495	73.3305	73.9012	73.3724	73.9058	74.1601	73.449	75.2577	74.7641	74.9998	74.7895	76.9973	77.0533
1.5	74.498	75.0297	74.0982	74.5909	74.8029	73.9898	75.6052	74.9797	75.4063	75.2255	77.2088	77.2348
1.505	74.9501	75.4404	74.1128	74.5617	74.7358	73.828	75.2706	74.515	75.1614	75.0061	76.8242	76.8108
1.51	74.6873	75.1342	73.4206	73.823	73.9641	72.9696	74.2616	73.3791	74.2715	74.1375	75.8516	75.7898
1.515	73.7168	74.1187	72.0331	72.3865	72.4998	71.4272	72.5934	71.5882	72.7511	72.6338	74.3083	74.1895
1.52	72.053	72.4085	69.9677	70.2703	70.3618	69.2204	70.2889	69.1662	70.6228	70.517	72.2211	72.037
1.525	69.7163	70.0245	67.2485	67.4988	67.5751	66.3748	67.3781	66.1442	67.917	67.8174	69.626	69.3688
1.53	66.7336	66.9941	63.9054	64.1024	64.1713	62.9223	63.8988	62.5607	64.6728	64.5731	66.5694	66.2315
1.535	63.1378	63.3505	59.9741	60.1172	60.1877	58.9007	59.8965	58.4619	60.9382	60.8314	63.1089	62.6831
1.54	58.9675	59.133	55.4952	55.5842	55.6676	54.3535	55.4256	53.9028	56.7711	56.6491	59.315	58.7943
1.545	54.2666	54.3859	50.5144	50.5495	50.6598	49.3297	50.5506	48.9487	52.2425	52.0957	55.2742	54.6525
1.55	49.0846	49.1594	45.0818	45.0638	45.2193	43.8847	45.3502	43.6792	47.4396	47.2565	51.0936	50.3657
1.555	43.4761	43.5092	39.2521	39.1819	39.4082	38.081	39.9239	38.1956	42.4743	42.2404	46.907	46.0703
1.56	37.5027	37.4978	33.0844	32.9634	33.2991	31.992	34.406	32.637	37.496	37.1934	42.8836	41.9401
1.565	31.2344	31.1977	26.6441	26.4743	26.9835	25.7119	28.9954	27.2146	32.7155	32.3224	39.2359	38.1968
1.57	24.7585	24.7005	20.0085	19.7925	20.5973	19.3851	24.0161	22.2846	28.4407	27.9337	36.2214	35.1131
1.575	18.2052	18.1471	13.2917	13.0348	14.4147	13.3206	20.0227	18.4775	25.1125	24.4772	34.1214	32.991
1.58	11.8613	11.858	6.81976	6.54954	9.27485	8.53052	17.8588	16.7377	23.2706	22.5235	33.1823	32.0945
1.585	6.86794	7.09353	3.74915	3.84598	7.92631	8.0666	18.255	17.7336	23.3288	22.531	33.5271	32.5487
1.59	7.32804	7.81944	8.94173	9.27741	11.7676	12.4141	21.0415	21.0388	25.2613	24.4868	35.0978	34.2758
1.595	12.628	13.1193	15.5331	15.9252	17.5977	18.3347	25.3557	25.6795	28.6233	27.9164	37.6821	37.0342
1.6	18.9741	19.4577	22.1728	22.6011	23.8681	24.5789	30.4295	30.928	32.873	32.2456	40.9993	40.5194
1.605	25.4448	25.9326	28.6601	29.1171	30.1418	30.7863	35.7925	36.3689	37.5791	37.0273	44.7758	44.445
1.61	31.7911	32.2885	34.9015	35.382	36.2412	36.8002	41.1704	41.7634	42.4438	41.959	48.78	48.575
1.615	37.8939	38.4024	40.8276	41.3272	42.0621	42.5244	46.392	46.9607	47.2647	46.8381	52.8277	52.7252
1.62	43.6722	44.1916	46.3792	46.8936	47.5287	47.8871	51.3402	51.8559	51.8996	51.5233	56.775	56.7532
1.625	49.0615	49.5904	51.5035	52.0283	52.5794	52.8288	55.9282	56.3695	56.2436	55.9109	60.5095	60.5487
1.63	54.0064	54.5427	56.1528	56.6839	57.1618	57.299	60.0883	60.439	60.2165	59.9213	63.9425	64.0248
1.635	58.4588	59.0001	60.2849	60.8179	61.2307	61.2537	63.7661	64.0134	63.7548	63.4917	67.0037	67.1126
1.64	62.3768	62.9204	63.8627	64.3933	64.7474	64.6556	66.9174	67.0515	66.8082	66.5721	69.6373	69.7578
1.645	65.7245	66.2677	66.8549	67.3789	67.6796	67.4733	69.5071	69.5202	69.3367	69.1227	71.7998	71.9176
1.65	68.4723	69.012	69.2358	69.749	70.0012	69.682	71.5079	71.3942	71.3097	71.1129	73.4582	73.5598
1.655	70.5965	71.1299	70.986	71.4842	71.6926	71.2629	72.8999	72.6554	72.7049	72.5203	74.5887	74.6616
1.66	72.08	72.6041	72.0921	72.5713	72.7406	72.2038	73.6708	73.2929	73.5078	73.3303	75.1767	75.2087
1.665	72.9119	73.4238	72.5471	73.0034	73.1384	72.4987	73.8153	73.3028	73.7115	73.5358	75.2158	75.1953
1.67	73.0879	73.5847	72.3504	72.7799	72.8859	72.1484	73.3352	72.6881	73.3166	73.1373	74.7074	74.6231
1.675	72.6098	73.0889	71.5077	71.9068	71.9893	71.1599	72.2391	71.4587	72.3307	72.142	73.6611	73.5022
1.68	71.4862	71.9449	70.0308	70.3962	70.4613	69.5464	70.5424	69.631	70.7687	70.5645	72.094	71.85
1.685	69.7314	70.1674	67.9377	68.2663	68.3206	67.3274	68.2674	67.2283	68.6525	68.4264	70.031	69.6919
1.69	67.366	67.7772	65.2523	65.5411	65.5921	64.5284	65.4429	64.2801	66.0111	65.7562	67.5051	67.061
1.695	64.4162	64.8007	62.0038	62.2503	62.3063	61.1801	62.1046	60.8228	62.8807	62.5894	64.5577	63.999
1.7	60.9136	61.2699	58.2269	58.4287	58.4994	57.3192	58.295	56.8995	59.3052	58.9692	61.2394	60.5568
1.705	56.895	57.2221	53.961	54.116	54.2127	52.9873	54.0642	52.5604	55.3371	54.9471	57.6111	56.7959
1.71	52.402	52.6993	49.2502	49.3565	49.4931	48.2311	49.4711	47.8647	51.0391	50.5842	53.7467	52.7905
1.715	47.4804	47.7481	44.1427	44.1985	44.3928	43.1029	44.5858	42.8825	46.4866	45.9543	49.7353	48.6312
1.72	42.1806	42.4198	38.6911	38.6946	38.9706	37.6608	39.4944	37.7003	41.7737	41.1489	45.687	44.4304
1.725	36.5573	36.7701	32.9525	32.9014	33.2938	31.9718	34.3088	32.4315	37.0218	36.2867	41.7383	40.3303
1.73	30.6701	30.861	26.9902	26.8807	27.4453	26.1175	29.1862	27.2389	32.3958	31.5302	38.0601	36.5116
1.735	24.5868	24.7637	20.8789	20.704	21.5401	20.2126	24.3684	22.3834	28.1306	27.1161	34.8617	33.2017
1.74	18.3922	18.5711	14.7249	14.468	15.7821	14.468	20.2545	18.3178	24.5632	23.3965	32.3829	30.6676
1.745	12.2279	12.4473	8.77137	8.38516	10.6825	9.45835	17.4785	15.7884	22.1391	20.859	30.8595	29.1748
1.75	6.55095	6.92919	4.369	3.78679	7.8541	7.1427	16.7645	15.5885	21.295	20.0043	30.4551	28.9016
1.755	4.47826	5.06591	6.56315	6.40878	9.55751	9.6466	18.3153	17.7377	22.1903	21.0148	31.1915	29.8536
1.76	8.91434	9.29024	12.0713	12.1308	14.1306	14.5505	21.55	21.4294	24.5607	23.5724	32.9331	31.8542
1.765	14.72	15.0117	17.9164	18.0658	19.5043	20.0095	25.7084	25.8695	27.9219	27.1269	35.4435	34.6253
1.77	20.6018	20.8657	23.671	23.8726	24.995	25.4939	30.2595	30.5744	31.8276	31.2008	38.4634	37.8813
1.775	26.3246	26.5795	29.2036	29.4396	30.3584	30.8087	34.8879	35.2723	35.9545	35.4648	41.7604	41.3792
1.78	31.7882	32.0407	34.4379	34.6968	35.4719	35.8498	39.4026	39.8	40.0834	39.7032	45.1458	44.9284
1.785	36.9255	37.1773	39.3159	39.589	40.256	40.546	43.6789	44.0494	44.0639	43.7703	48.472	48.3838
1.79	41.6822	41.9326	43.7888	44.0687	44.6507	44.8422	47.6287	47.9431	47.7887	47.5633	51.6248	51.6346
1.795	46.0122	46.2592	47.8143	48.0942	48.6076	48.6928	51.186	51.4218	51.1785	51.0057	54.5157	54.5958
1.8	49.8752	50.116	51.3556	51.6294	52.0862	52.0596	54.2997	54.4395	54.1725	54.0392	57.0759	57.2014
1.805	53.2366	53.468	54.3815	54.6431	55.0532	54.9111	56.9298	56.9597	56.724	56.6186	59.2518	59.4005
1.81	56.0671	56.2857	56.8659	57.1098	57.4812	57.2214	59.0453	58.9544	58.7968	58.7092	61.0025	61.1543
1.815	58.3429	58.5453	58.7883	59.0094	59.3491	58.9707	60.623	60.403	60.3644	60.2851	62.2981	62.4347
1.82	60.046	60.2286	60.134	60.3273	60.6417	60.1452	61.6472	61.2917	61.408	61.3285	63.118	63.2224
1.825	61.1636	61.3232	60.8934	61.0546	61.3496	60.7368	62.1087	61.6136	61.9167	61.8287	63.4501	63.5071
1.83	61.6891	61.8225	61.063	61.188	61.4694	60.743	62.0053	61.3682	61.8864	61.7824	63.2909	63.2864
1.835	61.6213	61.7255	60.6448	60.7301	61.0032	60.1674	61.3411	60.5612	61.3203	61.193	62.6444	62.5655
1.84	60.9647	61.0371	59.6462	59.6888	59.9593	59.019	60.1265	59.2047	60.228	60.0704	61.5227	61.3575
1.845	59.7294	59.7678	58.0802	58.0775	58.3511	57.3124	58.3781	57.3169	58.626	58.4314	59.9452	59.6832
1.85	57.931	57.9335	55.965	55.9152	56.1976	55.0676	56.1187	54.922	56.5373	56.2994	57.9395	57.5711
1.855	55.5903	55.5555	53.3237	53.2254	53.5232	52.3097	53.3776	52.0505	53.9922	53.7046	55.5415	55.0585
1.86	52.733	52.66	50.1843	50.0368	50.3569	49.0686	50.1902	48.7393	51.0279	50.6845	52.7962	52.1916
1.865	49.39	49.2784	46.5791	46.3822	46.733	45.3792	46.5992	45.0325	47.6904	47.2851	49.7594	49.0279
1.87	45.5966	45.4467	42.5447	42.2989	42.6903	41.2812	42.6559	40.9828	44.0356	43.5622	46.4995	45.638
1.875	41.393	41.2055	38.1215	37.8277	38.2726	36.8192	38.4223	36.6543	40.1324	39.5848	43.1015	42.1101
1.88	36.824	36.6005	33.3535	33.0133	33.5298	32.0437	33.9766	32.1285	36.0689	35.4411	39.6714	38.5554
1.885	31.9401	31.6833	28.2886	27.9041	28.5191	27.0134	29.423	27.5165	31.9617	31.2492	36.343	35.1162
1.89	26.7995	26.5136	22.9791	22.5531	23.3115	21.8024	24.9135	22.9856	27.9737	27.1757	33.2846	31.9749
1.895	21.4749	21.1668	17.4853	17.0211	18.0078	16.5202	20.6913	18.8168	24.3417	23.4685	30.7019	29.3579
1.9	16.073	15.7566	11.8884	11.3916	12.7971	11.391	17.1729	15.5114	21.4077	20.4949	28.8247	27.5202
1.905	10.8169	10.5293	6.37906	5.87367	8.21989	7.13973	15.023	13.854	19.6101	18.7351	27.8657	26.6923
1.91	6.49255	6.37911	2.7068	2.69077	6.24591	6.27116	14.9266	14.4809	19.3347	18.6031	27.9513	26.9952
1.915	6.02784	6.33504	6.50353	6.98752	8.88632	9.75207	16.9163	17.1203	20.6471	20.1325	29.0652	28.3795
1.92	9.97849	10.441	12.0069	12.5529	13.6306	14.7017	20.3292	20.9518	23.235	22.9445	31.0564	30.6514
1.925	15.1441	15.64	17.5803	18.1481	18.8527	19.9472	24.4815	25.3353	26.6497	26.551	33.7023	33.5564
1.93	20.5113	21.0179	23.0398	23.6164	24.1146	25.1716	28.9385	29.9047	30.5115	30.5647	36.7748	36.8516
1.935	25.8164	26.3255	28.3064	28.8832	29.252	30.2421	33.4478	34.4518	34.5529	34.7238	40.0756	40.3354
1.94	30.944	31.4497	33.322	33.8918	34.1732	35.0783	37.8544	38.8464	38.5923	38.8535	43.445	43.8505
1.945	35.82	36.3173	38.0371	38.5931	38.813	39.62	42.054	42.9986	42.5027	42.8326	46.7577	47.2753
1.95	40.3873	40.8711	42.4068	42.9428	43.1189	43.8175	45.9702	46.8408	46.1917	46.5724	49.9155	50.5155
1.955	44.598	45.0632	46.391	46.9007	47.046	47.6281	49.5442	50.3195	49.5884	50.005	52.841	53.4968
1.96	48.4104	48.8521	49.9537	50.4312	50.5559	51.0147	52.7284	53.3916	52.6375	53.0769	55.4726	56.1606
1.965	51.7883	52.2017	53.0632	53.5027	53.6152	53.9457	55.4844	56.0217	55.2949	55.7451	57.7615	58.46
1.97	54.7006	55.0809	55.6922	56.0886	56.1959	56.3942	57.7814	58.1814	57.5254	57.9757	59.6693	60.3584
1.975	57.1213	57.4641	57.8184	58.1667	58.2752	58.3388	59.595	59.8486	59.302	59.7419	61.1665	61.8277
1.98	59.0295	59.3307	59.4243	59.72	59.8355	59.7631	60.9072	61.0075	60.6041	61.024	62.2314	62.8478
1.985	60.4096	60.6652	60.4975	60.7365	60.8643	60.6559	61.7061	61.6479	61.4182	61.8089	62.85	63.4055
1.99	61.2512	61.4577	61.0308	61.2096	61.3547	61.0113	61.9855	61.7655	61.7368	62.0894	63.0149	63.4945
1.995	61.549	61.7033	61.0222	61.1378	61.3048	60.829	61.7452	61.3618	61.5584	61.8646	62.7253	63.1153
2	61.3033	61.4027	60.4747	60.5249	60.7183	60.1137	60.9904	60.4437	60.8877	61.1394	61.9871	62.2747
2.005	60.5195	60.5618	59.3968	59.38	59.6039	58.8754	59.7321	59.0239	59.7348	59.9245	60.8122	60.9857
2.01	59.2082	59.1916	57.8018	57.7169	57.9758	57.1291	57.9867	57.1204	58.116	58.2365	59.2192	59.2679
2.015	57.3849	57.3083	55.7079	55.5547	55.8527	54.895	55.7763	54.7566	56.0532	56.0977	57.2329	57.1473
2.02	55.0699	54.9326	53.138	52.917	53.2583	52.1976	53.1281	51.9616	53.5741	53.5363	54.8849	54.6568
2.025	52.2883	52.0903	50.1193	49.8317	50.2211	49.0665	50.0752	48.7696	50.7124	50.5866	52.2139	51.8365
2.03	49.0694	48.811	46.6833	46.3311	46.7736	45.5353	46.6564	45.2212	47.5087	47.2894	49.267	48.7353
2.035	45.4467	45.1287	42.8651	42.451	42.9531	41.642	42.9173	41.3636	44.011	43.6933	46.1006	45.4116
2.04	41.4577	41.0813	38.7037	38.2312	38.8008	37.4291	38.9114	37.2525	40.2769	39.8567	42.7829	41.9367
2.045	37.1435	36.7103	34.2414	33.7147	34.363	32.9439	34.7036	32.9556	36.3769	35.8508	39.3971	38.3983
2.05	32.5493	32.0607	29.5241	28.9481	29.6919	28.2403	30.3756	28.56	32.4	31.7666	36.046	34.9066
2.055	27.7252	27.1822	24.6019	23.9823	24.8489	23.3828	26.0376	24.1863	28.4647	27.7265	32.8581	31.6013
2.06	22.7278	22.1303	19.5317	18.8752	19.9134	18.4575	21.853	20.0208	24.7365	23.9049	29.9922	28.6594
2.065	17.6279	16.9727	14.3859	13.7018	15.0092	13.6085	18.086	16.3792	21.4543	20.5606	27.6372	26.2945
2.07	12.5356	11.813	9.29162	8.60095	10.4017	9.17907	15.1767	13.7979	18.9525	18.065	25.9937	24.7332
2.075	7.7224	6.91693	4.72045	4.16518	6.91312	6.30696	13.7467	12.9685	17.6215	16.8527	25.2292	24.1551
2.08	4.47435	3.8087	3.9183	4.25351	6.66706	7.18153	14.2374	14.1653	17.7257	17.19	25.416	24.6146
2.085	6.16028	6.23818	8.00068	8.62209	9.82243	10.8356	16.408	16.8766	19.1916	18.9369	26.4938	26.0072
2.09	10.5346	10.8783	12.834	13.4986	14.1488	15.2674	19.6041	20.3917	21.659	21.6631	28.294	28.118
2.095	15.3192	15.75	17.6649	18.3299	18.7092	19.8157	23.2821	24.231	24.7219	24.9356	30.6025	30.7039
2.1	20.0706	20.5328	22.3382	22.9854	23.2134	24.2615	27.1112	28.1224	28.0649	28.4408	33.2142	33.5481
2.105	24.6511	25.1183	26.7799	27.3973	27.5355	28.5	30.8966	31.9065	31.4722	31.9716	35.9569	36.4779
2.11	28.9868	29.4426	30.938	31.5155	31.6006	32.4646	34.5162	35.4811	34.7982	35.3904	38.6948	39.3609
2.115	33.0251	33.4572	34.7698	35.2985	35.3547	36.1055	37.8867	38.7746	37.9411	38.6015	41.3226	42.0966
2.12	36.723	37.1215	38.2384	38.7102	38.7551	39.3827	40.9472	41.7335	40.8271	41.535	43.7593	44.608
2.125	40.0444	40.4008	41.3119	41.7196	41.7666	42.2627	43.6514	44.3165	43.4007	44.1382	45.9419	46.8358
2.13	42.9583	43.2651	43.9629	44.2998	44.3596	44.7179	45.963	46.4914	45.6193	46.3704	47.8219	48.7343
2.135	45.4387	45.6894	46.1685	46.4288	46.5101	46.7258	47.854	48.2329	47.4503	48.2004	49.3619	50.2686
2.14	47.4641	47.6529	47.9102	48.0889	48.1992	48.2688	49.3032	49.5225	48.8692	49.6047	50.5343	51.4129
2.145	49.0179	49.1401	49.1741	49.2672	49.4127	49.3344	50.2954	50.3475	49.8586	50.5668	51.3196	52.1497
2.15	50.0882	50.1396	49.9511	49.9553	50.1414	49.9147	50.8216	50.7009	50.4075	51.0763	51.706	52.4683
2.155	50.6679	50.6453	50.2367	50.1499	50.381	50.0069	50.8779	50.581	50.511	51.1291	51.6884	52.3654
2.16	50.7545	50.6557	50.031	49.852	50.1319	49.613	50.4661	49.9917	50.1699	50.7266	51.2686	51.8438
2.165	50.3504	50.1741	49.3388	49.0676	49.3993	48.7394	49.5933	48.9417	49.3908	49.8757	50.4547	50.9129
2.17	49.4628	49.2084	48.1695	47.8069	48.1931	47.3974	48.2717	47.4451	48.1858	48.5892	49.2615	49.5888
2.175	48.1033	47.7712	46.5367	46.0848	46.5276	45.6027	46.5185	45.521	46.5727	46.8854	47.71	47.8937
2.18	46.288	45.8796	44.4585	43.9203	44.4218	43.3754	44.3565	43.1938	44.5748	44.788	45.8288	45.8575
2.185	44.0376	43.5551	41.9569	41.3364	41.8984	40.7395	41.8136	40.493	42.222	42.3274	43.6538	43.5173
2.19	41.3769	40.8232	39.0577	38.3599	38.9848	37.7234	38.924	37.4544	39.551	39.5403	41.2299	40.9198
2.195	38.335	37.7139	35.7903	35.0212	35.712	34.3591	35.7284	34.1206	36.6068	36.4721	38.6125	38.1225
2.2	34.9453	34.2613	32.1878	31.3539	32.1154	30.6832	32.2766	30.5436	33.4452	33.1789	35.8707	35.1975
2.205	31.2459	30.5039	28.2861	27.3948	28.2351	26.7367	28.6311	26.7895	30.1373	29.7323	33.0907	32.2361
2.21	27.2809	26.4863	24.1249	23.1838	24.1173	22.5671	24.875	22.9479	26.7775	26.2279	30.3814	29.3558
2.215	23.1029	22.2612	19.7479	18.7648	19.8184	18.2336	21.1279	19.1538	23.4968	22.8014	27.8798	26.7079
2.22	18.7802	17.8973	15.2057	14.1878	15.4167	13.8219	17.5802	15.6345	20.4853	19.6551	25.753	24.4821
2.225	14.4185	13.5029	10.5671	9.52115	11.0527	9.50294	14.5576	12.8018	18.0175	17.0931	24.1891	22.8959
2.23	10.2354	9.31301	5.986	4.93082	7.11073	5.83302	12.5945	11.3242	16.4507	15.5246	23.3646	22.1517
2.235	6.86912	6.08874	2.56924	2.18161	5.05882	4.93316	12.2963	11.7839	16.1151	15.3237	23.3903	22.3628
2.24	6.11189	5.93197	5.01505	5.72283	6.94683	7.85255	13.7845	13.9796	17.0973	16.5501	24.2638	23.4979
2.245	8.70185	9.00851	9.53473	10.3584	10.8546	12.0293	16.545	17.203	19.1668	18.8931	25.8712	25.3977
2.25	12.687	13.1633	14.1981	15.0233	15.2259	16.4464	19.9853	20.8997	21.9584	21.9318	28.0355	27.8469
2.255	17.03	17.5544	18.7946	19.587	19.652	20.8438	23.718	24.7571	25.1518	25.3306	30.57	30.6381
2.26	21.4071	21.9283	23.2474	23.9877	23.9876	25.1142	27.5189	28.5997	28.5178	28.8633	33.3103	33.5991
2.265	25.6833	26.173	27.5043	28.1782	28.1539	29.192	31.2515	32.3186	31.9003	32.3801	36.1222	36.5956
2.27	29.7802	30.2197	31.5219	32.1175	32.0952	33.0275	34.8252	35.8386	35.1899	35.7778	38.9	39.5239
2.275	33.642	34.0169	35.2616	35.7684	35.767	36.5795	38.1737	39.1033	38.3073	38.981	41.5603	42.304
2.28	37.2237	37.5224	38.6886	39.0976	39.1311	39.8124	41.2463	42.0681	41.1917	41.9323	44.0372	44.8726
2.285	40.4875	40.7004	41.7719	42.075	42.1547	42.6952	44.002	44.6966	43.7957	44.586	46.2783	47.1798
2.29	43.4009	43.5198	44.4837	44.6743	44.8091	45.2011	46.4075	46.9591	46.0812	46.9057	48.2416	49.1857
2.295	45.9361	45.9542	46.8004	46.8729	47.0702	47.3076	48.4358	48.8315	48.018	48.8621	49.8939	50.8589
2.3	48.0697	47.9815	48.7021	48.6522	48.9179	48.9963	50.0654	50.295	49.5822	50.4324	51.2096	52.175
2.305	49.7828	49.5841	50.173	49.9977	50.3364	50.253	51.2803	51.3359	50.756	51.5993	52.1695	53.1162
2.31	51.0609	50.7487	51.2017	50.8992	51.3144	51.0682	52.069	51.9452	51.5267	52.3508	52.7606	53.6708
2.315	51.894	51.4664	51.7806	51.3506	51.8449	51.4362	52.4252	52.1186	51.8871	52.6801	52.9755	53.8325
2.32	52.2762	51.7328	51.9069	51.3504	51.9253	51.3563	52.3473	51.8568	51.8348	52.5856	52.8125	53.6007
2.325	52.2065	51.5478	51.5819	50.9013	51.5573	50.8317	51.8384	51.1648	51.3723	52.0703	52.2749	52.9798
2.33	51.6879	50.9159	50.8112	50.0103	50.7471	49.8701	50.9061	50.0525	50.5071	51.1421	51.3713	51.9795
2.335	50.7279	49.8457	49.6046	48.6885	49.505	48.4835	49.5628	48.5341	49.251	49.8137	50.1156	50.615
2.34	49.3383	48.35	47.9762	46.9512	47.8457	46.6879	47.8252	46.6284	47.6211	48.1026	48.5268	48.9064
2.345	47.5349	46.4457	45.9437	44.8176	45.7876	44.5032	45.7146	44.3586	45.6388	46.031	46.6295	46.8795
2.35	45.3375	44.1537	43.5287	42.3105	43.3532	41.9534	43.2567	41.7524	43.3307	43.626	44.4537	44.566
2.355	42.7696	41.4983	40.7565	39.4562	40.5686	39.0659	40.482	38.8424	40.7285	40.92	42.0363	42.0042
2.36	39.8586	38.5076	37.6555	36.2845	37.4635	35.8718	37.4261	35.6666	37.8698	37.9515	39.421	39.24
2.365	36.6354	35.2128	34.2575	32.828	34.0713	32.4059	34.1309	32.2695	34.7996	34.766	36.6609	36.3287
2.37	33.1345	31.6488	30.5972	29.1226	30.4289	28.7069	30.6457	28.7045	31.572	31.4187	33.8201	33.3383
2.375	29.3943	27.8537	26.7124	25.2072	26.5781	24.8186	27.0314	25.0387	28.2545	27.9786	30.9776	30.3527
2.38	25.4583	23.8701	22.6446	21.1247	22.5664	20.7925	23.3676	21.3626	24.9347	24.5362	28.2313	27.4786
2.385	21.3771	19.7468	18.4405	16.9244	18.4526	16.6952	19.7664	17.8107	21.7327	21.2176	25.7037	24.8514
2.39	17.2157	15.5455	14.1577	12.67	14.32	12.6298	16.403	14.6044	18.8202	18.2079	23.5431	22.6384
2.395	13.0729	11.3611	9.88545	8.47281	10.3212	8.81429	13.5701	12.1232	16.4427	15.7799	21.9157	21.0292
2.4	9.15245	7.4107	5.8539	4.69634	6.86244	5.90436	11.7324	10.9213	14.9152	14.2904	20.977	20.1967
2.405	6.06385	4.52657	3.31473	3.42185	5.24347	5.58252	11.3936	11.3913	14.5195	14.0482	20.8212	20.2322
2.41	5.49633	5.06026	5.22601	6.29894	6.85583	8.08147	12.6288	13.29	15.3114	15.0747	21.4382	21.0963
2.415	7.93147	8.28477	9.01302	10.1733	10.1723	11.6033	14.9717	16.0229	17.0604	17.07	22.7134	22.6347
2.42	11.5011	12.1073	13.0157	14.1216	13.9086	15.3372	17.89	19.1255	19.4222	19.6479	24.4744	24.6438
2.425	15.3108	15.9758	16.9493	17.9607	17.6715	19.0285	21.0318	22.3265	22.1009	22.5037	26.5427	26.9296
2.43	19.0873	19.7299	20.7191	21.6149	21.3154	22.568	24.1925	25.4698	24.888	25.4334	28.7635	29.333
2.435	22.7164	23.2936	24.2705	25.0359	24.7642	25.8917	27.2483	28.4581	27.6433	28.303	31.013	31.7311
2.44	26.1325	26.6171	27.5628	28.1862	27.967	28.9544	30.1182	31.2254	30.2708	31.0215	33.1953	34.0309
2.445	29.2891	29.6622	30.5622	31.034	30.8848	31.7204	32.745	33.7234	32.7016	33.5239	35.2368	36.162
2.45	32.1501	32.3974	33.24	33.5525	33.4861	34.1607	35.0859	35.9153	34.8851	35.7617	37.0805	38.0701
2.455	34.6856	34.7965	35.5716	35.7188	35.7449	36.2511	37.1078	37.7723	36.7826	37.6982	38.6828	39.7137
2.46	36.871	36.8374	37.5363	37.514	37.6397	37.9722	38.785	39.2725	38.3648	39.3051	40.0102	41.0613
2.465	38.6861	38.5023	39.1173	38.923	39.1534	39.3086	40.0981	40.3992	39.6095	40.5611	41.0377	42.0892
2.47	40.1153	39.7776	40.3017	39.9346	40.273	40.2492	41.0329	41.141	40.5006	41.451	41.7474	42.7812
2.475	41.1467	40.6534	41.0802	40.5415	40.9896	40.7869	41.5803	41.4914	41.0279	41.9649	42.128	43.1269
2.48	41.7727	41.124	41.448	40.7405	41.2985	40.9188	41.7359	41.4482	41.186	42.0981	42.1741	43.1221
2.485	41.99	41.1879	41.4037	40.5321	41.1989	40.6456	41.4997	41.0137	40.9745	41.8508	41.886	42.7681
2.49	41.7991	40.8472	40.95	39.9208	40.694	39.9725	40.8764	40.1949	40.398	41.2278	41.2695	42.0716
2.495	41.2045	40.1083	40.0936	38.9149	39.7908	38.9081	39.8747	39.0026	39.4654	40.2387	40.3357	41.0448
2.5	40.2148	38.9813	38.8446	37.5262	38.5003	37.4649	38.5081	37.4523	38.1908	38.8977	39.1016	39.7054
2.505	38.8426	37.4802	37.217	35.7702	36.8371	35.6592	36.7942	35.5638	36.5929	37.2241	37.5897	38.077
2.51	37.1041	35.6227	35.2281	33.6658	34.8193	33.5105	34.7551	33.3613	34.6957	35.242	35.8296	36.1901
2.515	35.0198	33.4303	32.8987	31.235	32.4685	31.042	32.4181	30.8742	32.5292	32.9815	33.858	34.0825
2.52	32.6137	30.9284	30.2526	28.503	29.81	28.2801	29.816	28.1379	30.1303	30.4796	31.7208	31.8013
2.525	29.9144	28.1464	27.3167	25.4978	26.8721	25.255	26.9889	25.1959	27.5452	27.7823	29.4753	29.406
2.53	26.9554	25.1186	24.1211	22.2503	23.6873	22.0008	23.9872	22.1037	24.8333	24.9486	27.194	26.9715
2.535	23.7766	21.8858	20.6987	18.7949	20.2929	18.5575	20.8775	18.9373	22.0735	22.0568	24.9686	24.5949
2.54	20.4277	18.4994	17.087	15.1702	16.7339	14.9752	17.7555	15.812	19.3759	19.2183	22.915	22.4011
2.545	16.9768	15.0312	13.3303	11.4241	13.0714	11.3281	14.7732	12.9226	16.9011	16.5982	21.1755	20.5473
2.55	13.531	11.6026	9.49139	7.63253	9.41119	7.76816	12.1919	10.6214	14.8816	14.4449	19.9104	19.2147
2.555	10.2966	8.47536	5.70953	4.0283	6.03425	4.79822	10.4514	9.47029	13.6192	13.0949	19.2698	18.5744
2.56	7.75111	6.32941	2.75453	2.48212	4.06592	4.23601	10.0847	9.93315	13.3895	12.8669	19.3461	18.727
2.565	6.86906	6.37548	4.02708	5.34909	5.46735	6.74535	11.2496	11.8167	14.2588	13.832	20.1344	19.6543
2.57	8.24872	8.58665	7.64317	9.10706	8.73095	10.2414	13.5319	14.536	16.0294	15.7496	21.5356	21.2292
2.575	11.0506	11.7581	11.5277	12.9353	12.4126	13.933	16.4175	17.6419	18.3965	18.272	23.3993	23.2749
2.58	14.4103	15.2315	15.3995	16.6985	16.1491	17.6115	19.5675	20.8806	21.0955	21.1151	25.5693	25.6182
2.585	17.9375	18.7532	19.1733	20.3368	19.8169	21.1883	22.7871	24.1089	23.9382	24.0855	27.9087	28.1143
2.59	21.4584	22.2052	22.7986	23.8076	23.3501	24.609	25.9592	27.237	26.7958	27.0547	30.3067	30.6496
2.595	24.8787	25.5178	26.2358	27.0753	26.7021	27.8321	29.0061	30.2027	29.5784	29.9344	32.6757	33.1364
2.6	28.1365	28.6414	29.4507	30.1083	29.8352	30.823	31.8717	32.9591	32.22	32.66	34.9468	35.5067
2.605	31.1857	31.5372	32.4126	32.8785	32.7173	33.552	34.5125	35.4688	34.6701	35.1822	37.0655	37.7068
2.61	33.9891	34.1728	35.0943	35.3606	35.3203	35.9929	36.8936	37.7012	36.8892	37.4621	38.988	39.6939
2.615	36.5157	36.521	37.4714	37.5325	37.6197	38.1231	38.9866	39.6315	38.8451	39.4683	40.6793	41.434
2.62	38.7392	38.5587	39.523	39.3755	39.5947	39.9236	40.768	41.2391	40.5125	41.1757	42.1116	42.9
2.625	40.6379	40.2668	41.2314	40.8738	41.2278	41.3787	42.2192	42.5082	41.8709	42.5642	43.2631	44.0707
2.63	42.1938	41.6299	42.5821	42.0153	42.505	42.4764	43.3257	43.4268	42.905	43.6187	44.1175	44.9305
2.635	43.3929	42.6363	43.5643	42.7912	43.4161	43.2081	44.0775	43.9871	43.6037	44.3284	44.6632	45.4686
2.64	44.2249	43.278	44.1707	43.1964	43.9542	43.5689	44.4681	44.1851	43.9604	44.6868	44.8938	45.6788
2.645	44.6833	43.5508	44.3976	43.2294	44.1164	43.5575	44.4955	44.0207	43.9724	44.6915	44.807	45.5595
2.65	44.7654	43.4541	44.2449	42.892	43.9032	43.1763	44.1611	43.4976	43.6413	44.3441	44.405	45.1136
2.655	44.4723	42.9908	43.7162	42.1897	43.3189	42.431	43.4706	42.6234	42.9725	43.6504	43.6941	44.3479
2.66	43.8088	42.1675	42.8185	41.1314	42.3711	41.3312	42.4331	41.4094	41.9753	42.6198	42.6851	43.2737
2.665	42.783	40.9944	41.5624	39.7296	41.0712	39.8895	41.0618	39.8704	40.663	41.2659	41.3929	41.9066
2.67	41.407	39.4848	39.9619	37.9996	39.4338	38.1221	39.3734	38.0251	39.0528	39.6058	39.8369	40.2664
2.675	39.696	37.6555	38.0339	35.9602	37.4767	36.0481	37.3883	35.8957	37.1658	37.6609	38.0411	38.3779
2.68	37.6686	35.5263	35.7988	33.6327	35.221	33.69	35.1309	33.5082	35.0277	35.4567	36.0346	36.2706
2.685	35.3468	33.1201	33.2796	31.0416	32.6908	31.073	32.6296	30.8932	32.6683	33.0231	33.8522	33.9799
2.69	32.7557	30.4629	30.5022	28.2136	29.913	28.2253	29.9176	28.0856	30.1236	30.3955	31.5356	31.5484
2.695	29.9236	27.5838	27.4951	25.1784	26.9178	25.1783	27.0336	25.1274	27.4363	27.616	29.1351	29.0273
2.7	26.8827	24.515	24.2895	21.968	23.7387	21.9673	24.0248	22.0696	24.6588	24.7361	26.7123	26.4798
2.705	23.6695	21.2935	20.9199	18.6182	20.414	18.6329	20.9505	18.979	21.8583	21.8216	24.3433	23.985
2.71	20.327	17.9626	17.4245	15.1696	16.989	15.2254	17.8915	15.9509	19.1246	18.9612	22.123	21.6434
2.715	16.9096	14.5782	13.8498	11.6741	13.524	11.817	14.9683	13.1358	16.5843	16.2822	20.1686	19.5817
2.72	13.495	11.2257	10.2606	8.21594	10.1168	8.54141	12.3763	10.7903	14.4187	13.9734	18.6159	17.9514
2.725	10.2203	8.07495	6.78728	5.01622	6.98703	5.75056	10.4371	9.32599	12.8716	12.303	17.6025	16.9093
2.73	7.39495	5.58528	3.90051	3.10997	4.80838	4.50461	9.5808	9.16972	12.1981	11.5697	17.2297	16.5706
2.735	5.78814	4.90872	3.56463	4.52144	5.00443	5.82556	10.0605	10.3299	12.5194	11.9245	17.5199	16.9552
2.74	6.36812	6.55957	6.12362	7.47912	7.30582	8.50684	11.6494	12.364	13.7149	13.2253	18.4016	17.9714
2.745	8.6293	9.28334	9.35759	10.6646	10.2932	11.5351	13.8882	14.8244	15.5124	15.1548	19.7387	19.458
2.75	11.5288	12.2837	12.6486	13.807	13.4071	14.5849	16.4183	17.4319	17.6452	17.4173	21.3778	21.2433
2.755	14.5848	15.2889	15.8456	16.8167	16.4632	17.5334	19.0234	20.0277	19.9163	19.8054	23.1802	23.1787
2.76	17.6062	18.1869	18.8824	19.6446	19.3775	20.3164	21.5762	22.5164	22.1919	22.1838	25.0332	25.1482
2.765	20.4995	20.9162	21.7171	22.2557	22.0996	22.8915	23.996	24.8354	24.3812	24.4627	26.8496	27.0637
2.77	23.2082	23.4356	24.3171	24.6222	24.5928	25.2265	26.2277	26.9402	26.4205	26.5796	28.5624	28.8591
2.775	25.6921	25.7136	26.6559	26.7207	26.8285	27.296	28.231	28.7977	28.2632	28.4894	30.1204	30.4841
2.78	27.9206	27.7252	28.7108	28.5314	28.7832	29.0788	29.9754	30.3822	29.8743	30.158	31.4841	31.9005
2.785	29.8688	29.4503	30.4631	30.0381	30.4377	30.558	31.4375	31.6743	31.2273	31.5597	32.6237	33.0793
2.79	31.517	30.8725	31.897	31.2279	31.7766	31.72	32.5994	32.6591	32.3023	32.675	33.5166	33.9989
2.795	32.8494	31.9791	33.0005	32.0912	32.7879	32.5551	33.4479	33.3264	33.0847	33.4898	34.1467	34.6437
2.8	33.8538	32.7611	33.7647	32.6215	33.4634	33.0567	33.9742	33.6699	33.5651	33.9947	34.5035	35.004
2.805	34.5221	33.2128	34.1839	32.8156	33.7981	33.2217	34.1736	33.6873	33.7381	34.1848	34.5817	35.075
2.81	34.8495	33.3321	34.2561	32.6738	33.7904	33.0503	34.0453	33.3799	33.6028	34.0592	34.3808	34.8566
2.815	34.8347	33.1202	33.9822	32.1992	33.4422	32.5459	33.5921	32.7528	33.1623	33.6211	33.9049	34.3534
2.82	34.48	32.5814	33.3667	31.3984	32.7584	31.7153	32.8209	31.8145	32.4236	32.8776	33.1628	33.5747
2.825	33.7912	31.7238	32.417	30.2807	31.7474	30.5682	31.7417	30.5775	31.3981	31.8397	32.1683	32.5344
2.83	32.7774	30.5584	31.1438	28.8586	30.4207	29.1175	30.3689	29.0575	30.1009	30.5228	30.94	31.2514
2.835	31.4513	29.0995	29.5606	27.1472	28.7926	27.379	28.7204	27.2746	28.552	28.9462	29.5022	29.7503
2.84	29.8288	27.3652	27.6841	25.1646	26.8806	25.3712	26.8185	25.2528	26.7764	27.1346	27.8858	28.0619
2.845	27.9297	25.3767	25.5333	22.9311	24.705	23.1157	24.6901	23.0215	24.8054	25.1181	26.1296	26.2252
2.85	25.7777	23.1594	23.1301	20.4697	22.289	20.6369	22.3688	20.617	22.6781	22.9347	24.2823	24.289
2.855	23.4011	20.7438	20.4989	17.8058	19.6592	17.9626	19.8967	18.0861	20.4455	20.6332	22.4057	22.3156
2.86	20.8343	18.1675	17.6668	14.9677	16.8458	15.1256	17.3301	15.4938	18.1758	18.2789	20.5787	20.3854
2.865	18.1209	15.4801	14.6643	11.9878	13.8856	12.1665	14.7502	12.9391	15.9654	15.9641	18.9015	18.6022
2.87	15.3207	12.754	11.5271	8.90682	10.8277	9.14625	12.2865	10.591	13.9546	13.8261	17.4968	17.0965
2.875	12.5262	10.1138	8.30377	5.79416	7.75699	6.19149	10.1623	8.75408	12.3456	12.07	16.5017	16.0183
2.88	9.90437	7.81157	5.09346	2.89872	4.9009	3.74468	8.75096	7.89991	11.3943	10.9723	16.0422	15.5094
2.885	7.79539	6.37638	2.3961	2.24336	3.22873	3.44974	8.49565	8.38497	11.3197	10.7939	16.1911	15.654
2.89	6.82763	6.49898	3.06716	4.88566	4.4947	5.6863	9.51507	10.0166	12.1539	11.596	16.9368	16.4388
2.895	7.51529	8.12252	6.09288	8.03126	7.30077	8.65216	11.4585	12.3154	13.7176	13.1871	18.1899	17.7615
2.9	9.50305	10.5485	9.3907	11.2121	10.4313	11.756	13.9022	14.924	15.7586	15.2856	19.8221	19.4779
2.905	12.1313	13.2938	12.6899	14.3361	13.6015	14.8435	16.5678	17.6406	18.064	17.658	21.7028	21.4461
2.91	15.0095	16.1306	15.9155	17.3576	16.7145	17.8468	19.2946	20.3496	20.4827	20.1443	23.7194	23.5467
2.915	17.9469	18.9443	19.0244	20.2424	19.7172	20.7226	21.9854	22.9782	22.9111	22.6373	25.781	25.6855
2.92	20.8409	21.6665	21.9825	22.9614	22.5715	23.4374	24.5755	25.4753	25.276	25.0629	27.8158	27.7894
2.925	23.6269	24.2498	24.7604	25.4886	25.2461	25.9628	27.0176	27.8019	27.5235	27.3669	29.7673	29.8017
2.93	26.2585	26.658	27.3318	27.8006	27.7137	28.2739	29.2751	29.9271	29.6119	29.5076	31.5903	31.6773
2.935	28.6996	28.8617	29.6729	29.8765	29.9506	30.3489	31.3184	31.8252	31.5081	31.4521	33.2486	33.3802
2.94	30.9207	30.8363	31.7625	31.6979	31.936	32.1689	33.1232	33.4753	33.1853	33.1738	34.7131	34.8814
2.945	32.8969	32.5611	33.5822	33.2488	33.6518	33.7177	34.6694	34.8601	34.6221	34.6511	35.9605	36.1579
2.95	34.6076	34.0189	35.116	34.5163	35.0829	34.9819	35.9409	35.966	35.8012	35.8668	36.9723	37.1914
2.955	36.0356	35.1958	36.3511	35.4898	36.217	35.9511	36.9252	36.7827	36.7094	36.8077	37.7346	37.9682
2.96	37.1672	36.0811	37.2773	36.1619	37.0449	36.6177	37.6132	37.3032	37.3372	37.4641	38.2376	38.4786
2.965	37.992	36.6671	37.8875	36.5281	37.5603	36.9771	37.999	37.5237	37.6784	37.8298	38.4752	38.7168
2.97	38.5029	36.9493	38.1778	36.5865	37.7602	37.0278	38.0802	37.4437	37.7306	37.9024	38.4451	38.6806
2.975	38.6961	36.9263	38.147	36.3384	37.6443	36.7712	37.8576	37.0657	37.4946	37.6822	38.1487	38.3715
2.98	38.5707	36.5996	37.7973	35.788	37.2155	36.2114	37.3353	36.3954	36.9743	37.1734	37.5907	37.7944
2.985	38.1294	35.9738	37.1336	34.9423	36.4798	35.3559	36.5204	35.4415	36.1772	36.3829	36.7794	36.9575
2.99	37.3776	35.0562	36.1639	33.8109	35.4459	34.2144	35.4233	34.2159	35.1137	35.3211	35.7265	35.873
2.995	36.324	33.8572	34.8991	32.4064	34.1256	32.8	34.0573	32.7333	33.7976	34.0014	34.4474	34.5559
3	34.9801	32.3897	33.3526	30.7436	32.5333	31.1278	32.4391	31.0114	32.246	32.4407	32.9612	33.0256
3.005	33.3603	30.6694	31.5408	28.8399	30.6861	29.2159	30.5883	29.0711	30.4794	30.6588	31.2908	31.3048
3.01	31.4819	28.7144	29.4822	26.7149	28.6036	27.0846	28.5279	26.9364	28.522	28.6792	29.4639	29.4211
3.015	29.3645	26.5454	27.1979	24.3904	26.3079	24.7565	26.2847	24.6353	26.4022	26.5296	27.513	27.4069
3.02	27.0307	24.1855	24.7109	21.89	23.8237	22.257	23.89	22.2002	24.154	24.2424	25.4775	25.3012
3.025	24.5059	21.6604	22.0466	19.2396	21.1785	19.6141	21.3807	19.6703	21.8181	21.8565	23.4046	23.1514
3.03	21.8184	18.999	19.2325	16.4672	18.4028	16.8594	18.8027	17.0948	19.4456	19.4204	21.3524	21.0158
3.035	19.0006	16.2344	16.2986	13.6039	15.5324	14.0306	16.2163	14.5406	17.1032	16.9972	19.3931	18.9681
3.04	16.0907	13.4074	13.2786	10.6864	12.612	11.1772	13.7071	12.1077	14.8827	14.6743	17.6162	17.1014
3.045	13.1386	10.5742	10.2142	7.76581	9.70772	8.37907	11.4086	9.95966	12.9141	12.5791	16.1288	15.531
3.05	10.2194	7.83302	7.16912	4.94764	6.94675	5.81269	9.538	8.36792	11.3776	10.8976	15.0474	14.3861
3.055	7.47934	5.418	4.30396	2.66811	4.67706	4.00833	8.41596	7.69377	10.4863	9.86891	14.4735	13.7838
3.06	5.28959	4.01088	2.44281	2.81961	3.88845	4.09385	8.33712	8.13365	10.3965	9.6939	14.4566	13.7827
3.065	4.54306	4.5984	3.63797	5.10261	5.22535	5.9088	9.27999	9.4721	11.0894	10.3763	14.9686	14.3501
3.07	5.76666	6.59257	6.25462	7.73484	7.55361	8.3041	10.9145	11.3188	12.3764	11.7068	15.9126	15.3742
3.075	8.02777	9.02005	9.04205	10.3551	10.1187	10.806	12.9004	13.3812	14.0252	13.4218	17.1613	16.7113
3.08	10.5915	11.5166	11.7774	12.872	12.6796	13.2577	15.0138	15.4872	15.8472	15.314	18.5905	18.2264
3.085	13.1858	13.9507	14.3891	15.2414	15.1411	15.589	17.1212	17.536	17.711	17.2444	20.0959	19.8098
3.09	15.6985	16.2585	16.8374	17.4336	17.452	17.7579	19.1405	19.4643	19.5278	19.1223	21.5957	21.3776
3.095	18.07	18.4004	19.0934	19.425	19.5775	19.7348	21.0175	21.2287	21.236	20.8861	23.0273	22.8671
3.1	20.2611	20.348	21.1335	21.1958	21.4914	21.4967	22.7136	22.7979	22.7917	22.4922	24.3431	24.231
3.105	22.2431	22.0786	22.938	22.7294	23.1728	23.025	24.2002	24.1483	24.1621	23.9086	25.5067	25.4334
3.11	23.9929	23.5742	24.4902	24.012	24.6044	24.3046	25.4558	25.2618	25.323	25.1112	26.4906	26.4475
3.115	25.4924	24.8203	25.7761	25.0325	25.7726	25.3238	26.4638	26.1251	26.2559	26.0821	27.274	27.2531
3.12	26.7266	25.8055	26.7847	25.7826	26.6667	26.0734	27.212	26.7285	26.9477	26.8082	27.8421	27.8357
3.125	27.6843	26.5214	27.5079	26.2566	27.2789	26.5475	27.6924	27.0659	27.3894	27.2804	28.1851	28.1858
3.13	28.3572	26.9626	27.9401	26.4514	27.6046	26.7429	27.9	27.1347	27.5757	27.4937	28.2976	28.2982
3.135	28.7402	27.1263	28.0787	26.3666	27.642	26.6591	27.8336	26.9352	27.5054	27.4465	28.1784	28.1721
3.14	28.831	27.013	27.924	26.0045	27.3919	26.2984	27.4952	26.4709	27.1806	27.1407	27.8306	27.8102
3.145	28.6307	26.6256	27.4787	25.3701	26.8582	25.6657	26.8899	25.7485	26.6066	26.5815	27.261	27.2196
3.15	28.143	25.9701	26.7486	24.4706	26.0473	24.7686	26.026	24.7775	25.7927	25.7775	26.4808	26.4113
3.155	27.3748	25.0551	25.7419	23.316	24.9686	23.617	24.9151	23.5707	24.7516	24.7408	25.5054	25.4004
3.16	26.3358	23.8924	24.4695	21.9184	23.6337	22.2236	23.5723	22.1441	23.4998	23.4873	24.3555	24.207
3.165	25.0388	22.4964	22.9444	20.2921	22.0571	20.6034	22.0164	20.5175	22.0586	22.037	23.0569	22.8566
3.17	23.4996	20.8847	21.1824	18.4536	20.2555	18.7734	20.2706	18.715	20.4547	20.4151	21.6426	21.3816
3.175	21.7377	19.0786	19.201	16.4211	18.2484	16.7537	18.3638	16.7671	18.722	18.6535	20.1544	19.823
3.18	19.776	17.104	17.02	14.2149	16.0582	14.5665	16.3335	14.713	16.905	16.7934	18.6452	18.2336
3.185	17.6427	14.9932	14.6612	11.8568	13.7106	12.2385	14.2301	12.6081	15.0637	14.8909	17.1824	16.6815
3.19	15.3735	12.7896	12.1484	9.37078	11.2377	9.80257	12.1282	10.538	13.2828	13.0257	15.8512	15.255
3.195	13.0169	10.558	9.50808	6.78396	8.68347	7.30802	10.1473	8.649	11.6851	11.3165	14.7543	14.0647
3.2	10.6473	8.41095	6.77199	4.13347	6.12918	4.86004	8.4915	7.20327	10.4431	9.93927	14.004	13.2364
3.205	8.39868	6.5746	3.99222	1.54887	3.81169	2.85348	7.48325	6.59219	9.76459	9.12502	13.6999	12.8863
3.21	6.54828	5.5004	1.44342	1.68365	2.73794	2.80402	7.45678	7.08139	9.81155	9.07777	13.8952	13.0789
3.215	5.6357	5.71321	2.26996	4.32529	4.13371	4.80712	8.44358	8.48708	10.5893	9.82745	14.5754	13.7973
3.22	6.15904	7.11481	5.03745	7.05448	6.58076	7.32379	10.1417	10.4226	11.9464	11.2072	15.6662	14.954
3.225	7.84261	9.15688	7.89616	9.75667	9.2489	9.9321	12.2262	12.6064	13.6836	12.9903	17.0639	16.43
3.23	10.0966	11.4635	10.7262	12.3953	11.9412	12.5218	14.4849	14.879	15.6339	14.9921	18.6643	18.1099
3.235	12.5726	13.8517	13.4861	14.9429	14.5844	15.0422	16.7925	17.1477	17.6774	17.0857	20.3767	19.8971
3.24	15.1044	16.2263	16.1461	17.3751	17.1361	17.4591	19.071	19.3534	19.7306	19.1856	22.1274	21.7156
3.245	17.6038	18.5297	18.68	19.6693	19.5646	19.7454	21.2673	21.4542	21.7337	21.2317	23.8579	23.5058
3.25	20.0155	20.7217	21.0642	21.8046	21.8438	21.8779	23.3421	23.4179	23.6418	23.1796	25.5214	25.2213
3.255	22.2996	22.771	23.2766	23.7618	23.9507	23.8358	25.2648	25.2186	25.4203	24.9951	27.0804	26.8249
3.26	24.4253	24.6524	25.2974	25.5235	25.865	25.6011	27.0102	26.835	27.0413	26.6508	28.5048	28.2867
3.265	26.3669	26.3446	27.1085	27.0744	27.5689	27.1576	28.5576	28.2494	28.4821	28.1242	29.77	29.5827
3.27	28.1028	27.8296	28.6941	28.4011	29.0471	28.4917	29.8901	29.4472	29.7245	29.3972	30.856	30.6933
3.275	29.615	29.0924	30.0405	29.4924	30.2864	29.592	30.9936	30.4165	30.7536	30.4551	31.7472	31.6029
3.28	30.8883	30.1206	31.1365	30.3394	31.2763	30.4495	31.8574	31.1485	31.5581	31.2864	32.4315	32.2998
3.285	31.9105	30.9047	31.9732	30.9355	32.0088	31.0574	32.4733	31.637	32.1296	31.8826	32.9002	32.7754
3.29	32.6721	31.4377	32.5442	31.2767	32.4782	31.4115	32.8362	31.8782	32.4625	32.2381	33.1477	33.0243
3.295	33.1666	31.7151	32.8457	31.361	32.6815	31.5101	32.9437	31.8713	32.5543	32.3502	33.1717	33.0439
3.3	33.39	31.7352	32.8764	31.1893	32.6185	31.3539	32.796	31.6178	32.4052	32.2186	32.9726	32.835
3.305	33.3412	31.4986	32.6376	30.7645	32.2911	30.9459	32.3961	31.1218	32.0181	31.8462	32.5537	32.4008
3.31	33.0216	31.0085	32.1332	30.0922	31.7042	30.2918	31.7497	30.3901	31.3985	31.2381	31.9213	31.7475
3.315	32.4354	30.2706	31.3695	29.1801	30.8649	29.3994	30.8651	29.4317	30.5548	30.4023	31.0845	30.8842
3.32	31.5893	29.293	30.3552	28.0382	29.7828	28.2788	29.7532	28.2584	29.4979	29.3492	30.0552	29.8227
3.325	30.4926	28.0859	29.1014	26.6786	28.47	26.9425	28.4274	26.8841	28.2413	28.092	28.8483	28.5779
3.33	29.1568	26.6618	27.6215	25.1154	26.9406	25.4049	26.9038	25.3253	26.8015	26.6463	27.4817	27.1675
3.335	27.5958	25.0352	25.931	23.3648	25.2111	23.6825	25.2013	23.6011	25.1977	25.0307	25.977	25.6128
3.34	25.8256	23.2225	24.0471	21.4444	23.3001	21.7938	23.3417	21.7335	23.4524	23.2667	24.3594	23.9388
3.345	23.8643	21.2422	21.9894	19.3739	21.2285	19.7596	21.3504	19.7478	21.5922	21.3796	22.6588	22.1752
3.35	21.7319	19.1143	19.7787	17.1744	19.0193	17.6026	19.257	17.6738	19.6485	19.399	20.9108	20.3575
3.355	19.4503	16.8605	17.4383	14.8688	16.6987	15.3484	17.0976	15.5479	17.6595	17.3609	19.1582	18.529
3.36	17.0435	14.5048	14.9929	12.4822	14.2968	13.027	14.9178	13.417	15.6735	15.311	17.4536	16.7434
3.365	14.5379	12.0736	12.4704	10.0431	11.8508	10.6759	12.78	11.3469	13.7546	13.3099	15.8614	15.0686
3.37	11.9635	9.59843	9.90382	7.5881	9.41295	8.34964	10.7757	9.43829	11.9905	11.4432	14.4596	13.5899
3.375	9.35809	7.12244	7.33848	5.17856	7.07339	6.14887	9.04773	7.85466	10.5024	9.83612	13.3377	12.4092
3.38	6.77936	4.72958	4.86325	2.99515	5.03695	4.3199	7.81252	6.84271	9.44585	8.66259	12.5844	11.632
3.385	4.36087	2.71256	2.79028	1.98824	3.83905	3.49462	7.32173	6.65054	8.97349	8.11427	12.2645	11.337
3.39	2.63264	2.34806	2.45635	3.34846	4.21195	4.23519	7.68515	7.29713	9.15107	8.28955	12.392	11.5386
3.395	3.05605	4.02205	4.20249	5.45528	5.7874	5.90591	8.74212	8.53234	9.89947	9.09993	12.9197	12.1741
3.4	5.03596	6.18454	6.4389	7.63008	7.78885	7.85479	10.2133	10.0723	11.0469	10.3378	13.757	13.132
3.405	7.32351	8.3807	8.70643	9.74044	9.87596	9.83456	11.8734	11.7245	12.42	11.8032	14.8002	14.2923
3.41	9.61138	10.5033	10.8955	11.7373	11.9189	11.7478	13.5796	13.3747	13.8862	13.3528	15.9541	15.5512
3.415	11.8099	12.5069	12.9593	13.5917	13.8552	13.5449	15.2438	14.9534	15.3529	14.8921	17.141	16.8278
3.42	13.8758	14.3633	14.8687	15.282	15.6475	15.1944	16.8094	16.4153	16.7568	16.3585	18.2999	18.0612
3.425	15.7809	16.0512	16.6016	16.7909	17.2692	16.6738	18.2375	17.7291	18.0531	17.7088	19.3846	19.2062
3.43	17.5033	17.5532	18.1402	18.1036	18.7003	17.9656	19.5001	18.8717	19.2096	18.9121	20.3598	20.2286
3.435	19.0255	18.8549	19.4694	19.2083	19.9248	19.0559	20.5763	19.8259	20.2023	19.9454	21.1989	21.1029
3.44	20.3329	19.9446	20.5772	20.0951	20.93	19.934	21.4505	20.5791	21.0137	20.7919	21.882	21.8103
3.445	21.4136	20.8129	21.4538	20.7565	21.7062	20.5916	22.1112	21.122	21.6308	21.4391	22.3945	22.337
3.45	22.2583	21.4526	22.0919	21.1874	22.2463	21.023	22.5505	21.4486	22.045	21.8786	22.7268	22.6737
3.455	22.8602	21.8592	22.4865	21.3848	22.5458	21.2251	22.7635	21.556	22.2509	22.105	22.8731	22.8151
3.46	23.2151	22.0302	22.6351	21.348	22.6029	21.1969	22.7486	21.4437	22.2465	22.1164	22.8316	22.7597
3.465	23.3212	21.9656	22.5377	21.0784	22.4179	20.9399	22.5069	21.1141	22.033	21.9135	22.6039	22.509
3.47	23.1791	21.6677	22.1963	20.5798	21.9937	20.4577	22.0422	20.5721	21.6146	21.5003	22.1953	22.0684
3.475	22.7921	21.1414	21.6155	19.858	21.3356	19.7562	21.3613	19.8254	20.9984	20.8835	21.6147	21.4467
3.48	22.1658	20.3936	20.802	18.9208	20.4511	18.8435	20.4739	18.8842	20.1949	20.0729	20.8748	20.6561
3.485	21.3081	19.4337	19.7646	17.778	19.3501	17.7296	19.3927	17.7618	19.2182	19.0816	19.9926	19.7134
3.49	20.2298	18.2737	18.5143	16.4413	18.0447	16.4268	18.1337	16.4747	18.0862	17.9264	18.9902	18.6402
3.495	18.9439	16.9279	17.0638	14.9242	16.5491	14.9495	16.7174	15.0437	16.8222	16.6287	17.8955	17.4638
3.5	17.4661	15.4137	15.428	13.2416	14.8803	13.3142	15.1696	13.4951	15.4557	15.2162	16.744	16.2196
3.505	15.8154	13.7522	13.6233	11.4102	13.0579	11.5406	13.524	11.8643	14.0257	13.725	15.5804	14.9531
3.51	14.0145	11.97	11.6678	9.4481	11.1055	9.65215	11.8274	10.2018	12.5853	12.2048	14.4613	13.7233
3.515	12.0921	10.1028	9.58173	7.37489	9.05383	7.68061	10.1494	8.58646	11.2083	10.7266	13.4568	12.6063
3.52	10.0874	8.20537	7.38753	5.2129	6.94981	5.67845	8.60092	7.15226	9.99872	9.39569	12.6488	11.6963
3.525	8.06205	6.378	5.11338	2.9932	4.88971	3.77218	7.36265	6.12509	9.09524	8.36338	12.1237	11.0975
3.53	6.13502	4.8409	2.81274	0.86762	3.17121	2.43585	6.69329	5.80052	8.652	7.81607	11.9539	10.9013
3.535	4.58562	4.06958	0.94045	1.78868	2.75955	2.82663	6.81651	6.32607	8.776	7.89929	12.1754	11.1524
3.54	4.0145	4.54417	2.38071	4.06851	4.1278	4.54426	7.71444	7.53245	9.45944	8.61288	12.7742	11.8294
3.545	4.83917	5.98993	4.7357	6.37701	6.19237	6.61643	9.1562	9.13916	10.5897	9.8167	13.6941	12.8572
3.55	6.55661	7.87506	7.1333	8.66004	8.43299	8.76623	10.9047	10.9421	12.0218	11.3359	14.8576	14.1397
3.555	8.62722	9.92071	9.50406	10.8913	10.7007	10.9072	12.7994	12.8203	13.6304	13.0292	16.1857	15.5849
3.56	10.8116	12.0028	11.8168	13.049	12.9335	12.9967	14.7407	14.7005	15.3221	14.798	17.6081	17.116
3.565	13.0045	14.0566	14.0473	15.1127	15.0944	15.0055	16.6644	16.5345	17.0296	16.5742	19.0665	18.6722
3.57	15.1488	16.0411	16.174	17.0637	17.1558	16.9106	18.5258	18.2876	18.7033	18.3091	20.5138	20.2053
3.575	17.2064	17.9264	18.177	18.8842	19.095	18.6922	20.2914	19.9328	20.3058	19.9661	21.9114	21.6774
3.58	19.1489	19.6883	20.0381	20.5581	20.892	20.3328	21.9347	21.4482	21.8074	21.5166	23.2283	23.0579
3.585	20.9529	21.3069	21.7405	22.0706	22.5296	21.817	23.434	22.8158	23.1844	22.9375	24.4392	24.322
3.59	22.5984	22.7649	23.2693	23.4084	23.9922	23.1312	24.7715	24.0203	24.4173	24.2097	25.5229	25.4492
3.595	24.0687	24.0477	24.611	24.5602	25.2667	24.2637	25.9322	25.0492	25.4903	25.3175	26.4627	26.423
3.6	25.3492	25.1427	25.7542	25.5163	26.3418	25.2049	26.9039	25.8924	26.3903	26.2481	27.2448	27.23
3.605	26.4279	26.0397	26.6894	26.2689	27.2083	25.9469	27.6769	26.5419	27.1072	26.9915	27.8586	27.86
3.61	27.2948	26.7307	27.4092	26.8122	27.8591	26.484	28.2439	26.992	27.6335	27.5399	28.2962	28.3051
3.615	27.9423	27.2097	27.9082	27.1422	28.2893	26.8122	28.6001	27.2392	27.964	27.8881	28.5524	28.5602
3.62	28.3653	27.473	28.183	27.2572	28.4961	26.9298	28.7428	27.2823	28.0958	28.0331	28.6243	28.6229
3.625	28.5607	27.5187	28.2325	27.1574	28.4788	26.8371	28.6717	27.1219	28.0285	27.9742	28.5118	28.4927
3.63	28.5276	27.3474	28.0577	26.8449	28.2389	26.5364	28.3888	26.761	27.7638	27.7128	28.2167	28.1718
3.635	28.2674	26.9617	27.6617	26.324	27.7803	26.032	27.8981	26.2046	27.3057	27.2527	27.7435	27.6648
3.64	27.7838	26.366	27.0497	25.6009	27.1085	25.33	27.2061	25.4596	26.6603	26.5998	27.0988	26.9782
3.645	27.0824	25.5669	26.2289	24.6834	26.2315	24.4386	26.3213	24.5351	25.8359	25.7621	26.2915	26.1212
3.65	26.171	24.5728	25.2085	23.5816	25.1591	23.3677	25.2543	23.442	24.843	24.7497	25.3329	25.105
3.655	25.0593	23.394	23.9995	22.3069	23.9029	22.1291	24.0179	22.1935	23.6943	23.5748	24.2367	23.9435
3.66	23.7587	22.0423	22.6148	20.8725	22.4767	20.7363	22.6273	20.8044	22.4047	22.2519	23.0191	22.6531
3.665	22.2826	20.5312	21.0689	19.2932	20.8958	19.2044	21.0997	19.2921	20.9917	20.7978	21.6992	21.2527
3.67	20.6458	18.8756	19.378	17.5852	19.1776	17.5502	19.4551	17.6764	19.4755	19.2318	20.2994	19.765
3.675	18.8646	17.0917	17.5598	15.7661	17.3413	15.7924	17.7169	15.9799	17.8798	17.5765	18.8456	18.2163
3.68	16.9566	15.1969	15.6336	13.8553	15.4087	13.9519	15.9123	14.2299	16.2326	15.8585	17.3688	16.6385
3.685	14.9407	13.2097	13.6206	11.8739	13.4044	12.0528	14.075	12.4595	14.5681	14.1103	15.906	15.0702
3.69	12.8366	11.1493	11.5447	9.84582	11.3582	10.1241	12.2482	10.713	12.9294	12.3735	14.5018	13.5598
3.695	10.6655	9.03638	9.43382	7.8008	9.30933	8.20501	10.4914	9.05294	11.3735	10.7043	13.2102	12.1683
3.7	8.44973	6.89285	7.32563	5.783	7.31816	6.35846	8.89233	7.57517	9.97667	9.18257	12.0944	10.9714
3.705	6.21479	4.745	5.2845	3.88554	5.4991	4.71021	7.58292	6.42813	8.83995	7.92391	11.2238	10.0571
3.71	3.99601	2.6387	3.47243	2.42157	4.11173	3.55424	6.74326	5.8073	8.08199	7.08061	10.6623	9.50984
3.715	1.89468	0.89581	2.44383	2.33679	3.65743	3.3905	6.53915	5.85195	7.80223	6.79581	10.4499	9.38012
3.72	1.12697	1.90891	3.03778	3.64583	4.373	4.26644	6.98673	6.50018	8.02131	7.103	10.5852	9.65685
3.725	2.90339	3.84457	4.58846	5.33665	5.7701	5.64898	7.92324	7.54061	8.6588	7.88537	11.0226	10.2682
3.73	4.91517	5.764	6.35502	7.06406	7.39951	7.17956	9.13951	8.77324	9.5809	8.96371	11.6883	11.1127
3.735	6.87455	7.59898	8.11884	8.73132	9.06237	8.70905	10.4756	10.0654	10.6594	10.1853	12.5014	12.0916
3.74	8.73477	9.3235	9.80522	10.2968	10.6707	10.1697	11.8281	11.3359	11.7959	11.4449	13.3889	13.1237
3.745	10.4718	10.9192	11.3771	11.7355	12.1778	11.5239	13.1315	12.5341	12.9209	12.6734	14.2912	14.1473
3.75	12.0674	12.3707	12.8107	13.0294	13.5542	12.7473	14.3424	13.626	13.9855	13.8245	15.1615	15.1163
3.755	13.5066	13.6649	14.0883	14.1642	14.779	13.8224	15.4307	14.5881	14.9553	14.8664	15.9642	15.997
3.76	14.7761	14.7904	15.196	15.1286	15.8364	14.7358	16.3747	15.4031	15.8053	15.7759	16.6722	16.764
3.765	15.865	15.7377	16.1228	15.9135	16.7142	15.4773	17.1583	16.0585	16.5171	16.5362	17.2653	17.3988
3.77	16.764	16.499	16.8599	16.5118	17.4032	16.0393	17.7698	16.545	17.0776	17.1352	17.7288	17.8879
3.775	17.4661	17.0684	17.4007	16.9185	17.8965	16.4163	18.201	16.8568	17.4775	17.5641	18.0524	18.2219
3.78	17.9658	17.442	17.7408	17.1305	18.1895	16.605	18.4465	16.9903	17.711	17.8174	18.2297	18.3952
3.785	18.26	17.6176	17.8778	17.1466	18.28	16.6044	18.504	16.9448	17.7752	17.8926	18.2577	18.4055
3.79	18.3474	17.5951	17.8114	16.9675	18.1678	16.4151	18.3734	16.7215	17.6703	17.7896	18.1369	18.2534
3.795	18.2287	17.3763	17.543	16.5959	17.8548	16.0398	18.0573	16.3242	17.3988	17.511	17.8707	17.9428
3.8	17.9067	16.9648	17.0762	16.036	17.3448	15.483	17.5607	15.7591	16.9666	17.0619	17.4661	17.4804
3.805	17.3862	16.3665	16.4164	15.294	16.6439	14.7511	16.8914	15.0348	16.3818	16.4503	16.9332	16.8764
3.81	16.674	15.5889	15.5707	14.3777	15.7597	13.8523	16.0598	14.1626	15.6563	15.687	16.286	16.1448
3.815	15.779	14.6417	14.548	13.2966	14.7022	12.7967	15.0794	13.1572	14.8054	14.7863	15.5429	15.3038
3.82	14.7121	13.5369	13.359	12.0616	13.4832	11.5961	13.9678	12.0374	13.8491	13.7667	14.7275	14.3768
3.825	13.4866	12.289	12.0156	10.6851	12.1167	10.2648	12.7475	10.8279	12.8135	12.6523	13.8696	13.3942
3.83	12.1182	10.9154	10.5317	9.18101	10.6193	8.8196	11.4486	9.56276	11.7328	11.4751	13.0069	12.3957
3.835	10.6265	9.43876	8.92242	7.56494	9.01164	7.28236	10.1129	8.29193	10.6534	10.2793	12.1861	11.4322
3.84	9.03654	7.89015	7.20505	5.85471	7.32155	5.68492	8.80183	7.09344	9.63809	9.12751	11.4637	10.5691
3.845	7.38411	6.31923	5.40007	4.07336	5.59378	4.08823	7.6103	6.09318	8.77133	8.10996	10.9035	9.8857
3.85	5.73091	4.82281	3.53757	2.26732	3.92634	2.66639	6.68293	5.47711	8.15752	7.35045	10.5698	9.46689
3.855	4.21167	3.6286	1.70762	0.81799	2.62761	2.04505	6.20819	5.43398	7.90209	6.99022	10.5132	9.38324
3.86	3.17709	3.21654	1.02616	1.91626	2.53243	2.89239	6.33537	6.00583	8.07019	7.12861	10.7568	9.66523
3.865	3.24375	3.90205	2.70757	3.79113	3.78287	4.4537	7.05328	7.05153	8.65165	7.75728	11.2886	10.2909
3.87	4.39715	5.28683	4.67509	5.71953	5.53689	6.20467	8.20898	8.38623	9.57116	8.77224	12.0676	11.1986
3.875	6.04432	6.95512	6.66574	7.63899	7.43014	7.99968	9.63168	9.87248	10.7299	10.0443	13.0374	12.3118
3.88	7.86173	8.72139	8.63493	9.52299	9.34933	9.78334	11.1949	11.4225	12.0378	11.4656	14.14	13.5578
3.885	9.72318	10.5031	10.5579	11.3514	11.2443	11.5243	12.8149	12.9795	13.4235	12.9573	15.322	14.8752
3.89	11.569	12.2548	12.4147	13.1065	13.084	13.1996	14.4356	14.5044	14.8331	14.4634	16.538	16.215
3.895	13.3629	13.9462	14.1872	14.7717	14.8452	14.7906	16.017	15.968	16.2254	15.9428	17.7504	17.5379
3.9	15.0789	15.5541	15.8591	16.332	16.5084	16.2809	17.5292	17.3474	17.5685	17.3641	18.9278	18.8123
3.905	16.6959	17.0595	17.415	17.7732	18.0566	17.6559	18.9484	18.6238	18.837	18.7024	20.0445	20.0127
3.91	18.1959	18.446	18.8409	19.0826	19.4749	18.9026	20.2548	19.7814	20.01	19.9373	21.0789	21.118
3.915	19.5637	19.6994	20.1242	20.2487	20.75	20.0096	21.4324	20.8071	21.0703	21.0521	22.0133	22.1106
3.92	20.7856	20.8076	21.2538	21.2615	21.8703	20.9671	22.4675	21.6898	22.0036	22.0327	22.8328	22.9763
3.925	21.8502	21.7599	22.22	22.1124	22.8259	21.7667	23.3487	22.4205	22.7983	22.8676	23.5254	23.7033
3.93	22.7478	22.5478	23.0148	22.7945	23.6086	22.4017	24.0671	22.992	23.445	23.5474	24.0815	24.2822
3.935	23.4702	23.1643	23.6317	23.3023	24.2119	22.8669	24.6155	23.3991	23.9364	24.065	24.4937	24.7059
3.94	24.0115	23.6042	24.066	23.6322	24.6313	23.159	24.9889	23.6381	24.2674	24.415	24.7569	24.9697
3.945	24.3673	23.8639	24.3148	23.7821	24.8636	23.2762	25.184	23.7076	24.4346	24.5941	24.8677	25.0705
3.95	24.5352	23.942	24.377	23.7517	24.908	23.2185	25.1996	23.6075	24.4367	24.601	24.8251	25.0075
3.955	24.5144	23.8383	24.253	23.5423	24.765	22.9873	25.0365	23.3398	24.2742	24.4361	24.6297	24.7817
3.96	24.3061	23.5548	23.9451	23.157	24.4371	22.5861	24.697	22.908	23.9495	24.1018	24.2842	24.3961
3.965	23.9132	23.0949	23.4575	22.6003	23.9285	22.0196	24.1856	22.3175	23.4666	23.6022	23.793	23.8557
3.97	23.3403	22.4637	22.7958	21.8785	23.2452	21.2944	23.5083	21.5751	22.8315	22.9432	23.1624	23.1671
3.975	22.5939	21.6679	21.9673	20.9994	22.3947	20.4183	22.6731	20.6896	22.0518	22.1325	22.4005	22.339
3.98	21.6817	20.7157	20.9809	19.9723	21.3862	19.401	21.6896	19.6711	21.137	21.1795	21.5175	21.382
3.985	20.6133	19.6168	19.8469	18.8076	20.2303	18.2531	20.5691	18.5316	20.0983	20.0953	20.5253	20.3085
3.99	19.3993	18.3821	18.577	17.5174	18.9394	16.9868	19.325	17.2847	18.9487	18.893	19.4378	19.1332
3.995	18.0521	17.0238	17.1843	16.1146	17.5269	15.6159	17.9722	15.9458	17.7034	17.5875	18.2714	17.8731
4	16.5848	15.555	15.683	14.6136	16.008	14.155	16.5281	14.5327	16.3795	16.1957	17.0448	16.5479
4.005	15.012	13.9899	14.0884	13.0299	14.3994	12.6207	15.0124	13.0658	14.9975	14.7375	15.7801	15.1809
4.01	13.349	12.3436	12.4176	11.38	12.7191	11.0313	13.4485	11.5695	13.5809	13.2362	14.5031	13.7998
4.015	11.6119	10.6319	10.6887	9.6821	10.9882	9.4081	11.8648	10.0744	12.1588	11.7204	13.2448	12.4385
4.02	9.81791	8.87102	8.92199	7.95693	9.23147	7.77723	10.2975	8.62151	10.7677	10.2264	12.0422	11.1393
4.025	7.98479	7.07776	7.14192	6.23013	7.4814	6.17568	8.79684	7.26967	9.4552	8.80387	10.9397	9.95564
4.03	6.13168	5.26937	5.3826	4.54091	5.78856	4.66717	7.43584	6.10859	8.285	7.52364	9.98965	8.95365
4.035	4.28091	3.46422	3.7088	2.97699	4.25237	3.39096	6.32453	5.2704	7.3404	6.48772	9.24848	8.20847
4.04	2.46918	1.68691	2.31512	1.8548	3.11316	2.67356	5.61231	4.90553	6.7171	5.82673	8.76772	7.78839
4.045	0.89715	0.3312	1.88236	2.00647	2.84193	2.89479	5.43456	5.07942	6.49158	5.65195	8.5784	7.72743
4.05	1.44871	1.8376	2.79847	3.17559	3.56972	3.82772	5.79935	5.69451	6.67343	5.96838	8.6764	8.00297
4.055	3.0658	3.46801	4.18836	4.57154	4.79414	5.02529	6.56599	6.57469	7.19114	6.65891	9.02113	8.54361
4.06	4.68258	5.02651	5.64075	5.96685	6.15727	6.27228	7.55787	7.57305	7.93309	7.56967	9.54934	9.2595
4.065	6.22387	6.49292	7.04707	7.29509	7.51651	7.48144	8.64132	8.59436	8.79431	8.57726	10.1932	10.0679
4.07	7.6655	7.85289	8.36527	8.52602	8.80983	8.61059	9.73053	9.57979	9.69481	9.59864	10.8922	10.9032
4.075	8.99149	9.09404	9.57189	9.64091	10.0038	9.63488	10.7714	10.4917	10.5782	10.5798	11.5972	11.7163
4.08	10.1889	10.2054	10.6508	10.6261	11.077	10.5375	11.7283	11.305	11.4051	11.4849	12.2702	12.4715
4.085	11.2469	11.1775	11.5895	11.471	12.0139	11.3062	12.5769	12.0017	12.1479	12.2889	12.8824	13.1423
4.09	12.156	12.0022	12.3784	12.167	12.8032	11.9316	13.2996	12.5693	12.7867	12.9744	13.4125	13.7099
4.095	12.9086	12.6727	13.0097	12.7078	13.4359	12.4069	13.884	12.9985	13.3073	13.5285	13.8447	14.1603
4.1	13.4987	13.184	13.4776	13.0885	13.9055	12.727	14.321	13.2834	13.6997	13.9424	14.168	14.484
4.105	13.9218	13.5325	13.7781	13.3061	14.2073	12.889	14.6046	13.4202	13.9572	14.2102	14.3749	14.675
4.11	14.1751	13.7162	13.9089	13.3589	14.3389	12.8916	14.7314	13.4077	14.0763	14.3287	14.4617	14.7303
4.115	14.2576	13.7347	13.8692	13.2472	14.2992	12.7349	14.7002	13.2466	14.056	14.2973	14.4275	14.6499
4.12	14.1697	13.5895	13.6601	12.9727	14.0892	12.4211	14.5124	12.94	13.8977	14.1175	14.2745	14.4365
4.125	13.9139	13.2834	13.2842	12.5386	13.7115	11.9537	14.1714	12.4931	13.6057	13.7935	14.0078	14.0958
4.13	13.4942	12.8212	12.7455	11.9497	13.1704	11.3377	13.6829	11.9133	13.1867	13.3319	13.6357	13.6363
4.135	12.9165	12.2094	12.0498	11.2121	12.4717	10.5797	13.0554	11.2112	12.6506	12.742	13.17	13.0703
4.14	12.1885	11.4565	11.2041	10.3332	11.623	9.68776	12.3002	10.4002	12.0106	12.0365	12.6263	12.414
4.145	11.3201	10.5729	10.2169	9.32198	10.6334	8.67161	11.4319	9.49875	11.2846	11.2322	12.025	11.6886
4.15	10.3234	9.57196	9.09786	8.18829	9.51378	7.54261	10.4702	8.53164	10.496	10.3513	11.3923	10.922
4.155	9.21382	8.47062	7.8579	6.94323	8.27696	6.31452	9.4416	7.53461	9.67596	9.42407	10.761	10.1504
4.16	8.01165	7.29192	6.50897	5.5989	6.93871	5.0052	8.38373	6.56159	8.86648	8.49242	10.1714	9.42075
4.165	6.74576	6.07054	5.06403	4.16842	5.51996	3.643	7.35202	5.69701	8.12381	7.61566	9.67127	8.79195
4.17	5.46334	4.86671	3.53697	2.66626	4.05503	2.29703	6.43109	5.06831	7.52042	6.87679	9.31263	8.33268
4.175	4.25595	3.80292	1.94311	1.11267	2.62824	1.29735	5.74543	4.83042	7.13994	6.3819	9.14487	8.11136
4.18	3.32624	3.13601	0.31872	0.5481	1.59725	1.71894	5.44612	5.08132	7.05793	6.23723	9.20398	8.1775
4.185	3.04965	3.20812	1.40386	2.15832	1.97	3.06276	5.63823	5.77965	7.31164	6.49885	9.50279	8.54343
4.19	3.63779	4.01753	3.10939	3.80573	3.3468	4.58956	6.29949	6.79398	7.88299	7.13871	10.028	9.18111
4.195	4.80282	5.24297	4.82372	5.45425	4.95991	6.15769	7.30888	7.99773	8.71218	8.06979	10.746	10.0365
4.2	6.22808	6.65152	6.5291	7.08706	6.6293	7.72397	8.53597	9.30135	9.72615	9.19541	11.6135	11.0485
4.205	7.7569	8.13069	8.20954	8.68883	8.30007	9.2644	9.88267	10.6456	10.8583	10.4358	12.5857	12.1608
4.21	9.31496	9.62287	9.8496	10.2448	9.94352	10.7608	11.2822	11.9898	12.0546	11.7315	13.6219	13.326
4.215	10.8605	11.0931	11.4344	11.7408	11.539	12.1975	12.6884	13.3044	13.273	13.0388	14.6864	14.5057
4.22	12.3653	12.5167	12.9495	13.1634	13.0692	13.5603	14.0679	14.5665	14.4805	14.3247	15.7492	15.669
4.225	13.8082	13.8742	14.3813	14.4998	14.5188	14.8365	15.3949	15.7572	15.6507	15.5632	16.785	16.7904
4.23	15.1715	15.1495	15.7172	15.7382	15.8741	16.0141	16.6488	16.8611	16.762	16.7334	17.7723	17.8489
4.235	16.44	16.3287	16.9453	16.8677	17.1225	17.0825	17.8124	17.8647	17.7967	17.818	18.6932	18.827
4.24	17.6007	17.3996	18.0548	17.8786	18.2527	18.0322	18.8712	18.7567	18.7396	18.8023	19.5323	19.7098
4.245	18.642	18.3517	19.0361	18.7622	19.2547	18.8549	19.813	19.5276	19.5782	19.6741	20.2767	20.4853
4.25	19.5541	19.1761	19.881	19.5111	20.1199	19.5435	20.6274	20.1694	20.302	20.423	20.9158	21.143
4.255	20.3284	19.8651	20.5822	20.1192	20.8409	20.0924	21.3059	20.6758	20.9021	21.0408	21.4409	21.6749
4.26	20.958	20.4127	21.1343	20.5819	21.4118	20.4973	21.8417	21.042	21.3719	21.5207	21.8448	22.0747
4.265	21.4376	20.8144	21.5329	20.8957	21.8282	20.7551	22.2296	21.2648	21.706	21.8578	22.1226	22.3376
4.27	21.7633	21.0669	21.7753	21.0588	22.0872	20.8643	22.4661	21.3425	21.9009	22.0488	22.2707	22.4609
4.275	21.9326	21.1687	21.8601	21.0707	22.1873	20.8249	22.5494	21.2748	21.9547	22.092	22.2871	22.4433
4.28	21.9447	21.1196	21.7875	20.9323	22.1285	20.6381	22.4792	21.063	21.8669	21.9874	22.1717	22.2853
4.285	21.8003	20.9209	21.5591	20.6459	21.9125	20.3066	22.2566	20.7099	21.6387	21.7364	21.9256	21.9888
4.29	21.5016	20.5752	21.178	20.2154	21.5421	19.8347	21.8845	20.2198	21.2728	21.342	21.5516	21.5575
4.295	21.0519	20.0866	20.6488	19.6458	21.0221	19.2276	21.3673	19.5981	20.7732	20.8089	21.0541	20.9965
4.3	20.4565	19.4605	19.9772	18.9436	20.358	18.4921	20.7107	18.8519	20.1456	20.1429	20.4387	20.3125
4.305	19.7217	18.7036	19.1706	18.1163	19.5574	17.6362	19.9219	17.9895	19.3968	19.3516	19.7126	19.5136
4.31	18.855	17.8239	18.2374	17.1729	18.6285	16.6691	19.0097	17.0206	18.5353	18.4438	18.8844	18.6096
4.315	17.8654	16.8302	17.1872	16.1232	17.5812	15.6009	17.9839	15.956	17.5707	17.4297	17.9644	17.6117
4.32	16.7628	15.7327	16.0309	14.9783	16.4265	14.4432	16.856	14.8082	16.5144	16.3212	16.9641	16.5328
4.325	15.5584	14.5424	14.7802	13.7502	15.1762	13.2084	15.6388	13.591	15.3788	15.1312	15.897	15.3876
4.33	14.2641	13.2712	13.448	12.4519	13.8436	11.91	14.3466	12.3199	14.1784	13.8749	14.7782	14.1932
4.335	12.8931	11.9317	12.0481	11.0973	12.4427	10.5629	12.9954	11.0126	12.9293	12.569	13.6254	12.9689
4.34	11.4593	10.5375	10.5955	9.70173	10.9893	9.18372	11.6037	9.69014	11.6505	11.2333	12.4587	11.7379
4.345	9.97758	9.10279	9.10642	8.28196	9.50021	7.79165	10.1931	8.3784	10.3642	9.89125	11.3022	10.5279
4.35	8.46429	7.64292	7.59925	6.85772	7.99533	6.41083	8.79057	7.112	9.09831	8.57281	10.1848	9.37332
4.355	6.93795	6.17491	6.09647	5.45458	6.49928	5.07592	7.43207	5.94095	7.88897	7.31824	9.14149	8.31763
4.36	5.42176	4.71966	4.63041	4.11282	5.048	3.84755	6.17049	4.9422	6.78571	6.18554	8.21509	7.41508
4.365	3.95172	3.30972	3.263	2.91615	3.70782	2.85464	5.0893	4.23042	5.85733	5.25997	7.45525	6.72853
4.37	2.60902	2.02634	2.16436	2.08506	2.63672	2.36275	4.31775	3.93444	5.19269	4.65497	6.91284	6.31706
4.375	1.67401	1.23048	1.81146	2.03189	2.1993	2.59738	4.00739	4.10005	4.87878	4.47203	6.62675	6.21223
4.38	1.80901	1.67926	2.45215	2.72039	2.64291	3.34087	4.21321	4.62629	4.94739	4.717	6.60599	6.39622
4.385	2.78242	2.74616	3.51013	3.68904	3.58361	4.272	4.8149	5.35464	5.34023	5.28104	6.82135	6.80673
4.39	3.95105	3.88528	4.64107	4.70292	4.66289	5.23081	5.63085	6.16142	5.94629	6.0236	7.21572	7.36418
4.395	5.11691	4.98235	5.73796	5.67759	5.73903	6.14819	6.52595	6.96964	6.66	6.83584	7.72383	7.99572
4.4	6.22046	6.00182	6.759	6.57614	6.75455	6.98969	7.41902	7.73285	7.40413	7.64711	8.28698	8.64431
4.405	7.23507	6.92587	7.68203	7.37821	7.68031	7.73506	8.26206	8.42188	8.12705	8.41287	8.8584	9.26819
4.41	8.14475	7.7428	8.4927	8.07056	8.49846	8.37087	9.02518	9.01743	8.79454	9.10424	9.403	9.8375
4.415	8.93834	8.44406	9.18061	8.64385	9.19671	8.88765	9.68857	9.50627	9.38349	9.70177	9.89511	10.331
4.42	9.60745	9.02317	9.73798	9.0913	9.76606	9.27858	10.2386	9.87925	9.878	10.1921	10.3163	10.7337
4.425	10.1458	9.47539	10.159	9.4081	10.1999	9.53892	10.6658	10.1303	10.2671	10.5661	10.6536	11.0354
4.43	10.5489	9.79753	10.4395	9.59116	10.4937	9.66569	10.9636	10.2558	10.5437	10.8177	10.8984	11.2295
4.435	10.8139	9.98798	10.577	9.63895	10.6445	9.65753	11.1282	10.2542	10.7034	10.9437	11.0457	11.3129
4.44	10.9396	10.0466	10.5706	9.5514	10.651	9.51454	11.158	10.1262	10.7447	10.9432	11.0936	11.2851
4.445	10.9263	9.97494	10.4207	9.32985	10.5133	9.23826	11.0532	9.87442	10.6684	10.8177	11.0431	11.1484
4.45	10.7762	9.77604	10.1292	8.97701	10.2332	8.83156	10.8163	9.50355	10.4776	10.5708	10.8983	10.908
4.455	10.4932	9.45483	9.69932	8.49694	9.81385	8.29863	10.452	9.02064	10.1781	10.2086	10.6661	10.5723
4.46	10.0829	9.01818	9.13585	7.89498	9.25961	7.6449	9.96703	8.43557	9.77855	9.74039	10.3567	10.1529
4.465	9.55326	8.47535	8.44481	7.17781	8.57636	6.87701	9.37115	7.7619	9.2911	9.17848	9.98414	9.66591
4.47	8.91504	7.83867	7.63366	6.35348	7.77126	6.00276	8.67746	7.01853	8.7322	8.53995	9.56701	9.13258
4.475	8.18244	7.12482	6.71139	5.43168	6.85284	5.03126	7.90395	6.23283	8.12417	7.8482	9.12898	8.58082
4.48	7.37499	6.35723	5.68893	4.42454	5.83123	3.97316	7.07605	5.44659	7.49746	7.1359	8.69975	8.04683
4.485	6.52075	5.57072	4.58032	3.3492	4.71874	2.84214	6.23147	4.72635	6.89358	6.44944	8.31527	7.57615
4.49	5.66259	4.82007	3.40669	2.23909	3.53211	1.66313	5.4288	4.17652	6.36796	5.85409	8.01656	7.22238
4.495	4.8698	4.19337	2.2146	1.21988	2.30271	0.59491	4.76011	3.93454	5.9896	5.43529	7.84592	7.041
4.5	4.25426	3.81927	1.20637	1.03695	1.15637	1.11783	4.35663	4.10535	5.83089	5.28439	7.83994	7.07681
4.505	3.96994	3.82815	1.31609	2.02576	1.03233	2.39753	4.34995	4.67469	5.94439	5.46137	8.0213	7.34983
4.51	4.1394	4.25383	2.46624	3.28351	2.20178	3.74423	4.77979	5.53527	6.33943	5.96105	8.39308	7.84936
4.515	4.74639	5.00947	3.8356	4.60278	3.59193	5.10856	5.5656	6.57564	6.98123	6.72296	8.93946	8.54094
4.52	5.66629	5.976	5.26065	5.93783	5.02936	6.47136	6.58655	7.71611	7.81219	7.66978	9.6318	9.37963
4.525	6.774	7.06224	6.69833	7.26667	6.4757	7.81802	7.74485	8.90419	8.77363	8.73357	10.4361	10.3207
4.53	7.98329	8.20844	8.12612	8.57331	7.91048	9.13538	8.9742	10.1042	9.81577	9.86216	11.3183	11.3245
4.535	9.23899	9.37511	9.52717	9.84406	9.3178	10.411	10.2301	11.29	10.8991	11.0166	12.2476	12.3578
4.54	10.5042	10.5344	10.887	11.0665	10.6836	11.6332	11.4809	12.4414	11.9926	12.167	13.1966	13.3931
4.545	11.7522	11.6651	12.1922	12.229	11.9948	12.7908	12.7028	13.5418	13.0714	13.2902	14.1421	14.4075
4.55	12.9623	12.7504	13.4306	13.321	13.2392	13.8734	13.8764	14.5768	14.1151	14.3668	15.0639	15.3817
4.555	14.1176	13.7758	14.5909	14.3327	14.4056	14.8715	14.9857	15.5344	15.1067	15.381	15.9447	16.2995
4.56	15.2035	14.7294	15.6625	15.2551	15.4836	15.7764	16.017	16.404	16.0319	16.3189	16.7696	17.1469
4.565	16.2076	15.6005	16.6359	16.0801	16.4635	16.5801	16.9584	17.1764	16.8781	17.1689	17.526	17.912
4.57	17.1192	16.38	17.5026	16.801	17.337	17.276	17.7998	17.8438	17.6349	17.9212	18.2027	18.5848
4.575	17.9286	17.0603	18.2553	17.4116	18.0964	17.8583	18.5323	18.3996	18.2932	18.5671	18.7905	19.1569
4.58	18.6281	17.6347	18.8875	17.9072	18.7357	18.3225	19.1486	18.8387	18.8456	19.0998	19.2817	19.6214
4.585	19.2107	18.0981	19.394	18.2841	19.2495	18.6649	19.6427	19.1572	19.286	19.5137	19.67	19.9729
4.59	19.6711	18.4464	19.7711	18.5397	19.6339	18.8835	20.01	19.3524	19.6096	19.8048	19.9506	20.2076
4.595	20.0052	18.6767	20.0158	18.6727	19.8863	18.9769	20.2473	19.4229	19.8133	19.9702	20.1199	20.3228
4.6	20.21	18.7875	20.1268	18.683	20.0051	18.9455	20.3528	19.3687	19.8949	20.0087	20.1759	20.3174
4.605	20.284	18.7782	20.1039	18.5715	19.9903	18.7904	20.3258	19.191	19.8538	19.92	20.1177	20.1917
4.61	20.227	18.6497	19.9482	18.3404	19.8428	18.5142	20.1671	18.8921	19.6906	19.7057	19.9458	19.9473
4.615	20.0397	18.4037	19.6618	17.993	19.5652	18.1205	19.8789	18.4756	19.4071	19.3681	19.662	19.5868
4.62	19.7245	18.0433	19.2485	17.5338	19.1608	17.614	19.4645	17.9463	19.0065	18.9112	19.2691	19.1144
4.625	19.2846	17.5725	18.7129	16.9682	18.6345	17.0007	18.9285	17.3103	18.4931	18.3399	18.7714	18.5355
4.63	18.7246	16.9963	18.0608	16.3029	17.9922	16.2874	18.2768	16.5745	17.8723	17.6607	18.1741	17.8566
4.635	18.0501	16.3208	17.2993	15.5452	17.241	15.4821	17.5164	15.747	17.1506	16.8808	17.4837	17.0854
4.64	17.2677	15.553	16.4364	14.7037	16.3889	14.5937	16.6553	14.837	16.3358	16.0088	16.7077	16.2308
4.645	16.3852	14.7006	15.4811	13.7877	15.4449	13.6319	15.7027	13.8546	15.4365	15.0544	15.8548	15.303
4.65	15.4112	13.7722	14.4434	12.8073	14.4192	12.6074	14.6689	12.8111	14.4625	14.0282	14.9347	14.3133
4.655	14.3552	12.7773	13.3341	11.7736	13.3227	11.532	13.5651	11.7186	13.4245	12.9422	13.9583	13.2743
4.66	13.2276	11.7257	12.165	10.6985	12.1672	10.4182	12.4038	10.591	12.3344	11.8096	12.9379	12.2002
4.665	12.0396	10.6284	10.949	9.59483	10.9656	9.28008	11.1984	9.44332	11.2054	10.645	11.887	11.1072
4.67	10.8031	9.49667	9.70004	8.47697	9.73199	8.13331	9.96418	8.29335	10.0522	9.46524	10.821	10.0138
4.675	9.53138	8.34299	8.4335	7.36111	8.48192	6.99635	8.71838	7.16242	8.89171	8.29017	9.75756	8.94203
4.68	8.23868	7.18104	7.16741	6.26665	7.23345	5.89242	7.48174	6.07825	7.74397	7.14447	8.71758	7.91852
4.685	6.94159	6.0267	5.92437	5.21888	6.00916	4.85369	6.28107	5.07964	6.63451	6.06103	7.72627	6.97663
4.69	5.66079	4.90026	4.73655	4.25426	4.84076	3.92967	5.15474	4.22442	5.59798	5.08677	6.81496	6.15804
4.695	4.4263	3.83189	3.65824	3.43078	3.78025	3.20098	4.1638	3.59669	4.68464	4.29052	6.02253	5.5121
4.7	3.2923	2.87665	2.79572	2.84082	2.92508	2.78328	3.4094	3.29177	3.96783	3.76396	5.39467	5.08801
4.705	2.38172	2.15297	2.34368	2.5952	2.44748	2.76332	3.03122	3.34943	3.53945	3.58855	4.97673	4.9161
4.71	1.96549	1.87821	2.46332	2.72626	2.50022	3.08832	3.11169	3.69989	3.4644	3.76517	4.79712	4.98774
4.715	2.25365	2.1552	3.01828	3.12696	2.98564	3.60901	3.55985	4.21883	3.71401	4.19851	4.8486	5.25398
4.72	2.98344	2.76096	3.75791	3.65408	3.67289	4.19989	4.202	4.80264	4.17967	4.76877	5.08658	5.64705
4.725	3.85252	3.47247	4.53461	4.2097	4.41005	4.78649	4.90812	5.38488	4.74924	5.38489	5.44819	6.10314
4.73	4.72943	4.18614	5.27927	4.73866	5.12247	5.3271	5.60401	5.92539	5.34384	5.98886	5.87325	6.57222
4.735	5.56041	4.85687	5.95711	5.20988	5.77221	5.7973	6.24817	6.39937	5.9145	6.54482	6.31408	7.01822
4.74	6.31919	5.46221	6.54821	5.60485	6.33772	6.18183	6.81598	6.79095	6.43104	7.03009	6.73611	7.41602
4.745	6.99052	5.9895	7.03991	5.91198	6.80545	6.47075	7.29185	7.08972	6.87441	7.42991	7.11533	7.74845
4.75	7.56458	6.43108	7.42372	6.12385	7.16642	6.65752	7.6655	7.28901	7.23234	7.73465	7.43549	8.00411
4.755	8.03475	6.7824	7.69387	6.23595	7.41458	6.73803	7.93023	7.3849	7.49706	7.93831	7.68606	8.17595
4.76	8.39679	7.04121	7.84671	6.24588	7.54604	6.71009	8.08195	7.37578	7.6641	8.03771	7.86086	8.26049
4.765	8.64839	7.20722	7.88031	6.15308	7.55869	6.57309	8.11878	7.26207	7.73166	8.03212	7.95729	8.25734
4.77	8.78905	7.28203	7.79436	5.95859	7.45199	6.32782	8.04083	7.04621	7.7004	7.92312	7.97594	8.16905
4.775	8.82011	7.26918	7.59002	5.66502	7.22676	5.97635	7.85014	6.73277	7.57334	7.71465	7.9204	8.00119
4.78	8.74484	7.17434	7.26996	5.27666	6.8852	5.5219	7.5508	6.32883	7.35607	7.41332	7.79741	7.76269
4.785	8.56863	7.00567	6.8384	4.79975	6.43074	4.96883	7.14921	5.84475	7.05721	7.02892	7.6171	7.46636
4.79	8.29945	6.77431	6.30134	4.24321	5.86806	4.32253	6.65464	5.2956	6.68908	6.57541	7.39346	7.12977
4.795	7.94835	6.49517	5.66698	3.62053	5.20315	3.58944	6.08037	4.70407	6.26903	6.07264	7.14491	6.77636
4.8	7.53041	6.18787	4.94675	2.95452	4.44344	2.77728	5.44583	4.10614	5.82131	5.54908	6.89482	6.4365
4.805	7.06612	5.8779	4.15788	2.29148	3.59848	1.896	4.78084	3.56119	5.37974	5.04585	6.67161	6.14792
4.81	6.58338	5.59748	3.33032	1.74404	2.68209	0.96561	4.13392	3.16462	4.99059	4.6212	6.50778	5.95395
4.815	6.11979	5.38485	2.52792	1.56172	1.72285	0.30502	3.58609	3.03992	4.71283	4.35027	6.43696	5.89769
4.82	5.72494	5.28115	1.91407	1.93263	0.85281	1.17946	3.26133	3.26921	4.61023	4.30948	6.48882	6.01223
4.825	5.45893	5.3225	1.8263	2.6766	0.93249	2.2528	3.2906	3.82248	4.73132	4.5427	6.68302	6.31119
4.83	5.38246	5.52992	2.3995	3.59039	1.92883	3.36385	3.71084	4.60287	5.08806	5.03792	7.025	6.78593
4.835	5.53796	5.90372	3.34585	4.58277	3.08503	4.49403	4.43932	5.52234	5.65413	5.74256	7.50598	7.41127
4.84	5.93262	6.42605	4.45095	5.61254	4.2894	5.63114	5.36487	6.52131	6.38322	6.59523	8.10695	8.15467
4.845	6.53915	7.06894	5.62687	6.65628	5.51328	6.76417	6.40505	7.56096	7.22767	7.54374	8.80373	8.98329
4.85	7.31215	7.80204	6.83289	7.69757	6.74017	7.88259	7.50686	8.61449	8.147	8.54811	9.57114	9.86746
4.855	8.20436	8.59703	8.04478	8.72322	7.95671	8.97621	8.63538	9.66184	9.10896	9.5781	10.3854	10.7816
4.86	9.1746	9.42926	9.24488	9.72179	9.15086	10.0352	9.76567	10.6869	10.088	10.6102	11.2248	11.7039
4.865	10.1892	10.2777	10.4187	10.683	10.3113	11.0501	10.8785	11.6762	11.0634	11.6254	12.0705	12.6158
4.87	11.2212	11.1245	11.5535	11.5974	11.4272	12.012	11.9579	12.6178	12.0181	12.6079	12.9057	13.5013
4.875	12.2482	11.9543	12.6378	12.4565	12.4885	12.9125	12.9903	13.5015	12.9374	13.5441	13.7156	14.3465
4.88	13.2518	12.7537	13.6609	13.2523	13.4856	13.7439	13.964	14.3179	13.8087	14.4221	14.4874	15.1394
4.885	14.2159	13.511	14.6134	13.9777	14.4097	14.4991	14.8681	15.0589	14.6209	15.2316	15.2095	15.8694
4.89	15.1269	14.2162	15.4863	14.6265	15.2527	15.1718	15.6935	15.7174	15.3645	15.9637	15.872	16.5273
4.895	15.9728	14.8601	16.2719	15.1932	16.0072	15.7566	16.4319	16.2872	16.031	16.6104	16.4662	17.1052
4.9	16.7428	15.4349	16.963	15.6732	16.667	16.2488	17.0761	16.7632	16.6132	17.1652	16.9847	17.5965
4.905	17.4279	15.9337	17.5537	16.0626	17.2264	16.6448	17.6201	17.1414	17.1051	17.6224	17.4211	17.9958
4.91	18.02	16.3509	18.0389	16.3586	17.681	16.9416	18.0589	17.4186	17.5016	17.9777	17.7702	18.2986
4.915	18.5122	16.6816	18.4148	16.5592	18.0272	17.1374	18.3888	17.5929	17.799	18.2279	18.0281	18.5019
4.92	18.8991	16.9221	18.6781	16.6635	18.2625	17.2314	18.607	17.6633	17.9943	18.3708	18.1917	18.6036
4.925	19.1761	17.0694	18.8272	16.6712	18.3855	17.2237	18.7119	17.6297	18.0859	18.4053	18.2592	18.6027
4.93	19.3399	17.1218	18.8611	16.5832	18.3959	17.1151	18.703	17.4933	18.0732	18.3316	18.2297	18.4995
4.935	19.3883	17.0783	18.7802	16.4011	18.2942	16.9078	18.5811	17.2562	17.9567	18.1508	18.1036	18.2951
4.94	19.3204	16.9389	18.5857	16.1276	18.0822	16.6046	18.3477	16.9214	17.7378	17.8651	17.882	17.9919
4.945	19.1362	16.7046	18.28	15.7661	17.7626	16.2093	18.0058	16.4928	17.419	17.4777	17.5672	17.5931
4.95	18.837	16.3771	17.8665	15.3208	17.3392	15.7265	17.5593	15.9754	17.0038	16.9931	17.1624	17.1031
4.955	18.4251	15.9591	17.3497	14.7967	16.8168	15.1618	17.013	15.375	16.4966	16.4162	16.6717	16.5271
4.96	17.9038	15.4542	16.7347	14.1996	16.2008	14.5213	16.3728	14.6983	15.9028	15.7535	16.1002	15.8712
4.965	17.2776	14.8666	16.0281	13.5359	15.498	13.8122	15.6454	13.9526	15.2286	15.0119	15.4536	15.1426
4.97	16.5517	14.2014	15.2367	12.8126	14.7156	13.0419	14.8385	13.1461	14.4809	14.1992	14.7388	14.3491
4.975	15.7324	13.4643	14.3687	12.0376	13.8618	12.2189	13.9607	12.2877	13.6676	13.3243	13.963	13.4994
4.98	14.8269	12.6619	13.4325	11.2188	12.9453	11.3521	13.0212	11.3871	12.7972	12.3967	13.1346	12.603
4.985	13.8431	11.8013	12.4375	10.3651	11.9758	10.451	12.03	10.4547	11.8789	11.4266	12.2622	11.6704
4.99	12.7896	10.8899	11.3939	9.48569	10.9633	9.52559	10.9981	9.50153	10.9226	10.4254	11.3557	10.7129
4.995	11.6758	9.93612	10.3121	8.5902	9.91881	8.58678	9.93722	8.53997	9.93914	9.40531	10.4253	9.74294
5	10.5116	8.94866	9.20358	7.68894	8.8538	7.64613	8.86008	7.58351	8.93997	8.37989	9.48241	8.77428
5.005	9.3075	7.93694	8.08036	6.79298	7.78074	6.71638	7.78091	6.64764	7.93784	7.36465	8.53925	7.82259
5.01	8.07445	6.91113	6.95569	5.91446	6.71346	5.81203	6.71611	5.75083	6.94706	6.37805	7.60963	6.90611
5.015	6.82409	5.88257	5.84463	5.06729	5.66796	4.9504	5.68577	4.91628	5.98454	5.44338	6.70939	6.04684
5.02	5.56893	4.86474	4.76583	4.26843	4.66445	4.15367	4.71673	4.17454	5.07147	4.59189	5.85735	5.27191
5.025	4.32324	3.87564	3.74576	3.54011	3.73166	3.45204	3.84839	3.56593	4.23653	3.86731	5.07671	4.61462
5.03	3.10623	2.94434	2.8299	2.91351	2.91662	2.88741	3.14226	3.13845	3.52075	3.32826	4.39653	4.11265
5.035	1.95613	2.13079	2.11115	2.43219	2.30257	2.51124	2.6868	2.93117	2.98181	3.03616	3.85187	3.79935
5.04	1.02901	1.58037	1.76457	2.14608	2.01175	2.36196	2.56128	2.94395	2.68453	3.01561	3.47879	3.68738
5.045	1.04257	1.53192	1.91193	2.08004	2.1043	2.42577	2.74982	3.12668	2.65873	3.22182	3.30005	3.75526
5.05	1.88943	1.96089	2.39035	2.19819	2.46871	2.63445	3.13869	3.40733	2.85886	3.56757	3.30717	3.9537
5.055	2.84624	2.59077	2.98194	2.42352	2.94563	2.90938	3.61106	3.72308	3.19332	3.97208	3.45848	4.22622
5.06	3.77165	3.26219	3.57529	2.68536	3.43535	3.19177	4.09092	4.02984	3.57993	4.37918	3.69802	4.52465
5.065	4.6323	3.91355	4.12133	2.93675	3.88706	3.4444	4.5347	4.29915	3.96417	4.75354	3.97529	4.81362
5.07	5.4135	4.51836	4.59595	3.14975	4.27408	3.64457	4.91728	4.51304	4.31319	5.07329	4.25289	5.06902
5.075	6.10621	5.06315	4.98564	3.30815	4.58121	3.7784	5.2236	4.66038	4.60754	5.32492	4.50584	5.2752
5.08	6.70407	5.54026	5.28218	3.40277	4.79919	3.83734	5.44446	4.73468	4.83582	5.50033	4.71854	5.42267
5.085	7.20259	5.94535	5.48048	3.42892	4.92233	3.81631	5.57445	4.73286	4.99185	5.59521	4.88222	5.50662
5.09	7.59888	6.27637	5.57767	3.38526	4.94728	3.71262	5.61101	4.6547	5.07319	5.60832	4.99323	5.52612
5.095	7.89161	6.53319	5.57269	3.27335	4.87251	3.52543	5.55392	4.50272	5.08056	5.54116	5.05213	5.48378
5.1	8.08109	6.71747	5.46615	3.0979	4.69796	3.25538	5.40521	4.28245	5.01768	5.39801	5.06332	5.38582
5.105	8.16938	6.83278	5.26033	2.86777	4.42491	2.90441	5.16936	4.00324	4.89152	5.18636	5.03499	5.24247
5.11	8.16055	6.88465	4.95942	2.59819	4.05585	2.47577	4.85384	3.67999	4.713	4.9178	4.97932	5.06862
5.115	8.06098	6.88082	4.57002	2.31527	3.59452	1.9743	4.47029	3.33611	4.49806	4.6094	4.91271	4.88473
5.12	7.8798	6.83154	4.10223	2.06376	3.04609	1.40795	4.0368	3.00861	4.26917	4.28602	4.85574	4.71747
5.125	7.62947	6.74965	3.57213	1.91401	2.41774	0.79753	3.58231	2.75372	4.05697	3.98321	4.83236	4.59929
5.13	7.32675	6.65108	3.00771	1.94734	1.72144	0.33586	3.15457	2.64504	3.90064	3.74914	4.86785	4.56552
5.135	6.99384	6.55473	2.46336	2.20372	0.9902	0.80966	2.83037	2.74784	3.84446	3.64126	4.9853	4.64815
5.14	6.65949	6.48187	2.05073	2.65508	0.48556	1.57653	2.71297	3.0789	3.92815	3.71147	5.20152	4.86799
5.145	6.35994	6.45505	1.95471	3.24617	1.02158	2.40663	2.88437	3.60286	4.17377	3.98432	5.52403	5.22949
5.15	6.1379	6.49579	2.28972	3.93081	1.91826	3.27456	3.34189	4.26673	4.57926	4.44802	5.95058	5.72188
5.155	6.03845	6.62189	2.95821	4.67746	2.89279	4.16859	4.01623	5.025	5.12373	5.06729	6.47124	6.32501
5.16	6.10043	6.8448	3.8162	5.46441	3.90778	5.07931	4.83355	5.84429	5.77837	5.80187	7.07148	7.0154
5.165	6.34602	7.16797	4.77755	6.27562	4.94746	5.99793	5.74028	6.7004	6.51457	6.6164	7.73492	7.77017
5.17	6.77491	7.587	5.79649	7.09823	6.00006	6.91592	6.70043	7.57495	7.30724	7.4825	8.44513	8.56862
5.175	7.36727	8.09127	6.8457	7.92126	7.05497	7.82489	7.68877	8.45317	8.13526	8.37766	9.18649	9.39255
5.18	8.09221	8.66617	7.90604	8.73489	8.10205	8.71667	8.68624	9.3226	8.98088	9.28359	9.9446	10.2261
5.185	8.91609	9.29525	8.96243	9.53019	9.13152	9.58333	9.6774	10.1723	9.82893	10.185	10.7063	11.0551
5.19	9.8073	9.9617	10.0019	10.2989	10.1339	10.4172	10.6491	10.9926	10.6662	11.0687	11.4595	11.8673
5.195	10.738	10.6494	11.013	11.0333	11.0999	11.211	11.5897	11.7746	11.4811	11.9232	12.1934	12.6515
5.2	11.6842	11.343	11.9849	11.7262	12.021	11.9579	12.4887	12.5104	12.2631	12.7381	12.8979	13.3977
5.205	12.6254	12.0288	12.9081	12.3712	12.8888	12.6514	13.3367	13.1927	13.0029	13.5042	13.5641	14.0968
5.21	13.5438	12.6939	13.7734	12.9622	13.6957	13.2857	14.1251	13.815	13.6922	14.2132	14.1838	14.7411
5.215	14.4238	13.327	14.5726	13.4939	14.4344	13.8555	14.8462	14.3717	14.3233	14.8578	14.7497	15.3232
5.22	15.2518	13.9175	15.2982	13.9614	15.0985	14.3561	15.493	14.8577	14.8897	15.4315	15.2553	15.837
5.225	16.0157	14.4562	15.9434	14.3608	15.6824	14.7836	16.0596	15.2688	15.3855	15.9288	15.695	16.2772
5.23	16.7051	14.935	16.5025	14.6887	16.1811	15.1346	16.5408	15.6016	15.8059	16.3449	16.0641	16.6392
5.235	17.3107	15.3467	16.9703	14.9423	16.5904	15.4066	16.9323	15.8535	16.1468	16.676	16.3586	16.9196
5.24	17.8246	15.685	17.3428	15.1196	16.907	15.5977	17.2309	16.0227	16.405	16.9191	16.5753	17.1156
5.245	18.2401	15.9449	17.6168	15.2195	17.1286	15.7068	17.434	16.1082	16.5782	17.0724	16.7121	17.2255
5.25	18.5518	16.1221	17.79	15.2414	17.2536	15.7337	17.5403	16.1098	16.6648	17.1345	16.7676	17.2483
5.255	18.7554	16.2136	17.8613	15.1855	17.2815	15.6789	17.5492	16.028	16.6644	17.1054	16.7411	17.1839
5.26	18.8481	16.2172	17.8302	15.0529	17.2125	15.5434	17.4611	15.8644	16.5772	16.9856	16.6329	17.0333
5.265	18.828	16.1317	17.6976	14.8452	17.0479	15.3294	17.2774	15.621	16.4044	16.7767	16.4442	16.7981
5.27	18.6945	15.957	17.4649	14.5648	16.7898	15.0394	17.0003	15.3008	16.1478	16.481	16.1767	16.4808
5.275	18.4483	15.6938	17.1349	14.2149	16.4413	14.6768	16.6329	14.9075	15.8103	16.1017	15.8332	16.0846
5.28	18.0912	15.344	16.711	13.799	16.006	14.2457	16.1792	14.4452	15.3954	15.6429	15.417	15.6136
5.285	17.6259	14.9103	16.1976	13.3217	15.4887	13.7508	15.644	13.9191	14.9073	15.1092	14.9322	15.0727
5.29	17.0567	14.3963	15.5998	12.7877	14.8947	13.1972	15.0328	13.3346	14.351	14.5061	14.3835	14.4671
5.295	16.3886	13.8065	14.9238	12.2026	14.2302	12.5907	14.3519	12.6979	13.7321	13.8397	13.7764	13.8031
5.3	15.6278	13.1466	14.1762	11.5723	13.502	11.9377	13.6083	12.0156	13.0567	13.1167	13.1166	13.0873
5.305	14.7813	12.4227	13.3646	10.9033	12.7173	11.2447	12.8096	11.2948	12.3317	12.3445	12.4107	12.327
5.31	13.8572	11.6422	12.497	10.2023	11.8842	10.5189	11.9639	10.543	11.5643	11.5309	11.6655	11.53
5.315	12.8646	10.8132	11.582	9.47664	11.0111	9.76771	11.0799	9.76812	10.7623	10.6843	10.8884	10.7044
5.32	11.8133	9.94476	10.6289	8.73382	10.1068	8.99881	10.1667	8.97851	9.93366	9.81362	10.0871	9.85904
5.325	10.7141	9.04724	9.64725	7.98175	9.18065	8.22017	9.23421	8.18287	9.0871	8.92822	9.26968	9.00319
5.33	9.57878	8.13236	8.6473	7.22868	8.24224	7.43998	8.29254	7.39033	8.23157	8.03815	8.44453	8.14662
5.335	8.42052	7.21384	7.63972	6.48325	7.3017	6.66667	7.35266	6.61061	7.37659	7.15424	7.62046	7.29986
5.34	7.25424	6.30842	6.63591	5.7546	6.36965	5.90892	6.42648	5.85412	6.53228	6.28841	6.80674	6.47434
5.345	6.09806	5.43762	5.64832	5.05255	5.4575	5.1758	5.52736	5.13235	5.70971	5.45426	6.01321	5.68282
5.35	4.97613	4.63088	4.69132	4.38795	4.57807	4.47688	4.67122	4.45826	4.92144	4.66812	5.25066	4.94002
5.355	3.9258	3.93026	3.78311	3.77315	3.7468	3.8226	3.87844	3.84695	4.18245	3.95065	4.5313	4.26347
5.36	3.01499	3.39435	2.95035	3.22262	2.98456	3.22473	3.17738	3.31615	3.5118	3.32919	3.86955	3.67432
5.365	2.37672	3.09057	2.23919	2.75337	2.32352	2.69699	2.60919	2.88567	2.93484	2.83916	3.28325	3.19719
5.37	2.20175	3.05954	1.73631	2.38404	1.81754	2.25532	2.22823	2.57414	2.48477	2.51937	2.7945	2.85649
5.375	2.52328	3.2746	1.56221	2.13042	1.54365	1.91655	2.07939	2.39117	2.19765	2.39277	2.42852	2.66666
5.38	3.13402	3.65685	1.73117	1.99641	1.54264	1.69242	2.15019	2.32829	2.09266	2.44202	2.20623	2.62004
5.385	3.84474	4.12516	2.09179	1.96609	1.74088	1.57894	2.36574	2.35773	2.14846	2.61278	2.1299	2.68465
5.39	4.55945	4.62056	2.50364	2.007	2.01947	1.55018	2.64269	2.44269	2.31015	2.84363	2.17409	2.81694
5.395	5.23218	5.10516	2.89489	2.08296	2.29837	1.56688	2.92268	2.5492	2.52026	3.08712	2.2961	2.97691
5.4	5.83866	5.5552	3.23179	2.16442	2.53603	1.59171	3.17135	2.65197	2.73707	3.31241	2.4549	3.13496
5.405	6.36463	5.95567	3.49725	2.23139	2.71113	1.59716	3.36943	2.7348	2.93517	3.50114	2.62103	3.27197
5.41	6.80127	6.29722	3.68199	2.27263	2.81219	1.56573	3.50664	2.78912	3.10091	3.64328	2.77716	3.37722
5.415	7.14324	6.57436	3.78107	2.28408	2.83287	1.48779	3.57842	2.81255	3.22857	3.7346	2.91548	3.44651
5.42	7.38781	6.78461	3.79235	2.26793	2.76995	1.3599	3.58445	2.80813	3.3182	3.77536	3.03532	3.48104
5.425	7.53456	6.92801	3.716	2.23244	2.62225	1.18519	3.5283	2.78421	3.37461	3.76983	3.1416	3.48686
5.43	7.5853	7.00696	3.55445	2.19263	2.39025	0.97773	3.41778	2.75453	3.40701	3.72643	3.24371	3.47486
5.435	7.5442	7.02622	3.31283	2.17041	2.07595	0.77879	3.26604	2.73832	3.42894	3.65814	3.35454	3.46084
5.44	7.41804	6.99301	3.00012	2.19318	1.68301	0.69391	3.09349	2.75909	3.45798	3.58316	3.48921	3.46506
5.445	7.2167	6.91716	2.63195	2.28878	1.21827	0.84968	2.93036	2.84149	3.51473	3.52515	3.66318	3.51086
5.45	6.95388	6.81139	2.23731	2.47753	0.70112	1.21568	2.81799	3.00593	3.62065	3.51204	3.89005	3.62138
5.455	6.64807	6.69142	1.87396	2.76648	0.31051	1.70327	2.80514	3.2637	3.79474	3.57274	4.17962	3.81543
5.46	6.32381	6.57592	1.65327	3.15026	0.73753	2.26671	2.93442	3.61542	4.05012	3.73114	4.53676	4.10355
5.465	6.01292	6.48596	1.71954	3.61636	1.43927	2.88475	3.22493	4.05335	4.39201	4.00037	4.9614	4.48686
5.47	5.75482	6.44369	2.1105	4.15021	2.21297	3.54488	3.66762	4.56533	4.81815	4.3807	5.44946	4.95869
5.475	5.59437	6.47018	2.73316	4.73784	3.03471	4.23775	4.23675	5.13789	5.32068	4.86212	5.99407	5.50764
5.48	5.57517	6.58267	3.49428	5.36664	3.89321	4.9553	4.90334	5.75794	5.88868	5.42908	6.58676	6.12033
5.485	5.72879	6.79183	4.33929	6.02541	4.77924	5.69	5.64181	6.41334	6.50995	6.06443	7.21825	6.78311
5.49	6.06539	7.10027	5.23694	6.70406	5.68405	6.43457	6.43109	7.09307	7.17223	6.75161	7.87904	7.48295
5.495	6.57256	7.50273	6.16689	7.39334	6.599	7.18192	7.25389	7.78701	7.86372	7.47554	8.55968	8.20768
5.5	7.22264	7.98786	7.11386	8.08469	7.51553	7.92505	8.09567	8.48588	8.57329	8.22263	9.25096	8.94604
5.505	7.9823	8.5405	8.06517	8.77009	8.42514	8.65716	8.94379	9.18107	9.2905	8.98069	9.94401	9.68761
5.51	8.81904	9.14385	9.00958	9.44199	9.31947	9.37161	9.78695	9.86455	10.0056	9.73868	10.6303	10.4227
5.515	9.704	9.78095	9.93679	10.0933	10.1904	10.062	10.6149	10.5288	10.7096	10.4865	11.3018	11.1424
5.52	10.6125	10.4356	10.8372	10.7173	11.0299	10.7223	11.4183	11.1669	11.3939	11.2151	11.9508	11.8382
5.525	11.5234	11.0929	11.7018	11.3079	11.8306	11.3466	12.1884	11.7724	12.0505	11.9157	12.5701	12.5025
5.53	12.4188	11.7391	12.5223	11.8593	12.5852	11.9296	12.9173	12.3392	12.6724	12.5808	13.1529	13.128
5.535	13.283	12.3619	13.2907	12.3662	13.2871	12.4663	13.5975	12.862	13.2526	13.2031	13.6931	13.7083
5.54	14.1026	12.9504	14.0001	12.8239	13.93	12.9522	14.2225	13.3357	13.785	13.7762	14.1851	14.2374
5.545	14.8655	13.4948	14.6439	13.2282	14.5085	13.3835	14.7863	13.7561	14.2642	14.2945	14.6239	14.7099
5.55	15.5616	13.9864	15.2161	13.5757	15.0178	13.7564	15.2834	14.1195	14.6854	14.7526	15.0047	15.1214
5.555	16.1819	14.418	15.712	13.8633	15.4535	14.0683	15.7095	14.4227	15.0445	15.1462	15.324	15.4679
5.56	16.7187	14.7833	16.1272	14.0888	15.8123	14.3168	16.0608	14.6632	15.3378	15.4716	15.5784	15.7461
5.565	17.1657	15.077	16.4584	14.2503	16.0913	14.5004	16.3341	14.8391	15.5625	15.7259	15.7656	15.9535
5.57	17.5175	15.295	16.703	14.347	16.2885	14.618	16.5273	14.949	15.7167	15.9069	15.8836	16.0882
5.575	17.7703	15.4343	16.8593	14.3783	16.4029	14.6692	16.6388	14.9922	15.7987	16.0128	15.9314	16.1491
5.58	17.9213	15.4929	16.9265	14.3446	16.4338	14.6543	16.668	14.9689	15.808	16.043	15.9083	16.1359
5.585	17.9688	15.4696	16.9046	14.2467	16.3819	14.574	16.615	14.8794	15.7445	15.9974	15.8147	16.0487
5.59	17.9125	15.3647	16.7945	14.0863	16.2482	14.4299	16.4806	14.7251	15.6089	15.8766	15.6513	15.8886
5.595	17.7531	15.179	16.598	13.8654	16.0347	14.2239	16.2664	14.5077	15.4024	15.6819	15.4197	15.6573
5.6	17.4926	14.9148	16.3178	13.5869	15.744	13.9587	15.9748	14.2295	15.1273	15.4155	15.122	15.3572
5.605	17.1339	14.575	15.9572	13.2541	15.3797	13.6375	15.6089	13.8934	14.786	15.0799	14.7609	14.9914
5.61	16.6812	14.1637	15.5204	12.8709	14.9458	13.2638	15.1724	13.5029	14.3819	14.6786	14.34	14.5634
5.615	16.1397	13.6859	15.0125	12.4418	14.4471	12.842	14.6698	13.0619	13.9188	14.2155	13.8629	14.0776
5.62	15.5157	13.1474	14.4391	11.9715	13.889	12.3765	14.106	12.5746	13.4011	13.6951	13.3343	13.5387
5.625	14.8162	12.5553	13.8064	11.4655	13.2773	11.8722	13.4866	12.0459	12.8336	13.1225	12.7589	12.9521
5.63	14.0498	11.9174	13.1215	10.9295	12.6186	11.3345	12.8177	11.4809	12.2216	12.5033	12.1421	12.3237
5.635	13.2255	11.2424	12.3918	10.3695	11.9197	10.769	12.1057	10.8851	11.5709	11.8435	11.4896	11.6596
5.64	12.3536	10.5405	11.6252	9.79193	11.1878	10.1815	11.3576	10.2643	10.8877	11.1496	10.8077	10.9666
5.645	11.4456	9.82266	10.8303	9.20334	10.4306	9.57793	10.5807	9.62442	10.1783	10.4284	10.1026	10.2518
5.65	10.5139	9.1013	10.016	8.61057	9.65598	8.96443	9.78242	8.97188	9.4495	9.68727	9.38111	9.52265
5.655	9.5727	8.39034	9.19144	8.02058	8.87194	8.34717	8.97074	8.31313	8.7084	8.93375	8.65024	8.78705
5.66	8.63784	7.70536	8.36642	7.44037	8.0868	7.73228	8.15369	7.6549	7.96226	8.17588	7.91724	8.05325
5.665	7.72771	7.06372	7.55106	6.87695	7.30895	7.12584	7.3396	7.0041	7.21873	7.42216	7.18968	7.32994
5.67	6.86402	6.48438	6.75597	6.33717	6.54689	6.53376	6.53711	6.36793	6.48577	6.6816	6.47547	6.62637
5.675	6.0728	5.98706	5.99241	5.82762	5.80924	5.96171	5.75522	5.75385	5.77189	5.96399	5.78303	5.95242
5.68	5.38505	5.59028	5.27242	5.35436	5.1047	5.41501	5.00358	5.16977	5.08636	5.28014	5.12145	5.3188
5.685	4.83556	5.30803	4.60898	4.92265	4.44208	4.89855	4.29286	4.62405	4.43957	4.64231	4.50085	4.73711
5.69	4.45705	5.14585	4.01603	4.53656	3.83035	4.41662	3.63549	4.12565	3.84372	4.06465	3.93279	4.21987
5.695	4.26834	5.09796	3.50801	4.19854	3.27854	3.97275	3.04676	3.68409	3.31355	3.5635	3.43069	3.77988
5.7	4.262	5.14769	3.0981	3.90902	2.79544	3.56959	2.54623	3.30904	2.86691	3.15674	3.00989	3.42885
5.705	4.40326	5.27112	2.79461	3.66616	2.38876	3.20871	2.15811	3.00931	2.52392	2.86085	2.68628	3.17454
5.71	4.64282	5.44195	2.59583	3.46592	2.06325	2.8905	1.9065	2.791	2.3023	2.68502	2.47236	3.01741
5.715	4.93207	5.63555	2.4867	3.30252	1.81763	2.61428	1.80109	2.65511	2.20808	2.62441	2.3709	2.94847
5.72	5.23132	5.83105	2.44088	3.16939	1.64175	2.37857	1.82226	2.59607	2.22806	2.65895	2.37064	2.9506
5.725	5.51122	6.01197	2.42771	3.06017	1.51638	2.18175	1.9275	2.60249	2.33351	2.75991	2.44911	3.003
5.73	5.75132	6.16626	2.41921	2.97	1.41735	2.02309	2.07348	2.66012	2.4925	2.89908	2.58095	3.08603
5.735	5.938	6.28572	2.39377	2.89643	1.32156	1.90391	2.22961	2.75542	2.67948	3.05442	2.74505	3.18436
5.74	6.0629	6.36559	2.33693	2.84019	1.21174	1.82855	2.37904	2.87795	2.87803	3.2114	2.92734	3.2881
5.745	6.12184	6.40417	2.24102	2.80553	1.0794	1.80445	2.51555	3.02129	3.07977	3.36226	3.12054	3.39273
5.75	6.11422	6.40266	2.10508	2.8001	0.92883	1.8406	2.64064	3.18281	3.2824	3.50479	3.32281	3.49845
5.755	6.04288	6.365	1.93596	2.83402	0.78773	1.9447	2.76156	3.36298	3.48795	3.64115	3.53622	3.60943
5.76	5.91414	6.29794	1.75181	2.91827	0.72676	2.12035	2.88989	3.56442	3.7014	3.77696	3.76544	3.73295
5.765	5.73828	6.2111	1.58864	3.06234	0.83745	2.36633	3.03991	3.79089	3.92947	3.92043	4.01647	3.87835
5.77	5.53007	6.11684	1.50632	3.27223	1.1295	2.67775	3.22666	4.04648	4.17963	4.0814	4.29562	4.05575
5.775	5.30971	6.03013	1.57472	3.54945	1.54949	3.04796	3.46366	4.33475	4.45902	4.27021	4.60854	4.2747
5.78	5.10349	5.96801	1.82804	3.89138	2.05729	3.46985	3.7608	4.65829	4.77366	4.49652	4.9595	4.54286
5.785	4.94366	5.94848	2.24546	4.2924	2.63141	3.93648	4.12325	5.01828	5.12779	4.76814	5.35102	4.86508
5.79	4.86602	5.98867	2.78575	4.74518	3.25903	4.44128	4.55146	5.4145	5.52357	5.09016	5.78366	5.24301
5.795	4.90425	6.10263	3.41456	5.24171	3.93076	4.978	5.04203	5.84531	5.96105	5.46463	6.25616	5.67529
5.8	5.08191	6.29928	4.10804	5.77382	4.63858	5.5406	5.58892	6.30791	6.43836	5.89065	6.76565	6.15806
5.805	5.4063	6.5812	4.84924	6.33358	5.37504	6.12322	6.1845	6.7985	6.952	6.36483	7.30796	6.68564
5.81	5.86824	6.94473	5.6251	6.91335	6.13283	6.72008	6.82034	7.31257	7.49723	6.88188	7.87797	7.25117
5.815	6.44746	7.38118	6.42466	7.50582	6.90477	7.32551	7.4877	7.84503	8.06843	7.43524	8.46984	7.84707
5.82	7.11916	7.87862	7.2382	8.10405	7.68368	7.93392	8.17778	8.39049	8.65934	8.01756	9.07726	8.46543
5.825	7.85859	8.42349	8.05672	8.70141	8.46244	8.5398	8.88194	8.94332	9.26335	8.62109	9.69366	9.09825
5.83	8.64329	9.0019	8.87175	9.2916	9.234	9.13779	9.59174	9.49778	9.87365	9.23794	10.3123	9.7376
5.835	9.45356	9.60037	9.67522	9.86865	9.99146	9.72267	10.299	10.0481	10.4834	9.86023	10.9266	10.3757
5.84	10.2723	10.2063	10.4594	10.4269	10.7281	10.2894	10.9959	10.5888	11.0858	10.4803	11.5298	11.0051
5.845	11.0848	10.808	11.2171	10.9611	11.4374	10.8332	11.6748	11.1142	11.6741	11.0907	12.1154	11.6186
5.85	11.8779	11.3951	11.9413	11.4664	12.1133	11.3495	12.3287	11.619	12.2421	11.6842	12.6774	12.2094
5.855	12.6402	11.9581	12.6255	11.9382	12.7499	11.834	12.9507	12.0982	12.7835	12.2542	13.2097	12.7708
5.86	13.3615	12.4887	13.2637	12.3724	13.3417	12.2829	13.5346	12.5471	13.2926	12.7942	13.7067	13.2971
5.865	14.0331	12.9793	13.8506	12.7654	13.8839	12.6925	14.0745	12.9611	13.764	13.2984	14.1633	13.7826
5.87	14.6471	13.4237	14.3811	13.114	14.3718	13.0597	14.5651	13.3362	14.1926	13.7612	14.5747	14.2222
5.875	15.1967	13.8162	14.8508	13.4154	14.8016	13.3817	15.0015	13.6688	14.574	14.1777	14.9365	14.6113
5.88	15.6762	14.1523	15.2562	13.6675	15.1698	13.6562	15.3797	13.9555	14.9041	14.5435	15.2451	14.9461
5.885	16.0809	14.4283	15.5941	13.8685	15.4736	13.8812	15.6959	14.1937	15.1794	14.8548	15.497	15.2231
5.89	16.4069	14.6414	15.8621	14.0173	15.7109	14.0554	15.9471	14.3809	15.397	15.1083	15.6897	15.4395
5.895	16.6515	14.7897	16.0586	14.1131	15.8801	14.1777	16.1311	14.5154	15.5545	15.3014	15.821	15.5932
5.9	16.813	14.872	16.1824	14.1559	15.9803	14.2478	16.2459	14.5958	15.6501	15.4319	15.8894	15.6825
5.905	16.8904	14.8883	16.2335	14.1459	16.0111	14.2655	16.2907	14.6213	15.6826	15.4985	15.8938	15.7066
5.91	16.8838	14.839	16.212	14.084	15.9728	14.2313	16.265	14.5917	15.6514	15.5005	15.834	15.6652
5.915	16.7944	14.7256	16.1191	13.9715	15.8667	14.1461	16.1691	14.507	15.5565	15.4377	15.7103	15.5587
5.92	16.624	14.5503	15.9565	13.8103	15.6941	14.0113	16.0039	14.3682	15.3986	15.3106	15.5236	15.3883
5.925	16.3754	14.316	15.7267	13.6025	15.4573	13.8287	15.7709	14.1764	15.1789	15.1204	15.2753	15.1555
5.93	16.0524	14.0265	15.4327	13.351	15.159	13.6003	15.4725	13.9334	14.8992	14.8688	14.9675	14.8628
5.935	15.6595	13.6861	15.0781	13.0586	14.8027	13.3288	15.1113	13.6415	14.5618	14.5584	14.6029	14.513
5.94	15.2019	13.2998	14.667	12.7289	14.3921	13.0171	14.6909	13.3034	14.1698	14.192	14.1847	14.1099
5.945	14.6857	12.8734	14.2041	12.3656	13.9314	12.6684	14.2151	12.9222	13.7265	13.7733	13.7167	13.6574
5.95	14.1176	12.413	13.6946	11.9726	13.4255	12.2862	13.6884	12.5017	13.2361	13.3065	13.2031	13.1603
5.955	13.5051	11.9254	13.144	11.5541	12.8794	11.8743	13.1157	12.0459	12.7029	12.7962	12.6488	12.6239
5.96	12.8561	11.4179	12.5582	11.1147	12.2985	11.4367	12.5026	11.5592	12.132	12.2477	12.0591	12.0541
5.965	12.1792	10.898	11.9433	10.6588	11.6885	10.9775	11.8547	11.0465	11.5288	11.6667	11.4397	11.457
5.97	11.4835	10.3737	11.3059	10.191	11.0553	10.501	11.1784	10.513	10.8992	11.0595	10.7968	10.8396
5.975	10.7787	9.85322	10.6524	9.71592	10.4049	10.0115	10.4801	9.96433	10.2493	10.4327	10.1371	10.2091
5.98	10.0747	9.34463	9.98954	9.23816	9.74352	9.5135	9.76683	9.4064	9.586	9.79359	9.46773	9.5735
5.985	9.38214	8.85603	9.32407	8.76217	9.07722	9.0114	9.04577	8.84548	8.91642	9.14987	8.79647	8.94108
5.99	8.7116	8.39509	8.66261	8.29226	8.41217	8.50959	8.3245	8.28819	8.24825	8.50978	8.13153	8.32073
5.995	8.07392	7.96875	8.01169	7.83249	7.75437	8.01239	7.61094	7.74147	7.58972	7.8821	7.48184	7.72184
6	7.47976	7.58286	7.37758	7.38665	7.10967	7.52404	6.91346	7.21262	6.94973	7.27624	6.85708	7.15425
6.005	6.9391	7.2417	6.76624	6.95816	6.48367	7.04864	6.24098	6.70922	6.33796	6.70213	6.26773	6.62807
6.01	6.46064	6.94767	6.18318	6.55006	5.88167	6.59015	5.60309	6.23903	5.76496	6.17022	5.72516	6.15338
6.015	6.05087	6.70093	5.63329	6.16495	5.30861	6.15241	5.01028	5.80989	5.24219	5.69115	5.24135	5.73959
6.02	5.71303	6.49934	5.12074	5.80501	4.76902	5.73909	4.47398	5.4293	4.78179	5.27525	4.82834	5.39464
6.025	5.44632	6.33864	4.64882	5.47201	4.26696	5.35377	4.00648	5.10401	4.39582	4.93149	4.49699	5.12375
6.03	5.24545	6.21288	4.21973	5.16739	3.80608	4.99993	3.62019	4.83926	4.09483	4.66616	4.25502	4.92835
6.035	5.10113	6.11502	3.83456	4.89235	3.38965	4.681	3.32579	4.63807	3.88557	4.4814	4.10485	4.8054
6.04	5.00118	6.03772	3.49325	4.64802	3.02068	4.40039	3.12934	4.50059	3.76868	4.37419	4.04222	4.74753
6.045	4.93217	5.97394	3.1948	4.43565	2.70227	4.16151	3.02916	4.42389	3.73754	4.3365	4.0565	4.7442
6.05	4.88109	5.91763	2.93777	4.25682	2.4379	3.96769	3.01488	4.40232	3.7794	4.35663	4.13295	4.78337
6.055	4.83667	5.86413	2.72099	4.11359	2.23189	3.82208	3.06988	4.42842	3.8783	4.4213	4.25575	4.85322
6.06	4.79031	5.81053	2.54459	4.00857	2.0895	3.72739	3.17582	4.4941	4.01833	4.51775	4.4105	4.94351
6.065	4.73662	5.75586	2.41106	3.9449	2.01644	3.68564	3.3167	4.59172	4.18597	4.63521	4.58575	5.04639
6.07	4.67372	5.70121	2.32597	3.92597	2.01743	3.69785	3.48093	4.71487	4.37122	4.76566	4.77346	5.15668
6.075	4.60348	5.64976	2.29772	3.95502	2.09456	3.76387	3.66178	4.85883	4.56764	4.90409	4.9689	5.27194
6.08	4.53156	5.60669	2.33595	4.03464	2.24644	3.88241	3.85683	5.02063	4.7721	5.04831	5.17024	5.39224
6.085	4.46748	5.57894	2.44875	4.16628	2.4688	4.05115	4.06703	5.19894	4.98416	5.19866	5.37805	5.51985
6.09	4.42423	5.57477	2.64004	4.35002	2.75595	4.26703	4.2957	5.39382	5.20548	5.35758	5.59472	5.65881
6.095	4.4175	5.60316	2.90876	4.58442	3.10195	4.52654	4.54755	5.60634	5.4392	5.52909	5.82392	5.8144
6.1	4.46394	5.67286	3.24987	4.86678	3.50118	4.82592	4.82777	5.83822	5.68934	5.71822	6.07002	5.99261
6.105	4.57878	5.79147	3.65613	5.19333	3.94841	5.16134	5.14112	6.09143	5.96019	5.93042	6.33755	6.19941
6.11	4.77314	5.96443	4.11958	5.55965	4.43867	5.52892	5.49137	6.36781	6.25584	6.17091	6.63068	6.44015
6.115	5.05221	6.19443	4.63231	5.96084	4.96711	5.9248	5.88078	6.66881	6.57962	6.44413	6.95278	6.71896
6.12	5.41479	6.48115	5.18677	6.39183	5.52882	6.34513	6.30994	6.9952	6.93384	6.75325	7.30607	7.03838
6.125	5.85449	6.82152	5.77576	6.84745	6.11879	6.78601	6.77776	7.34696	7.3195	7.09986	7.69144	7.39908
6.13	6.36142	7.21021	6.39239	7.32253	6.73184	7.24353	7.28162	7.72317	7.73627	7.4839	8.1084	7.79988
6.135	6.92401	7.64033	7.03001	7.81198	7.36265	7.71373	7.81764	8.12207	8.18245	7.90362	8.55505	8.23793
6.14	7.53022	8.10407	7.68212	8.31079	8.00576	8.19262	8.3809	8.54105	8.65517	8.35583	9.02833	8.70892
6.145	8.1683	8.59321	8.34237	8.81406	8.65561	8.67619	8.96575	8.9768	9.15052	8.8361	9.52413	9.20744
6.15	8.82713	9.09949	9.00456	9.31701	9.30659	9.16039	9.566	9.42543	9.66378	9.33907	10.0375	9.72729
6.155	9.49637	9.61489	9.66258	9.81504	9.95308	9.64123	10.1751	9.88255	10.1896	9.8587	10.563	10.2617
6.16	10.1664	10.1318	10.3105	10.3037	10.5895	10.1147	10.7865	10.3435	10.7222	10.3885	11.0945	10.8038
6.165	10.8285	10.6429	10.9426	10.7786	11.2103	10.5769	11.3933	10.8033	11.2555	10.9218	11.6261	11.3463
6.17	11.4745	11.1417	11.5534	11.2358	11.8102	11.0241	11.9888	11.2569	11.7835	11.4518	12.1513	11.8823
6.175	12.097	11.6219	12.1376	11.6714	12.3841	11.4525	12.5667	11.6993	12.2999	11.9719	12.6639	12.4049
6.18	12.6892	12.0781	12.6903	12.0817	12.9269	11.8586	13.1205	12.1255	12.7987	12.4754	13.1579	12.9075
6.185	13.2449	12.5051	13.2067	12.4635	13.4341	12.2392	13.6443	12.5307	13.274	12.9561	13.6273	13.3838
6.19	13.7587	12.8986	13.6827	12.8137	13.9014	12.5911	14.1324	12.9103	13.7203	13.4082	14.0666	13.8279
6.195	14.2256	13.2546	14.1143	13.1295	14.3248	12.9114	14.5796	13.26	14.1324	13.826	14.4704	14.2346
6.2	14.6415	13.5697	14.4982	13.4085	14.7007	13.1976	14.9811	13.5757	14.5054	14.2046	14.834	14.5987
6.205	15.0028	13.8413	14.8314	13.6486	15.0262	13.4475	15.3325	13.8538	14.8348	14.5393	15.1531	14.9161
6.21	15.3065	14.0671	15.1113	13.8481	15.2985	13.659	15.6302	14.091	15.1168	14.8261	15.4236	15.1829
6.215	15.5504	14.2454	15.3359	14.0056	15.5155	13.8305	15.8708	14.2847	15.348	15.0615	15.6422	15.3958
6.22	15.7327	14.3751	15.5038	14.1202	15.6754	13.9607	16.0518	14.4324	15.5256	15.2426	15.8063	15.5524
6.225	15.8526	14.4558	15.614	14.1913	15.7773	14.0488	16.1711	14.5324	15.6471	15.3673	15.9135	15.6506
6.23	15.9097	14.4872	15.6661	14.2185	15.8204	14.0943	16.2273	14.5834	15.711	15.4338	15.9622	15.6892
6.235	15.9043	14.47	15.6601	14.2022	15.8047	14.0969	16.2197	14.5847	15.7163	15.4412	15.9515	15.6675
6.24	15.8373	14.4052	15.5967	14.1428	15.7306	14.0569	16.1481	14.536	15.6624	15.3893	15.8811	15.5855
6.245	15.7102	14.2941	15.4769	14.0413	15.599	13.9749	16.0131	14.4378	15.5496	15.2784	15.7512	15.4441
6.25	15.5252	14.1388	15.3024	13.8989	15.4116	13.8519	15.8159	14.2909	15.3788	15.1096	15.5626	15.2445
6.255	15.2849	13.9416	15.0753	13.7172	15.1701	13.6892	15.5583	14.0969	15.1515	14.8846	15.3171	14.9889
6.26	14.9924	13.7053	14.7982	13.4983	14.8772	13.4886	15.2429	13.8578	14.8697	14.6059	15.0168	14.68
6.265	14.6516	13.4331	14.4741	13.2444	14.5357	13.252	14.8726	13.5762	14.5364	14.2764	14.6644	14.3211
6.27	14.2664	13.1284	14.1063	12.9581	14.1489	12.982	14.4511	13.2552	14.1547	13.8999	14.2635	13.9162
6.275	13.8415	12.795	13.6987	12.6423	13.7208	12.6811	13.9829	12.8986	13.7288	13.4809	13.8181	13.4701
6.28	13.3816	12.4369	13.2553	12.3	13.2552	12.3523	13.4726	12.5106	13.2633	13.0241	13.3328	12.988
6.285	12.8922	12.0585	12.7806	11.9346	12.7568	11.9989	12.9257	12.0957	12.7633	12.5353	12.8129	12.4756
6.29	12.3785	11.664	12.2792	11.5495	12.2303	11.6243	12.348	11.6593	12.2346	12.0206	12.2642	11.9396
6.295	11.8465	11.2581	11.756	11.1485	11.6806	11.2323	11.746	11.2068	11.6835	11.4868	11.693	11.3868
6.3	11.3018	10.8452	11.216	10.7354	11.1131	10.8266	11.1266	10.7443	11.1169	10.9411	11.1064	10.8249
6.305	10.7506	10.4299	10.6644	10.3139	10.5329	10.4112	10.497	10.2782	10.5421	10.3913	10.5118	10.2618
6.31	10.1987	10.0167	10.1064	9.88805	9.94579	9.99039	9.86496	9.81495	9.96702	9.8457	9.91742	9.70615
6.315	9.65207	9.60989	9.54722	9.46183	9.35717	9.56822	9.23877	9.36151	9.40005	9.31281	9.33181	9.16679
6.32	9.11659	9.2135	8.99205	9.03917	8.77272	9.14896	8.62696	8.92472	8.84993	8.80146	8.76417	8.65284
6.325	8.59781	8.8313	8.44605	8.62397	8.19805	8.73685	8.03841	8.51134	8.32565	8.32049	8.22406	8.17341
6.33	8.10097	8.46668	7.91424	8.22003	7.63872	8.33608	7.48222	8.12779	7.8363	7.8784	7.72128	7.73722
6.335	7.63089	8.12254	7.40147	7.83106	7.10024	7.95076	6.96748	7.77986	7.39066	7.48295	7.2655	7.35216
6.34	7.19179	7.80129	6.91239	7.4606	6.58796	7.58486	6.50291	7.47238	6.99677	7.14062	6.86577	7.0246
6.345	6.78718	7.50476	6.45141	7.11202	6.10709	7.24214	6.09634	7.20891	6.66125	6.85594	6.52974	6.75878
6.35	6.41977	7.23422	6.02266	6.78847	5.66258	6.92612	5.75401	6.99139	6.38863	6.63098	6.26284	6.55619
6.355	6.09134	6.99042	5.62999	6.49285	5.25913	6.63996	5.4797	6.82001	6.18066	6.46498	6.06735	6.41523
6.36	5.80277	6.77362	5.27689	6.22784	4.90103	6.38646	5.27406	6.69316	6.03594	6.35433	5.94194	6.33138
6.365	5.55405	6.58373	4.96655	5.99578	4.59207	6.16793	5.13424	6.60763	5.94997	6.29301	5.88161	6.29767
6.37	5.34448	6.42041	4.70178	5.79876	4.33542	5.98619	5.05417	6.55899	5.91569	6.27327	5.87839	6.30561
6.375	5.17287	6.28327	4.48505	5.63852	4.13343	5.84249	5.02545	6.54209	5.92441	6.28665	5.92243	6.34618
6.38	5.03792	6.17203	4.31843	5.5165	3.98752	5.73758	5.0386	6.55158	5.96695	6.3248	6.0033	6.41076
6.385	4.93853	6.08664	4.20355	5.43378	3.89815	5.67166	5.08441	6.58245	6.03455	6.38032	6.11117	6.49187
6.39	4.87415	6.02744	4.1416	5.39112	3.86489	5.64451	5.155	6.63042	6.11973	6.44723	6.23754	6.58363
6.395	4.84497	5.99519	4.13325	5.38891	3.88656	5.65553	5.24451	6.6922	6.2167	6.52133	6.3758	6.68198
6.4	4.85202	5.99107	4.17863	5.42721	3.96152	5.70386	5.34941	6.76572	6.3216	6.60035	6.52139	6.78481
6.405	4.89709	6.01658	4.27726	5.5057	4.08792	5.78842	5.46854	6.85011	6.43256	6.6839	6.67175	6.89182
6.41	4.98244	6.07346	4.42808	5.62369	4.26383	5.90803	5.60289	6.94568	6.54961	6.77336	6.82621	7.00439
6.415	5.11044	6.1634	4.62949	5.78016	4.48734	6.0614	5.7552	7.05377	6.6744	6.87168	6.98575	7.12536
6.42	5.2831	6.2879	4.87933	5.97369	4.75649	6.24711	5.9295	7.17657	6.80997	6.98307	7.15267	7.25865
6.425	5.50174	6.44798	5.17502	6.20255	5.06923	6.46366	6.1305	7.31681	6.96038	7.11256	7.33028	7.4089
6.43	5.7666	6.64402	5.51352	6.46466	5.42326	6.70938	6.36297	7.47749	7.13023	7.26557	7.5225	7.58102
6.435	6.07677	6.87566	5.89147	6.75763	5.81597	6.98242	6.63113	7.6615	7.32423	7.44738	7.73346	7.77973
6.44	6.43015	7.14172	6.30515	7.07878	6.24436	7.28071	6.93811	7.87137	7.54671	7.66256	7.96707	8.00909
6.445	6.8236	7.44021	6.75059	7.42517	6.70507	7.60195	7.28561	8.10891	7.80116	7.91458	8.22666	8.2721
6.45	7.25308	7.76845	7.22355	7.79362	7.19431	7.94357	7.67373	8.37506	8.08992	8.20541	8.51464	8.57041
6.455	7.71392	8.12313	7.71959	8.18078	7.70795	8.30277	8.10089	8.6697	8.41389	8.53533	8.83227	8.90417
6.46	8.20093	8.50044	8.23409	8.58309	8.24155	8.67654	8.56404	8.99165	8.77246	8.90292	9.17954	9.27199
6.465	8.70866	8.89624	8.7623	8.99689	8.79041	9.06163	9.05887	9.33866	9.16359	9.30521	9.55514	9.67104
6.47	9.23144	9.30613	9.29936	9.41842	9.34961	9.45465	9.58004	9.70756	9.58388	9.73783	9.95654	10.0973
6.475	9.76357	9.72557	9.84038	9.84384	9.91413	9.85207	10.1215	10.0944	10.0289	10.1954	10.3801	10.5456
6.48	10.2994	10.15	10.3804	10.2693	10.4788	10.2503	10.6767	10.4945	10.4931	10.6716	10.8214	11.0103
6.485	10.8332	10.5747	10.9146	10.691	11.0386	10.6456	11.2388	10.9029	10.9708	11.1599	11.2752	11.485
6.49	11.3596	10.9954	11.4382	11.1051	11.5882	11.0344	11.8008	11.3142	11.4556	11.6532	11.7358	11.9632
6.495	11.8732	11.4077	11.9464	11.5079	12.1228	11.413	12.3559	11.723	11.9407	12.1445	12.1973	12.4381
6.5	12.3692	11.8074	12.4346	11.8959	12.6374	11.778	12.8974	12.1238	12.4199	12.6268	12.6536	12.9032
6.505	12.8426	12.1904	12.8987	12.2656	13.1273	12.1259	13.4186	12.5112	12.8865	13.0935	13.0986	13.3521
6.51	13.2889	12.5532	13.3345	12.6138	13.5882	12.4535	13.9135	12.8801	13.3344	13.538	13.5264	13.7786
6.515	13.7042	12.8923	13.7382	12.9374	14.0159	12.7577	14.3763	13.2256	13.7577	13.9545	13.9313	14.177
6.52	14.0845	13.2045	14.1063	13.2336	14.4065	13.0359	14.8015	13.5432	14.1509	14.3374	14.308	14.5419
6.525	14.4264	13.487	14.4357	13.5	14.7566	13.2854	15.1845	13.8288	14.509	14.6817	14.6516	14.8687
6.53	14.727	13.7372	14.7235	13.7344	15.0631	13.5041	15.5207	14.0788	14.8274	14.983	14.9574	15.1529
6.535	14.9837	13.9532	14.9675	13.9347	15.3233	13.69	15.8066	14.2901	15.1021	15.2374	15.2215	15.391
6.54	15.1943	14.1332	15.1656	14.0996	15.5352	13.8416	16.0389	14.46	15.3299	15.4419	15.4404	15.5799
6.545	15.3573	14.2756	15.3165	14.2276	15.6968	13.9578	16.2152	14.5866	15.5078	15.5939	15.6113	15.7172
6.55	15.4715	14.3795	15.4189	14.3181	15.8072	14.0375	16.3336	14.6683	15.6338	15.6915	15.7318	15.8009
6.555	15.536	14.4444	15.4723	14.3704	15.8654	14.0805	16.3929	14.7043	15.7064	15.7338	15.8003	15.8302
6.56	15.5507	14.4699	15.4766	14.3844	15.8713	14.0866	16.3925	14.6945	15.7248	15.7202	15.8158	15.8044
6.565	15.5158	14.4563	15.4321	14.3605	15.8251	14.0561	16.3327	14.639	15.6889	15.651	15.7778	15.7239
6.57	15.432	14.4041	15.3396	14.2991	15.7276	13.9898	16.2142	14.539	15.5993	15.5273	15.6867	15.5896
6.575	15.3004	14.3142	15.2003	14.2013	15.5801	13.8887	16.0387	14.396	15.4572	15.3508	15.5433	15.403
6.58	15.1228	14.1879	15.0158	14.0683	15.3843	13.7542	15.8081	14.2122	15.2644	15.1238	15.3492	15.1665
6.585	14.9011	14.0269	14.7884	13.9018	15.1425	13.5881	15.5255	13.9904	15.0237	14.8496	15.1066	14.8828
6.59	14.6378	13.8332	14.5204	13.7038	14.8573	13.3925	15.1942	13.7338	14.7382	14.5318	14.8183	14.5557
6.595	14.3357	13.6091	14.2148	13.4764	14.5317	13.1698	14.8184	13.4462	14.4117	14.175	14.4878	14.189
6.6	13.9981	13.3571	13.8748	13.2222	14.1693	12.9227	14.4027	13.1322	14.0489	13.7841	14.1191	13.7877
6.605	13.6288	13.0802	13.5039	12.9442	13.7739	12.654	13.9523	12.7964	13.6547	13.3647	13.7169	13.3572
6.61	13.2314	12.7816	13.1059	12.6451	13.3497	12.3669	13.473	12.4442	13.2347	12.923	13.2862	12.9031
6.615	12.8103	12.4646	12.6849	12.3283	12.9011	12.0648	12.971	12.0809	12.7951	12.4657	12.8327	12.4318
6.62	12.3698	12.1328	12.2452	11.997	12.4327	11.751	12.4528	11.7123	12.3422	11.9998	12.3626	11.9499
6.625	11.9146	11.7899	11.7912	11.6547	11.9492	11.429	11.9254	11.3443	11.8829	11.5324	11.8824	11.4646
6.63	11.4495	11.4396	11.3275	11.3049	11.4558	11.1024	11.396	10.9826	11.4242	11.0713	11.399	10.983
6.635	10.9793	11.0859	10.8586	10.951	10.9572	10.7746	10.8719	10.6329	10.9733	10.6237	10.9194	10.5125
6.64	10.5092	10.7325	10.3891	10.5966	10.4586	10.449	10.3604	10.3004	10.5372	10.1969	10.4509	10.0604
6.645	10.044	10.3833	9.92358	10.2451	9.96491	10.129	9.86862	9.98995	10.1227	9.7976	10.0007	9.63363
6.65	9.58884	10.0419	9.46658	9.89979	9.48088	9.81753	9.40343	9.70544	9.73609	9.43185	9.57578	9.23878
6.655	9.1485	9.71207	9.02243	9.56399	9.01118	9.51761	8.97094	9.44996	9.38271	9.10447	9.18265	8.88144
6.66	8.72773	9.39697	8.59534	9.24072	8.56019	9.23183	8.57639	9.22548	9.06695	8.81889	8.82707	8.56609
6.665	8.33098	9.09974	8.18929	8.93283	8.132	8.96257	8.22379	9.03283	8.79177	8.57688	8.51366	8.29575
6.67	7.96241	8.82309	7.808	8.64298	7.73031	8.71189	7.9157	8.87165	8.55857	8.37842	8.24569	8.07176
6.675	7.62571	8.56939	7.45493	8.37358	7.35842	8.48157	7.65297	8.74051	8.36707	8.22169	8.02478	7.89367
6.68	7.32409	8.34058	7.13322	8.12682	7.01917	8.2731	7.43477	8.63705	8.2154	8.10331	7.85079	7.75932
6.685	7.06014	8.13816	6.84569	7.90465	6.71498	8.08774	7.25867	8.55828	8.10029	8.01867	7.72186	7.66511
6.69	6.83578	7.96322	6.59481	7.70879	6.44779	7.92654	7.12093	8.50079	8.01742	7.96241	7.63465	7.60637
6.695	6.65225	7.8164	6.38275	7.54073	6.21921	7.79037	7.01696	8.46113	7.96185	7.92892	7.58467	7.57791
6.7	6.51013	7.698	6.21132	7.40178	6.03048	7.68002	6.94186	8.43606	7.9285	7.91285	7.56684	7.57446
6.705	6.40938	7.60799	6.08204	7.29307	5.88267	7.59622	6.89097	8.42283	7.91258	7.90954	7.57591	7.59121
6.71	6.34947	7.54613	5.99611	7.21553	5.7767	7.53963	6.86032	8.41935	7.91	7.91533	7.60696	7.62412
6.715	6.32955	7.51202	5.95442	7.16992	5.71343	7.51096	6.84705	8.42437	7.9176	7.9278	7.6558	7.67024
6.72	6.34854	7.50518	5.95755	7.15683	5.6937	7.51083	6.84967	8.43751	7.93342	7.94593	7.71917	7.72783
6.725	6.40533	7.52512	6.00572	7.17663	5.7183	7.53986	6.86817	8.45932	7.95675	7.97011	7.79496	7.7964
6.73	6.49884	7.5714	6.09877	7.22946	5.78792	7.59854	6.90401	8.49123	7.98816	8.00208	7.88218	7.87667
6.735	6.62807	7.64357	6.23615	7.31517	5.90297	7.68717	6.96002	8.5354	8.02945	8.04484	7.98101	7.97044
6.74	6.7921	7.74128	6.41685	7.43332	6.06352	7.80582	7.04006	8.59459	8.08347	8.10241	8.09258	8.08034
6.745	6.99006	7.86415	6.63939	7.58312	6.2691	7.95421	7.1487	8.67195	8.1539	8.1795	8.21883	8.2096
6.75	7.221	8.01176	6.90187	7.76343	6.51863	8.13171	7.29067	8.77072	8.24495	8.28117	8.36226	8.36168
6.755	7.48386	8.18362	7.20191	7.97274	6.81041	8.33722	7.47039	8.89398	8.36102	8.41234	8.52563	8.53994
6.76	7.77734	8.37908	7.53675	8.2092	7.14205	8.56923	7.69142	9.04435	8.50625	8.57739	8.71168	8.74727
6.765	8.09988	8.59729	7.90322	8.4706	7.51058	8.82578	7.95608	9.22377	8.68417	8.7797	8.92281	8.98582
6.77	8.44955	8.83713	8.29787	8.75446	7.91246	9.10449	8.26512	9.43323	8.89732	9.02134	9.16081	9.25671
6.775	8.82404	9.09724	8.71694	9.05802	8.34373	9.40264	8.61766	9.6727	9.14703	9.30282	9.42669	9.55994
6.78	9.2207	9.37594	9.15647	9.37833	8.80007	9.71718	9.01124	9.94107	9.43321	9.62305	9.72048	9.89427
6.785	9.63651	9.67128	9.61229	9.71224	9.27688	10.0449	9.44198	10.2362	9.75437	9.97941	10.0412	10.2573
6.79	10.0681	9.98101	10.0801	10.0565	9.76939	10.3822	9.90486	10.5549	10.1077	10.368	10.3869	10.6457
6.795	10.5119	10.3026	10.5557	10.4078	10.2727	10.7256	10.394	10.8933	10.4892	10.7836	10.7546	11.055
6.8	10.9641	10.6335	11.0345	10.7629	10.7819	11.0716	10.903	11.2468	10.8941	11.2205	11.1407	11.4805
6.805	11.4206	10.9706	11.5122	11.1183	11.292	11.4164	11.425	11.6105	11.3166	11.6722	11.5408	11.9164
6.81	11.8774	11.3111	11.9845	11.4708	11.7982	11.7567	11.9531	11.9791	11.7509	12.1319	11.9501	12.3573
6.815	12.3302	11.6517	12.4471	11.8172	12.2957	12.0888	12.4804	12.3472	12.1906	12.593	12.3634	12.797
6.82	12.7749	11.9894	12.8959	12.1545	12.7799	12.4096	13.0002	12.7096	12.6294	13.0486	12.7753	13.2298
6.825	13.2074	12.321	13.327	12.4797	13.2465	12.716	13.5061	13.061	13.0611	13.4923	13.1805	13.65
6.83	13.6235	12.6433	13.7366	12.7901	13.6912	13.0052	13.9919	13.3967	13.4797	13.918	13.5738	14.052
6.835	14.0194	12.9534	14.1212	13.0831	14.1102	13.2744	14.4519	13.7119	13.8795	14.3198	13.95	14.4307
6.84	14.3913	13.2483	14.4776	13.3564	14.4999	13.5214	14.8809	14.0025	14.2553	14.6926	14.3043	14.7812
6.845	14.7358	13.5253	14.8028	13.6079	14.8571	13.7441	15.2741	14.2648	14.6022	15.0316	14.6322	15.0993
6.85	15.0496	13.7817	15.094	13.8358	15.1788	13.9408	15.6274	14.4956	14.9161	15.3327	14.9297	15.3811
6.855	15.3296	14.0152	15.3491	14.0384	15.4625	14.1101	15.9372	14.6921	15.193	15.5924	15.1931	15.6234
6.86	15.5732	14.2236	15.5661	14.2145	15.706	14.2509	16.2004	14.8522	15.43	15.8078	15.4192	15.8232
6.865	15.7782	14.4049	15.7432	14.363	15.9078	14.3623	16.4145	14.9743	15.6244	15.9766	15.6054	15.9786
6.87	15.9424	14.5577	15.8793	14.4832	16.0664	14.4441	16.5779	15.0574	15.7742	16.0972	15.7497	16.0878
6.875	16.0644	14.6805	15.9736	14.5745	16.1811	14.496	16.6892	15.101	15.8782	16.1688	15.8505	16.1499
6.88	16.1429	14.7722	16.0256	14.6367	16.2513	14.5183	16.748	15.1052	15.9357	16.1911	15.9068	16.1645
6.885	16.1771	14.8323	16.0352	14.67	16.2771	14.5116	16.7543	15.0708	15.9467	16.1644	15.9182	16.132
6.89	16.1668	14.8602	16.0027	14.6744	16.2588	14.4765	16.7089	14.999	15.9116	16.0898	15.885	16.053
6.895	16.1119	14.8559	15.9288	14.6507	16.1973	14.4142	16.613	14.8915	15.8317	15.9691	15.8079	15.9291
6.9	16.0129	14.8196	15.8145	14.5996	16.0937	14.3261	16.4685	14.7506	15.7088	15.8045	15.6883	15.7622
6.905	15.8709	14.7521	15.6613	14.5222	15.9498	14.2136	16.278	14.5791	15.5451	15.599	15.5279	15.555
6.91	15.6871	14.6542	15.4709	14.4195	15.7673	14.0785	16.0443	14.3802	15.3437	15.3559	15.3292	15.3103
6.915	15.4634	14.5274	15.2452	14.293	15.5485	13.9228	15.7709	14.1573	15.1077	15.0791	15.095	15.0319
6.92	15.2021	14.3731	14.9867	14.1442	15.296	13.7484	15.4619	13.9143	14.8412	14.7732	14.8287	14.7237
6.925	14.9057	14.1934	14.698	13.975	15.0127	13.5575	15.1216	13.6554	14.5482	14.4429	14.5341	14.3901
6.93	14.5773	13.9906	14.3819	13.787	14.7015	13.3523	14.7545	13.3847	14.2334	14.0932	14.2153	14.0357
6.935	14.2204	13.7672	14.0413	13.5822	14.3657	13.1351	14.3658	13.1068	13.9016	13.7296	13.8767	13.6656
6.94	13.8389	13.5262	13.6797	13.3628	14.0087	12.9082	13.9606	12.8258	13.5578	13.3576	13.5231	13.285
6.945	13.4367	13.2706	13.3004	13.1307	13.634	12.6737	13.5442	12.546	13.2072	12.9827	13.1594	12.8991
6.95	13.0186	13.0038	12.9069	12.8882	13.2452	12.4339	13.1218	12.2715	12.8548	12.6104	12.7905	12.5133
6.955	12.5893	12.7294	12.5029	12.6375	12.846	12.1908	12.6989	12.0059	12.5057	12.2459	12.4215	12.1326
6.96	12.1539	12.4509	12.092	12.3809	12.44	11.9467	12.2805	11.7523	12.1644	11.8941	12.0573	11.7621
6.965	11.7177	12.1722	11.6779	12.1207	12.0307	11.7033	11.8714	11.5136	11.8355	11.5593	11.7027	11.4064
6.97	11.2861	11.897	11.2646	11.8592	11.6218	11.4625	11.4759	11.2916	11.5225	11.2452	11.3619	11.0694
6.975	10.8648	11.6291	10.8558	11.5988	11.2165	11.2262	11.098	11.0879	11.2289	10.9547	11.039	10.7548
6.98	10.4592	11.372	10.4551	11.3417	10.8184	10.9959	10.7408	10.9032	10.9568	10.6898	10.7373	10.4652
6.985	10.0749	11.129	10.0665	11.0903	10.4307	10.7733	10.407	10.7376	10.7082	10.4517	10.4595	10.2026
6.99	9.71696	10.9033	9.69358	10.8469	10.0563	10.5601	10.0981	10.5905	10.4836	10.2403	10.2076	9.96813
6.995	9.39011	10.6973	9.33998	10.6139	9.69826	10.3576	9.81531	10.4611	10.2832	10.055	9.98275	9.76198
7	9.09848	10.5131	9.0093	10.3935	9.35948	10.1676	9.55879	10.348	10.1063	9.89434	9.78547	9.58369
7.005	8.84541	10.3523	8.70503	10.188	9.04268	9.99141	9.32819	10.2497	9.95158	9.75628	9.61548	9.43215
7.01	8.63324	10.2158	8.43051	9.99958	8.75056	9.83082	9.12267	10.1647	9.81742	9.63848	9.47192	9.30579
7.015	8.46328	10.1038	8.18894	9.83031	8.48577	9.68741	8.94106	10.0915	9.70188	9.53853	9.35351	9.20278
7.02	8.33573	10.0161	7.98329	9.68214	8.25089	9.56287	8.78215	10.0289	9.60308	9.45413	9.2587	9.12125
7.025	8.24971	9.95178	7.81624	9.55687	8.04849	9.45889	8.64483	9.9761	9.51928	9.3834	9.18585	9.0595
7.03	8.20345	9.90962	7.69009	9.45605	7.88108	9.37717	8.52835	9.93281	9.44914	9.32497	9.13346	9.01618
7.035	8.19451	9.888	7.60669	9.381	7.75106	9.31932	8.43247	9.89915	9.39184	9.27817	9.10029	8.99043
7.04	8.22	9.88511	7.56732	9.33269	7.66064	9.28682	8.35759	9.87582	9.34715	9.24312	9.08549	8.98197
7.045	8.2769	9.89911	7.57268	9.31176	7.61177	9.28094	8.30482	9.86403	9.31555	9.22074	9.08871	8.99115
7.05	8.3623	9.92816	7.62282	9.31847	7.60596	9.30268	8.276	9.86546	9.29821	9.21271	9.1101	9.0189
7.055	8.47359	9.97065	7.71712	9.35269	7.64423	9.35268	8.27357	9.88213	9.29692	9.22141	9.15032	9.06668
7.06	8.60864	10.0252	7.85437	9.41387	7.72695	9.43114	8.30041	9.91631	9.314	9.24974	9.21045	9.13633
7.065	8.76583	10.0907	8.03277	9.50109	7.85382	9.53781	8.35962	9.97032	9.35215	9.30091	9.29189	9.22991
7.07	8.94407	10.1665	8.2501	9.61309	8.02379	9.67198	8.45425	10.0464	9.41423	9.37819	9.3962	9.34946
7.075	9.14274	10.2522	8.5037	9.7483	8.23511	9.83241	8.58691	10.1464	9.50304	9.48466	9.52495	9.49683
7.08	9.36164	10.3478	8.79066	9.9049	8.4854	10.0175	8.75956	10.2719	9.62107	9.62287	9.67949	9.67342
7.085	9.6008	10.4536	9.1078	10.0808	8.77173	10.225	8.97319	10.4237	9.77024	9.79464	9.86084	9.88005
7.09	9.86039	10.5702	9.45182	10.274	9.09071	10.4527	9.22771	10.6019	9.95174	10.0008	10.0695	10.1168
7.095	10.1405	10.6982	9.81929	10.482	9.43861	10.6978	9.52186	10.8059	10.1658	10.2413	10.3052	10.3828
7.1	10.4412	10.8385	10.2067	10.7027	9.81146	10.9574	9.85326	11.0343	10.4118	10.5146	10.5673	10.6766
7.105	10.762	10.9918	10.6105	10.9336	10.2051	11.2285	10.2185	11.285	10.6881	10.8185	10.8541	10.9957
7.11	11.1023	11.1586	11.0271	11.1725	10.6154	11.5079	10.6133	11.5551	10.9919	11.1496	11.1634	11.3369
7.115	11.4608	11.3395	11.4528	11.4171	11.0381	11.7927	11.0328	11.8413	11.32	11.5039	11.4923	11.6965
7.12	11.8358	11.5344	11.8842	11.6653	11.4689	12.0797	11.4717	12.1398	11.6682	11.8766	11.8374	12.0704
7.125	12.2252	11.7431	12.3175	11.915	11.9038	12.366	11.9241	12.4465	12.032	12.2626	12.1947	12.4538
7.13	12.6261	11.9648	12.7493	12.1641	12.3386	12.6487	12.3845	12.7572	12.4065	12.6565	12.5602	12.8421
7.135	13.0355	12.1985	13.176	12.4108	12.7695	12.9251	12.8469	13.0677	12.7866	13.0529	12.9295	13.2303
7.14	13.4496	12.4425	13.5941	12.6532	13.1926	13.1928	13.3058	13.3736	13.1671	13.4462	13.2981	13.6136
7.145	13.8646	12.6947	14.0004	12.8898	13.6043	13.4495	13.7557	13.671	13.5431	13.8314	13.6615	13.9874
7.15	14.2763	12.9528	14.3915	13.1188	14.0011	13.6931	14.1914	13.956	13.9096	14.2033	14.0153	14.347
7.155	14.6804	13.214	14.7644	13.3389	14.3799	13.9216	14.6081	14.2249	14.2621	14.5573	14.3554	14.6882
7.16	15.0723	13.4753	15.116	13.5487	14.7376	14.1335	15.0014	14.4747	14.5961	14.8891	14.6777	15.0072
7.165	15.4477	13.7335	15.4435	13.747	15.0715	14.3273	15.3672	14.7024	14.9079	15.1949	14.9787	15.3002
7.17	15.802	13.9853	15.7444	13.9324	15.379	14.5019	15.7019	14.9055	15.1938	15.4713	15.2548	15.5642
7.175	16.131	14.2273	16.0162	14.1042	15.6579	14.6563	16.0024	15.0822	15.4508	15.7154	15.5032	15.7964
7.18	16.4307	14.4561	16.2568	14.2612	15.9063	14.7897	16.266	15.2307	15.6764	15.9248	15.7213	15.9946
7.185	16.6973	14.6686	16.4643	14.4025	16.1223	14.9017	16.4906	15.3499	15.8684	16.0978	15.9069	16.157
7.19	16.9272	14.8618	16.6369	14.5276	16.3047	14.9918	16.6745	15.4392	16.0251	16.233	16.0583	16.2823
7.195	17.1173	15.0329	16.7734	14.6356	16.4524	15.0601	16.8166	15.4982	16.1455	16.3296	16.1742	16.3697
7.2	17.265	15.1794	16.8726	14.7261	16.5645	15.1064	16.9162	15.5272	16.2289	16.3873	16.2538	16.4189
7.205	17.3681	15.2991	16.9338	14.7986	16.6406	15.1311	16.9731	15.5268	16.2752	16.4064	16.2969	16.4299
7.21	17.4248	15.3904	16.9566	14.8527	16.6805	15.1346	16.9876	15.4978	16.2847	16.3877	16.3035	16.4035
7.215	17.4341	15.452	16.9407	14.8884	16.6844	15.1173	16.9605	15.4417	16.2582	16.3324	16.2741	16.3408
7.22	17.3953	15.4832	16.8864	14.9053	16.6526	15.0799	16.8931	15.3601	16.1969	16.2421	16.2098	16.2432
7.225	17.3084	15.4835	16.7943	14.9037	16.586	15.0233	16.7869	15.2549	16.1025	16.1189	16.1119	16.1127
7.23	17.1742	15.4533	16.6651	14.8836	16.4854	14.9483	16.6441	15.1284	15.977	15.9653	15.9823	15.9517
7.235	16.9937	15.3933	16.4999	14.8453	16.3521	14.8559	16.4669	14.983	15.8228	15.784	15.823	15.7626
7.24	16.769	15.3048	16.3004	14.7893	16.1877	14.7471	16.2582	14.8212	15.6424	15.5783	15.6367	15.5486
7.245	16.5026	15.1898	16.0683	14.7161	15.9939	14.6232	16.0209	14.6457	15.4389	15.3512	15.4259	15.3128
7.25	16.1976	15.0505	15.8056	14.6265	15.7727	14.4852	15.7583	14.4592	15.2154	15.1064	15.1939	15.0586
7.255	15.858	14.8899	15.5148	14.5213	15.5262	14.3346	15.4737	14.2645	14.975	14.8475	14.9436	14.7895
7.26	15.488	14.7114	15.1985	14.4016	15.2569	14.1725	15.1708	14.0643	14.7212	14.578	14.6786	14.5093
7.265	15.0928	14.5186	14.8597	14.2686	14.9672	14.0003	14.8532	13.861	14.4574	14.3016	14.4023	14.2214
7.27	14.6779	14.3157	14.5014	14.1235	14.66	13.8195	14.5245	13.6571	14.1868	14.0217	14.1181	13.9296
7.275	14.2494	14.1071	14.1271	13.968	14.3379	13.6316	14.1884	13.4548	13.9128	13.7418	13.8294	13.6373
7.28	13.8138	13.8972	13.7404	13.8037	14.004	13.4379	13.8484	13.2558	13.6385	13.465	13.5397	13.3478
7.285	13.3779	13.6905	13.3449	13.6322	13.6612	13.2401	13.5079	13.0621	13.3666	13.1939	13.2521	13.0642
7.29	12.9488	13.4915	12.9446	13.4556	13.3127	13.0397	13.1701	12.8748	13.0998	12.9311	12.9696	12.7891
7.295	12.5335	13.3041	12.5436	13.2757	12.9615	12.8384	12.838	12.695	12.8404	12.6787	12.695	12.525
7.3	12.139	13.1321	12.146	13.0946	12.611	12.6379	12.5143	12.5237	12.5904	12.4383	12.4306	12.2739
7.305	11.7716	12.9784	11.7559	12.9145	12.2644	12.4399	12.2013	12.3613	12.3514	12.2111	12.1787	12.0374
7.31	11.4372	12.8454	11.3776	12.7374	11.9247	12.2462	11.9012	12.2082	12.1246	11.998	11.9408	11.8167
7.315	11.1407	12.7344	11.0152	12.5656	11.5954	12.0586	11.6157	12.0645	11.9109	11.7995	11.7184	11.6126
7.32	10.8855	12.646	10.6728	12.401	11.2796	11.8789	11.3464	11.9304	11.7111	11.6159	11.5125	11.4256
7.325	10.6737	12.5798	10.3543	12.2456	10.9803	11.709	11.0946	11.8058	11.5254	11.447	11.3238	11.256
7.33	10.5059	12.5344	10.0635	12.1014	10.7008	11.5509	10.8612	11.6908	11.3543	11.2928	11.1529	11.1038
7.335	10.3809	12.5079	9.80366	11.9699	10.4439	11.4062	10.6474	11.5855	11.1977	11.1531	11	10.9689
7.34	10.2962	12.4975	9.57788	11.8526	10.2126	11.2768	10.4539	11.4902	11.056	11.0278	10.8654	10.8512
7.345	10.248	12.5	9.38869	11.7508	10.0094	11.1643	10.2818	11.4052	10.9293	10.9169	10.749	10.7507
7.35	10.2318	12.5121	9.23811	11.6655	9.83691	11.0703	10.132	11.3311	10.818	10.8207	10.6512	10.6675
7.355	10.2426	12.5301	9.1276	11.5973	9.69716	10.9962	10.0056	11.2687	10.7226	10.7396	10.5721	10.6018
7.36	10.2752	12.5509	9.058	11.5466	9.59201	10.9431	9.904	11.219	10.6439	10.6745	10.5122	10.5543
7.365	10.3252	12.5713	9.02953	11.5137	9.52289	10.9119	9.82858	11.1831	10.5829	10.6264	10.4719	10.5256
7.37	10.3884	12.5887	9.04189	11.4983	9.4908	10.9033	9.78094	11.1623	10.541	10.5967	10.4521	10.5167
7.375	10.4618	12.6012	9.09424	11.5001	9.49624	10.9176	9.76272	11.158	10.5194	10.587	10.4536	10.5287
7.38	10.5433	12.6073	9.18534	11.5185	9.53925	10.9547	9.77555	11.1715	10.5199	10.599	10.4773	10.5629
7.385	10.6319	12.6065	9.31361	11.5528	9.61933	11.0145	9.82091	11.2041	10.5439	10.6343	10.5244	10.6205
7.39	10.7279	12.599	9.47719	11.6021	9.73552	11.0961	9.90003	11.2568	10.5931	10.6946	10.5957	10.7026
7.395	10.8324	12.5857	9.67413	11.6654	9.88639	11.1989	10.0138	11.3306	10.6686	10.7812	10.6921	10.8101
7.4	10.9475	12.5685	9.90224	11.7418	10.0702	11.3216	10.1624	11.4259	10.7716	10.8951	10.8141	10.9436
7.405	11.0763	12.5496	10.1593	11.8303	10.2849	11.4627	10.3458	11.543	10.9027	11.0368	10.9621	11.1034
7.41	11.222	12.5323	10.443	11.9298	10.528	11.6207	10.563	11.6816	11.0618	11.2063	11.136	11.2892
7.415	11.3883	12.52	10.7512	12.0394	10.7969	11.794	10.8124	11.8409	11.2487	11.4029	11.3351	11.5001
7.42	11.5785	12.5168	11.0812	12.1582	11.0888	11.9807	11.0919	12.0198	11.4621	11.6253	11.5584	11.7349
7.425	11.7958	12.5264	11.4307	12.2852	11.4007	12.179	11.3987	12.2167	11.7005	11.8718	11.8044	11.9915
7.43	12.0425	12.5529	11.797	12.4196	11.7296	12.3868	11.7297	12.4296	11.9615	12.1397	12.071	12.2677
7.435	12.3201	12.5998	12.1773	12.5606	12.0723	12.6022	12.081	12.6562	12.2426	12.4263	12.3557	12.5605
7.44	12.6288	12.6701	12.5689	12.7073	12.4257	12.8233	12.4487	12.8939	12.5405	12.7281	12.6557	12.867
7.445	12.9677	12.7659	12.9688	12.859	12.7866	13.0481	12.8287	13.14	12.8519	13.0415	12.9679	13.1835
7.45	13.3349	12.8886	13.3739	13.0147	13.1517	13.2749	13.2166	13.3915	13.1732	13.3628	13.2888	13.5065
7.455	13.727	13.0383	13.7811	13.1738	13.5181	13.5017	13.6081	13.6456	13.5005	13.6881	13.615	13.8323
7.46	14.1398	13.2142	14.1871	13.3354	13.8824	13.7269	13.9989	13.8994	13.83	14.0134	13.9428	14.1571
7.465	14.5682	13.4141	14.5885	13.4985	14.2417	13.9487	14.3848	14.1499	14.1578	14.3349	14.2685	14.4772
7.47	15.0065	13.6351	14.9822	13.6623	14.593	14.1655	14.7617	14.3944	14.4804	14.6488	14.5888	14.789
7.475	15.4484	13.8735	15.3646	13.8256	14.9332	14.376	15.1259	14.6305	14.7941	14.9518	14.9	15.0892
7.48	15.8876	14.1247	15.7327	13.9876	15.2598	14.5785	15.4736	14.8556	15.0955	15.2404	15.1989	15.3745
7.485	16.3175	14.3837	16.0831	14.147	15.57	14.7719	15.8016	15.0677	15.3816	15.5118	15.4825	15.6419
7.49	16.7316	14.6453	16.4128	14.3027	15.8614	14.9548	16.1068	15.2648	15.6495	15.7631	15.7478	15.8889
7.495	17.1237	14.9042	16.7188	14.4537	16.1315	15.1261	16.3865	15.4452	15.8966	15.9921	15.9924	16.113
7.5	17.488	15.1552	16.9983	14.5986	16.3783	15.2847	16.6384	15.6077	16.1208	16.1967	16.2138	16.3122
7.505	17.8189	15.3933	17.2489	14.7364	16.5998	15.4297	16.8604	15.751	16.32	16.3753	16.4103	16.4849
7.51	18.1115	15.614	17.4682	14.8659	16.7944	15.5602	17.0508	15.8744	16.493	16.5265	16.5801	16.6298
7.515	18.3616	15.8132	17.6542	14.9861	16.9605	15.6755	17.2083	15.9773	16.6383	16.6496	16.722	16.7458
7.52	18.5655	15.9873	17.8052	15.0959	17.097	15.7749	17.3321	16.0593	16.7552	16.7438	16.8351	16.8325
7.525	18.7202	16.1336	17.9198	15.1943	17.2029	15.858	17.4216	16.1205	16.8432	16.8091	16.9187	16.8897
7.53	18.8235	16.2499	17.997	15.2806	17.2776	15.9242	17.4765	16.161	16.9022	16.8456	16.9726	16.9173
7.535	18.8741	16.3347	18.0362	15.354	17.3206	15.9734	17.4971	16.1813	16.9323	16.8538	16.997	16.916
7.54	18.8714	16.3876	18.037	15.414	17.3318	16.0054	17.4839	16.1821	16.9341	16.8346	16.9922	16.8866
7.545	18.8157	16.4085	17.9995	15.4602	17.3116	16.0202	17.4376	16.164	16.9084	16.7889	16.9591	16.8301
7.55	18.7079	16.3985	17.9243	15.4924	17.2602	16.0179	17.3596	16.1281	16.8563	16.7182	16.8987	16.748
7.555	18.5502	16.3592	17.8122	15.5106	17.1785	15.9987	17.2513	16.0756	16.7791	16.6242	16.8123	16.642
7.56	18.3451	16.293	17.6645	15.5147	17.0676	15.963	17.1144	16.0078	16.6785	16.5086	16.7016	16.5139
7.565	18.0962	16.2029	17.4828	15.5052	16.9287	15.9113	16.9509	15.9258	16.5561	16.3736	16.5683	16.3658
7.57	17.8079	16.0926	17.2692	15.4826	16.7634	15.8443	16.763	15.8312	16.4141	16.2211	16.4145	16.2
7.575	17.4852	15.9664	17.0259	15.4474	16.5736	15.7628	16.5533	15.7255	16.2545	16.0536	16.2425	16.0189
7.58	17.1337	15.8287	16.7557	15.4006	16.3614	15.6676	16.3242	15.61	16.0795	15.8734	16.0545	15.825
7.585	16.7597	15.6844	16.4615	15.343	16.1289	15.5598	16.0784	15.4863	15.8915	15.6827	15.853	15.6207
7.59	16.37	15.5384	16.1466	15.2757	15.8787	15.4405	15.8188	15.3558	15.6926	15.484	15.6404	15.4087
7.595	15.9717	15.3957	15.8144	15.1999	15.6134	15.3111	15.5483	15.2199	15.4854	15.2796	15.4194	15.1913
7.6	15.572	15.2609	15.4686	15.1169	15.3359	15.1727	15.2697	15.0799	15.2719	15.0717	15.1924	14.9711
7.605	15.1783	15.138	15.113	15.028	15.0489	15.0268	14.9858	14.9372	15.0546	14.8624	14.9619	14.7503
7.61	14.7975	15.0306	14.7514	14.9344	14.7555	14.875	14.6996	14.7929	14.8355	14.6536	14.7302	14.5311
7.615	14.4363	14.9414	14.3879	14.8377	14.4588	14.7188	14.4137	14.6482	14.6166	14.4472	14.4997	14.3154
7.62	14.1006	14.8722	14.0264	14.739	14.1618	14.5597	14.1309	14.504	14.3998	14.2449	14.2724	14.1052
7.625	13.7952	14.8235	13.6707	14.6396	13.8677	14.3993	13.8536	14.3613	14.1869	14.048	14.0504	13.902
7.63	13.5237	14.7952	13.3248	14.5409	13.5794	14.2394	13.5842	14.2211	13.9795	13.858	13.8355	13.7072
7.635	13.2885	14.7858	12.992	14.4437	13.3	14.0814	13.325	14.084	13.779	13.6758	13.6292	13.5221
7.64	13.0901	14.7931	12.676	14.3493	13.0324	13.927	13.0781	13.951	13.5867	13.5024	13.4331	13.3477
7.645	12.9278	14.8139	12.3796	14.2584	12.7793	13.7778	12.8453	13.8228	13.4037	13.3389	13.2483	13.1849
7.65	12.7994	14.8447	12.1058	14.1718	12.5433	13.6352	12.6285	13.7	13.2313	13.1858	13.0761	13.0344
7.655	12.7015	14.8813	11.857	14.0903	12.3269	13.5006	12.4293	13.5834	13.0702	13.0439	12.9175	12.897
7.66	12.63	14.9197	11.6352	14.0143	12.1323	13.3754	12.2492	13.4738	12.9216	12.9138	12.7733	12.7731
7.665	12.58	14.9556	11.4423	13.9444	11.9614	13.2608	12.0896	13.3719	12.7862	12.7964	12.6444	12.6635
7.67	12.5467	14.9852	11.2795	13.8808	11.816	13.1579	11.9519	13.2785	12.665	12.6921	12.5315	12.5686
7.675	12.5253	15.005	11.1479	13.8239	11.6975	13.0677	11.8372	13.1944	12.559	12.602	12.4355	12.4892
7.68	12.5118	15.0121	11.0482	13.774	11.6072	12.9911	11.7467	13.1206	12.4689	12.5267	12.3569	12.4258
7.685	12.5026	15.0043	10.9808	13.7312	11.5459	12.9289	11.6816	13.0579	12.3959	12.4672	12.2967	12.3792
7.69	12.4954	14.9803	10.946	13.6957	11.5144	12.8816	11.6428	13.0074	12.341	12.4246	12.2554	12.3501
7.695	12.4891	14.9394	10.9438	13.6678	11.5128	12.8498	11.6313	12.9697	12.3051	12.3997	12.234	12.3395
7.7	12.4835	14.8821	10.9742	13.6478	11.5413	12.8337	11.6477	12.946	12.2892	12.3938	12.233	12.3481
7.705	12.48	14.8097	11.0368	13.6358	11.5997	12.8336	11.6927	12.937	12.2944	12.4076	12.2532	12.3766
7.71	12.4809	14.7244	11.1313	13.632	11.6874	12.8495	11.7665	12.9435	12.3215	12.4423	12.2951	12.4259
7.715	12.4898	14.6292	11.2571	13.6369	11.8037	12.8814	11.8694	12.966	12.3711	12.4985	12.3592	12.4964
7.72	12.5109	14.528	11.4137	13.6507	11.9476	12.9291	12.0009	13.0052	12.4437	12.5768	12.4458	12.5886
7.725	12.5494	14.4253	11.6001	13.6737	12.1179	12.9922	12.1607	13.0613	12.5397	12.6775	12.5549	12.7027
7.73	12.6106	14.3261	11.8153	13.7062	12.313	13.0703	12.3477	13.1344	12.6588	12.8005	12.6863	12.8383
7.735	12.6997	14.2358	12.0579	13.7484	12.5313	13.163	12.5606	13.2243	12.8009	12.9457	12.8394	12.9952
7.74	12.8217	14.16	12.3264	13.8005	12.7708	13.2694	12.7978	13.3307	12.9649	13.1121	13.0135	13.1723
7.745	12.9805	14.1037	12.6187	13.8625	13.0294	13.3888	13.0571	13.453	13.15	13.2988	13.2074	13.3687
7.75	13.1789	14.0718	12.9328	13.9345	13.3048	13.5203	13.3364	13.5903	13.3545	13.5042	13.4195	13.5828
7.755	13.4184	14.0684	13.2661	14.0162	13.5947	13.6631	13.6329	13.7414	13.5768	13.7265	13.6482	13.8127
7.76	13.6988	14.0964	13.6158	14.1074	13.8963	13.8158	13.9437	13.9051	13.8146	13.9637	13.8913	14.0564
7.765	14.0182	14.1578	13.9789	14.2076	14.2071	13.9775	14.2658	14.0799	14.0656	14.2134	14.1465	14.3113
7.77	14.3733	14.253	14.3521	14.3161	14.5243	14.147	14.5959	14.264	14.3272	14.473	14.4114	14.575
7.775	14.7593	14.381	14.7322	14.4323	14.8449	14.3228	14.9306	14.4558	14.5967	14.7396	14.6831	14.8447
7.78	15.1705	14.5396	15.1154	14.5551	15.1662	14.5036	15.2668	14.6533	14.8712	15.0105	14.959	15.1176
7.785	15.6002	14.7255	15.4981	14.6835	15.4853	14.6882	15.6009	14.8546	15.1478	15.2827	15.2362	15.3908
7.79	16.0413	14.934	15.8768	14.8163	15.7993	14.875	15.9296	15.0577	15.4235	15.5534	15.5118	15.6614
7.795	16.4862	15.1601	16.2478	14.9522	16.1055	15.0627	16.2498	15.2606	15.6956	15.8196	15.783	15.9265
7.8	16.9276	15.398	16.6075	15.09	16.4011	15.2498	16.5582	15.4614	15.9611	16.0785	16.0471	16.1835
7.805	17.358	15.6419	16.9525	15.2282	16.6835	15.4348	16.8521	15.6583	16.2173	16.3276	16.3014	16.4297
7.81	17.7706	15.8859	17.2796	15.3655	16.9503	15.6165	17.1285	15.8494	16.4619	16.5644	16.5434	16.6627
7.815	18.1589	16.1243	17.5857	15.5005	17.1992	15.7934	17.385	16.0332	16.6924	16.7865	16.7709	16.8803
7.82	18.517	16.3518	17.8679	15.632	17.428	15.9642	17.6193	16.208	16.9066	16.9919	16.9816	17.0804
7.825	18.8397	16.5638	18.1238	15.7588	17.6349	16.1278	17.8292	16.3724	17.1027	17.1788	17.1738	17.2613
7.83	19.1226	16.7562	18.3511	15.8797	17.8182	16.2829	18.0132	16.5252	17.279	17.3455	17.3458	17.4215
7.835	19.3619	16.9256	18.5479	15.9937	17.9763	16.4285	18.1696	16.6654	17.4342	17.4909	17.4962	17.5597
7.84	19.555	17.0694	18.7126	16.1	18.1082	16.5636	18.2973	16.7919	17.567	17.6139	17.624	17.6749
7.845	19.6997	17.1861	18.8441	16.1979	18.2129	16.6873	18.3955	16.9041	17.6768	17.7138	17.7283	17.7666
7.85	19.795	17.2746	18.9416	16.2868	18.2898	16.7989	18.4635	17.0013	17.7628	17.7901	17.8085	17.8343
7.855	19.8407	17.335	19.0045	16.3663	18.3383	16.8976	18.5013	17.0833	17.8249	17.8425	17.8644	17.8778
7.86	19.8373	17.368	19.0329	16.4361	18.3586	16.9831	18.5089	17.1497	17.8631	17.8714	17.8961	17.8975
7.865	19.7862	17.375	19.027	16.4962	18.3507	17.0548	18.4866	17.2006	17.8775	17.8769	17.9038	17.8938
7.87	19.6897	17.3583	18.9875	16.5464	18.3151	17.1124	18.4353	17.236	17.8689	17.8598	17.888	17.8672
7.875	19.5507	17.3207	18.9154	16.5869	18.2525	17.1559	18.3559	17.2562	17.8378	17.821	17.8497	17.819
7.88	19.3729	17.2655	18.8121	16.6181	18.1639	17.1851	18.2497	17.2616	17.7855	17.7614	17.7898	17.7501
7.885	19.1605	17.1966	18.6792	16.6401	18.0505	17.2001	18.1183	17.2528	17.713	17.6825	17.7096	17.6619
7.89	18.9183	17.1178	18.5186	16.6533	17.9137	17.2011	17.9635	17.2304	17.6219	17.5857	17.6105	17.5561
7.895	18.6517	17.0335	18.3326	16.6583	17.7553	17.1883	17.7872	17.1952	17.5136	17.4727	17.4942	17.4342
7.9	18.3661	16.9477	18.1236	16.6554	17.5769	17.1622	17.5918	17.1481	17.3901	17.3453	17.3625	17.2982
7.905	18.0673	16.8644	17.894	16.6452	17.3808	17.1233	17.3797	17.0899	17.2531	17.2052	17.2172	17.1499
7.91	17.7611	16.7872	17.6468	16.6281	17.1689	17.0721	17.1532	17.0217	17.1045	17.0544	17.0603	16.9913
7.915	17.4531	16.7191	17.3846	16.6046	16.9437	17.0093	16.9152	16.9446	16.9465	16.895	16.8938	16.8243
7.92	17.1487	16.6625	17.1105	16.5752	16.7075	16.9357	16.6684	16.8595	16.7809	16.7288	16.7198	16.6511
7.925	16.8529	16.6191	16.8273	16.5402	16.4628	16.8521	16.4154	16.7676	16.6097	16.5578	16.5404	16.4734
7.93	16.5698	16.5897	16.538	16.5	16.2121	16.7594	16.1592	16.67	16.4351	16.3839	16.3575	16.2932
7.935	16.303	16.5742	16.2454	16.455	15.958	16.6585	15.9023	16.5677	16.2588	16.2089	16.1731	16.1123
7.94	16.0551	16.5717	15.9525	16.4056	15.703	16.5506	15.6476	16.4616	16.0827	16.0344	15.9891	15.9324
7.945	15.8278	16.5806	15.6618	16.3519	15.4498	16.4366	15.3976	16.353	15.9085	15.8622	15.8073	15.7551
7.95	15.6217	16.5985	15.376	16.2944	15.2008	16.3176	15.1548	16.2426	15.7378	15.6935	15.6293	15.5817
7.955	15.4366	16.6227	15.0975	16.2332	14.9585	16.195	14.9215	16.1314	15.5721	15.5296	15.4566	15.4136
7.96	15.2713	16.6498	14.8288	16.1688	14.7254	16.0697	14.6999	16.0203	15.4126	15.3718	15.2906	15.2518
7.965	15.124	16.6765	14.5718	16.1015	14.5037	15.9432	14.4919	15.9101	15.2605	15.221	15.1327	15.0975
7.97	14.9923	16.6994	14.3287	16.0317	14.2956	15.8166	14.2993	15.8015	15.1167	15.078	14.9838	14.9516
7.975	14.8736	16.7151	14.1014	15.9599	14.1033	15.6911	14.1237	15.6952	14.9824	14.9436	14.845	14.8148
7.98	14.7652	16.7208	13.8917	15.8866	13.9287	15.5681	13.9664	15.592	14.8581	14.8185	14.7172	14.6878
7.985	14.6644	16.7139	13.7012	15.8125	13.7737	15.4489	13.8286	15.4924	14.7445	14.7032	14.6012	14.5714
7.99	14.5688	16.6923	13.5316	15.7383	13.6399	15.3346	13.7113	15.3971	14.6424	14.5983	14.4978	14.4661
7.995	14.477	16.6548	13.3843	15.6648	13.5288	15.2264	13.6154	15.3068	14.5523	14.5044	14.4075	14.3727
8	14.3877	16.6008	13.2609	15.5932	13.4417	15.1257	13.5415	15.2221	14.4746	14.4219	14.3311	14.2918
8.005	14.3007	16.5303	13.1626	15.5242	13.3797	15.0335	13.4901	15.1436	14.41	14.3515	14.2692	14.224
8.01	14.2166	16.4442	13.0907	15.4591	13.3437	14.9509	13.4618	15.0719	14.359	14.2937	14.2224	14.1701
8.015	14.137	16.3443	13.0465	15.3989	13.3342	14.8788	13.4568	15.0079	14.3221	14.2492	14.1913	14.1309
8.02	14.0643	16.233	13.0308	15.345	13.3517	14.8181	13.4753	14.952	14.3	14.2187	14.1765	14.107
8.025	14.0015	16.1133	13.0446	15.2983	13.3961	14.7697	13.5174	14.9052	14.293	14.203	14.1784	14.0994
8.03	13.9526	15.9891	13.0882	15.2601	13.4674	14.7341	13.5831	14.868	14.302	14.2029	14.1977	14.1088
8.035	13.9217	15.8644	13.1621	15.2315	13.5651	14.712	13.6722	14.8412	14.3272	14.219	14.2348	14.136
8.04	13.9135	15.744	13.2662	15.2133	13.6883	14.7035	13.7845	14.8256	14.3693	14.2523	14.2899	14.1815
8.045	13.9324	15.6326	13.4	15.2065	13.8361	14.7091	13.9196	14.8218	14.4286	14.3032	14.3635	14.2459
8.05	13.9826	15.5348	13.5626	15.2117	14.0072	14.7288	14.0767	14.8306	14.5056	14.3724	14.4553	14.3297
8.055	14.0677	15.4554	13.753	15.2294	14.2001	14.7624	14.2552	14.8525	14.6002	14.4604	14.5655	14.4329
8.06	14.1903	15.3984	13.9695	15.2599	14.413	14.8099	14.4539	14.888	14.7124	14.5671	14.6937	14.5556
8.065	14.3518	15.3672	14.2101	15.3032	14.6439	14.8709	14.6717	14.9374	14.842	14.6928	14.8393	14.6973
8.07	14.5524	15.3645	14.4725	15.3591	14.8908	14.9449	14.907	15.0011	14.9885	14.8369	15.0014	14.8573
8.075	14.7911	15.3917	14.7539	15.4272	15.1512	15.0312	15.1581	15.0789	15.151	14.9989	15.179	15.0347
8.08	15.0652	15.4494	15.0516	15.5069	15.4229	15.1292	15.4231	15.1708	15.3285	15.1778	15.3708	15.2283
8.085	15.3713	15.5369	15.3624	15.5974	15.7032	15.2381	15.6998	15.2763	15.5198	15.3723	15.575	15.4363
8.09	15.7047	15.6526	15.6831	15.6976	15.9897	15.3569	15.9859	15.395	15.7231	15.5809	15.7901	15.6571
8.095	16.0599	15.7937	16.0103	15.8065	16.2797	15.4847	16.2789	15.526	15.9368	15.8019	16.0138	15.8884
8.1	16.4311	15.9568	16.3407	15.9229	16.5707	15.6206	16.5762	15.6684	16.1588	16.033	16.244	16.128
8.105	16.812	16.1379	16.6709	16.0453	16.8602	15.7633	16.8749	15.8211	16.3869	16.2721	16.4784	16.3735
8.11	17.1962	16.3324	16.9978	16.1727	17.1455	15.912	17.1725	15.9825	16.6188	16.5167	16.7147	16.6224
8.115	17.5775	16.5356	17.3181	16.3036	17.4244	16.0655	17.466	16.1514	16.8522	16.7642	16.9504	16.8719
8.12	17.9499	16.7428	17.629	16.4368	17.6945	16.2227	17.7527	16.3261	17.0845	17.0121	17.1831	17.1196
8.125	18.308	16.9496	17.9276	16.571	17.9535	16.3826	18.0299	16.5049	17.3133	17.2576	17.4104	17.3628
8.13	18.6466	17.1518	18.2113	16.7053	18.1995	16.5441	18.2949	16.6859	17.5361	17.4983	17.6298	17.5991
8.135	18.9611	17.3456	18.4778	16.8384	18.4305	16.7061	18.5452	16.8676	17.7507	17.7316	17.8393	17.8259
8.14	19.2479	17.5278	18.725	16.9696	18.6448	16.8677	18.7785	17.048	17.9548	17.955	18.0368	18.0412
8.145	19.5037	17.6958	18.9511	17.0979	18.8408	17.0278	18.9925	17.2254	18.1462	18.1664	18.2203	18.2429
8.15	19.726	17.8476	19.1545	17.2227	19.0172	17.1854	19.1852	17.3981	18.3232	18.3635	18.3882	18.429
8.155	19.913	17.9818	19.3341	17.3434	19.1727	17.3396	19.355	17.5645	18.4839	18.5446	18.539	18.598
8.16	20.0637	18.0977	19.4887	17.4594	19.3063	17.4894	19.5003	17.7231	18.627	18.7079	18.6714	18.7486
8.165	20.1776	18.1953	19.6178	17.5703	19.4174	17.634	19.62	17.8726	18.7512	18.8522	18.7845	18.8796
8.17	20.2551	18.275	19.7208	17.6757	19.5052	17.7724	19.713	18.0116	18.8555	18.9763	18.8775	18.9903
8.175	20.2969	18.3378	19.7977	17.7754	19.5695	17.9039	19.7787	18.1392	18.9393	19.0794	18.95	19.08
8.18	20.3045	18.3851	19.8484	17.8692	19.61	18.0276	19.8169	18.2545	19.0021	19.1608	19.0019	19.1486
8.185	20.2798	18.4189	19.8734	17.9566	19.6269	18.1427	19.8275	18.3568	19.0438	19.2205	19.0332	19.1959
8.19	20.2253	18.441	19.8731	18.0376	19.6203	18.2485	19.8107	18.4455	19.0646	19.2584	19.0442	19.2224
8.195	20.1437	18.4539	19.8483	18.1119	19.5906	18.3444	19.7673	18.5205	19.065	19.2749	19.0357	19.2286
8.2	20.038	18.4598	19.8	18.1793	19.5386	18.4297	19.698	18.5814	19.0457	19.2706	19.0083	19.2152
8.205	19.9115	18.461	19.7293	18.2396	19.4649	18.5039	19.6041	18.6285	19.0075	19.2462	18.9633	19.1832
8.21	19.7676	18.4596	19.6374	18.2924	19.3705	18.5665	19.487	18.6619	18.9518	19.2029	18.9018	19.1339
8.215	19.6097	18.4575	19.5257	18.3376	19.2567	18.6171	19.3485	18.6821	18.8799	19.1421	18.8253	19.0685
8.22	19.441	18.4563	19.3957	18.3748	19.1246	18.6555	19.1906	18.6895	18.7934	19.0652	18.7353	18.9886
8.225	19.2647	18.4572	19.249	18.4037	18.9758	18.6813	19.0154	18.6849	18.6941	18.9738	18.6337	18.8957
8.23	19.0838	18.4608	19.0872	18.4242	18.8117	18.6946	18.8253	18.669	18.5839	18.8698	18.522	18.7917
8.235	18.9007	18.4674	18.912	18.4358	18.6341	18.6952	18.6228	18.6427	18.4645	18.7549	18.4022	18.678
8.24	18.7178	18.477	18.7253	18.4384	18.4447	18.6834	18.4105	18.607	18.3382	18.6312	18.276	18.5566
8.245	18.5368	18.4887	18.5288	18.4317	18.2456	18.6594	18.1913	18.5628	18.2068	18.5004	18.1453	18.429
8.25	18.359	18.5016	18.3243	18.4157	18.0387	18.6236	17.9677	18.5113	18.0723	18.3646	18.0118	18.2968
8.255	18.1854	18.5143	18.1138	18.3903	17.826	18.5764	17.7426	18.4533	17.9366	18.2255	17.8771	18.1617
8.26	18.0166	18.5252	17.8991	18.3556	17.6099	18.5185	17.5186	18.39	17.8015	18.0848	17.7429	18.0251
8.265	17.8525	18.5324	17.6822	18.3116	17.3924	18.4506	17.2984	18.3222	17.6686	17.9442	17.6104	17.8881
8.27	17.6932	18.5341	17.4648	18.2588	17.1757	18.3737	17.0844	18.2509	17.5393	17.805	17.4809	17.752
8.275	17.5383	18.5286	17.2491	18.1976	16.9623	18.2887	16.8788	18.1768	17.415	17.6685	17.3556	17.6177
8.28	17.3873	18.514	17.0368	18.1285	16.7543	18.1968	16.6838	18.1008	17.2967	17.5358	17.2354	17.4862
8.285	17.2397	18.4889	16.8301	18.0522	16.554	18.099	16.5013	18.0236	17.1854	17.4077	17.121	17.358
8.29	17.0951	18.4521	16.6309	17.9697	16.3637	17.9967	16.3328	17.9456	17.0816	17.2851	17.0131	17.2339
8.295	16.9532	18.4029	16.4412	17.882	16.1854	17.8913	16.1796	17.8675	16.9859	17.1684	16.9123	17.1143
8.3	16.8141	18.3407	16.263	17.7901	16.0213	17.784	16.043	17.7895	16.8986	17.058	16.8188	16.9997
8.305	16.678	18.2656	16.0982	17.6955	15.8732	17.6763	15.9236	17.7122	16.8198	16.9542	16.7332	16.8904
8.31	16.5458	18.1782	15.9489	17.5994	15.7431	17.5695	15.8222	17.6359	16.7498	16.8572	16.6556	16.7869
8.315	16.4185	18.0795	15.8167	17.5033	15.6325	17.4652	15.7392	17.5607	16.6885	16.7672	16.5864	16.6895
8.32	16.2977	17.971	15.7036	17.4088	15.5427	17.3645	15.6747	17.4872	16.636	16.6844	16.5259	16.5988
8.325	16.1854	17.8548	15.6111	17.3174	15.4752	17.2687	15.629	17.4155	16.5921	16.6089	16.4745	16.5153
8.33	16.0838	17.7331	15.5407	17.2306	15.4307	17.1792	15.6019	17.346	16.5571	16.5411	16.4326	16.4398
8.335	15.9956	17.6089	15.4937	17.1499	15.4099	17.0969	15.5936	17.2793	16.5309	16.4813	16.4007	16.373
8.34	15.9236	17.485	15.4709	17.0767	15.4132	17.0229	15.6037	17.2156	16.5139	16.43	16.3794	16.3158
8.345	15.8706	17.3649	15.4731	17.0124	15.4408	16.9579	15.6323	17.1557	16.5063	16.3877	16.3694	16.2694
8.35	15.8396	17.2517	15.5007	16.958	15.4923	16.9029	15.6791	17.1003	16.5085	16.3554	16.3713	16.2348
8.355	15.8331	17.1488	15.5536	16.9147	15.5674	16.8582	15.744	17.05	16.5212	16.3338	16.3861	16.2133
8.36	15.8533	17.0593	15.6317	16.8832	15.6654	16.8245	15.8269	17.0059	16.5447	16.3239	16.4143	16.2062
8.365	15.902	16.9861	15.7341	16.8641	15.7851	16.8019	15.9276	16.9687	16.5799	16.3268	16.4568	16.2146
8.37	15.9802	16.9317	15.8599	16.8578	15.9255	16.7908	16.046	16.9396	16.6274	16.3436	16.5143	16.2397
8.375	16.0885	16.8979	16.0078	16.8646	16.0851	16.7911	16.1816	16.9196	16.6879	16.3753	16.5874	16.2826
8.38	16.2264	16.8862	16.1761	16.8845	16.2623	16.8029	16.3342	16.9097	16.7618	16.4229	16.6763	16.3441
8.385	16.3927	16.8973	16.3629	16.9172	16.4555	16.826	16.5032	16.9109	16.8498	16.4873	16.7814	16.4248
8.39	16.5857	16.9313	16.5663	16.9623	16.6628	16.8602	16.688	16.9243	16.9521	16.5692	16.9025	16.525
8.395	16.8027	16.9875	16.7839	17.0194	16.8823	16.9052	16.8877	16.9505	17.0688	16.6689	17.0393	16.6446
8.4	17.0407	17.0649	17.0135	17.0879	17.112	16.9607	17.1013	16.9904	17.1998	16.7865	17.1911	16.7832
8.405	17.2961	17.1618	17.2525	17.1668	17.35	17.0263	17.3275	17.0444	17.3446	16.9219	17.3571	16.94
8.41	17.565	17.2758	17.4986	17.2555	17.5943	17.1015	17.5649	17.1127	17.5025	17.0743	17.5359	17.1137
8.415	17.8434	17.4047	17.7493	17.353	17.8427	17.1859	17.8117	17.1953	17.6725	17.243	17.7259	17.3028
8.42	18.1272	17.5457	18.0023	17.4585	18.0934	17.279	18.0659	17.292	17.8533	17.4264	17.9254	17.5054
8.425	18.4122	17.696	18.2551	17.5709	18.3443	17.3802	18.3255	17.4022	18.0433	17.623	18.1324	17.7193
8.43	18.6946	17.8528	18.5056	17.6896	18.5934	17.489	18.5883	17.525	18.2406	17.8307	18.3444	17.9419
8.435	18.9706	18.0134	18.7517	17.8134	18.8389	17.6048	18.8516	17.6593	18.4431	18.0473	18.5593	18.1708
8.44	19.237	18.1754	18.9912	17.9417	19.079	17.727	19.1132	17.8039	18.6487	18.2704	18.7744	18.4031
8.445	19.4907	18.3364	19.2225	18.0736	19.3119	17.8548	19.3702	17.957	18.855	18.4972	18.9873	18.6359
8.45	19.7291	18.4946	19.4438	18.2082	19.5358	17.9875	19.6203	18.1171	19.0595	18.7251	19.1955	18.8666
8.455	19.95	18.6483	19.6534	18.3449	19.7493	18.1244	19.8609	18.2821	19.2597	18.9514	19.3964	19.0923
8.46	20.1516	18.7961	19.8501	18.4828	19.9506	18.2647	20.0894	18.4502	19.4533	19.1732	19.5878	19.3105
8.465	20.3325	18.9373	20.0326	18.6213	20.1386	18.4073	20.3035	18.6193	19.638	19.3879	19.7676	19.5186
8.47	20.4919	19.0711	20.1998	18.7596	20.3118	18.5515	20.501	18.7874	19.8115	19.5931	19.9336	19.7144
8.475	20.6291	19.1972	20.3508	18.8969	20.469	18.6962	20.6798	18.9527	19.9718	19.7864	20.0843	19.8959
8.48	20.744	19.3156	20.4848	19.0327	20.6092	18.8405	20.8381	19.1132	20.1171	19.9657	20.218	20.0614
8.485	20.8368	19.4264	20.6012	19.1659	20.7314	18.9832	20.9745	19.2671	20.2458	20.1292	20.3337	20.2094
8.49	20.908	19.53	20.6994	19.2961	20.8349	19.1233	21.0875	19.413	20.3567	20.2753	20.4303	20.3389
8.495	20.9582	19.6268	20.7792	19.4222	20.919	19.2597	21.1763	19.5495	20.4489	20.4028	20.5073	20.4491
8.5	20.9885	19.7174	20.8404	19.5436	20.9831	19.3913	21.2401	19.6754	20.5215	20.5109	20.5645	20.5395
8.505	20.9999	19.8022	20.8829	19.6595	21.0271	19.5171	21.2786	19.7897	20.5743	20.5989	20.6019	20.6101
8.51	20.9938	19.8819	20.9068	19.769	21.0506	19.6361	21.2919	19.8918	20.6073	20.6666	20.6199	20.6609
8.515	20.9714	19.9567	20.9122	19.8712	21.0538	19.7472	21.2801	19.9812	20.6208	20.7142	20.619	20.6927
8.52	20.9341	20.0271	20.8995	19.9655	21.0368	19.8497	21.244	20.0577	20.6153	20.742	20.6003	20.7061
8.525	20.8833	20.0931	20.8693	20.0509	20.9999	19.9426	21.1846	20.1212	20.5919	20.7507	20.565	20.7022
8.53	20.8203	20.1549	20.8219	20.1269	20.9438	20.0252	21.103	20.1719	20.5515	20.7415	20.5144	20.6822
8.535	20.7465	20.2122	20.7582	20.1927	20.8691	20.097	21.0009	20.2104	20.4958	20.7155	20.4502	20.6477
8.54	20.6629	20.2646	20.6789	20.2478	20.7768	20.1575	20.8801	20.2371	20.4263	20.6741	20.374	20.6002
8.545	20.5707	20.3118	20.5851	20.2916	20.6679	20.2062	20.7425	20.2528	20.3447	20.6191	20.2879	20.5415
8.55	20.4709	20.353	20.4777	20.3237	20.5437	20.2431	20.5905	20.2583	20.2531	20.5521	20.1936	20.4732
8.555	20.3643	20.3876	20.3579	20.3438	20.4056	20.2679	20.4264	20.2545	20.1533	20.475	20.0931	20.3971
8.56	20.2517	20.4147	20.2271	20.3518	20.2552	20.2808	20.2526	20.2425	20.0474	20.3896	19.9883	20.315
8.565	20.1338	20.4335	20.0865	20.3477	20.0941	20.2819	20.0718	20.2233	19.9374	20.2978	19.8809	20.2283
8.57	20.0112	20.4431	19.9377	20.3315	19.9242	20.2717	19.8864	20.1977	19.8251	20.2014	19.7728	20.1388
8.575	19.8845	20.4428	19.7822	20.3035	19.7473	20.2506	19.6991	20.1668	19.7124	20.1019	19.6652	20.0475
8.58	19.7542	20.4319	19.6218	20.2642	19.5655	20.2191	19.5121	20.1314	19.601	20.001	19.5597	19.9558
8.585	19.621	20.4098	19.4581	20.2141	19.3809	20.1781	19.3278	20.0924	19.4921	19.9	19.4572	19.8644
8.59	19.4855	20.3762	19.2929	20.1539	19.1956	20.1282	19.1484	20.0504	19.3871	19.7999	19.3587	19.7743
8.595	19.3484	20.3309	19.1282	20.0845	19.0118	20.0706	18.9758	20.006	19.2871	19.7019	19.2648	19.6859
8.6	19.2107	20.274	18.9657	20.007	18.8315	20.0061	18.8117	19.9597	19.1927	19.6065	19.1761	19.5995
8.605	19.0733	20.2058	18.8075	19.9224	18.657	19.9359	18.6577	19.9118	19.1044	19.5144	19.0925	19.5153
8.61	18.9372	20.127	18.6554	19.832	18.4901	19.861	18.5147	19.8625	19.0226	19.4257	19.0144	19.4333
8.615	18.8039	20.0383	18.5112	19.7369	18.3329	19.7826	18.3839	19.812	18.9473	19.3406	18.9415	19.3534
8.62	18.6746	19.9409	18.3766	19.6387	18.1871	19.7017	18.266	19.7603	18.8784	19.2591	18.8736	19.2753
8.625	18.551	19.8361	18.2535	19.5385	18.0544	19.6194	18.1612	19.7074	18.8158	19.1811	18.8105	19.1989
8.63	18.4348	19.7256	18.1432	19.4379	17.9363	19.5369	18.0701	19.6532	18.7591	19.1064	18.752	19.124
8.635	18.3276	19.6109	18.0474	19.3382	17.8341	19.4551	17.9927	19.5978	18.7081	19.0349	18.6977	19.0504
8.64	18.2314	19.4942	17.9671	19.2408	17.7489	19.3752	17.929	19.5411	18.6625	18.9665	18.6477	18.9783
8.645	18.148	19.3774	17.9036	19.147	17.6816	19.2979	17.8791	19.4833	18.6221	18.901	18.602	18.9078
8.65	18.0791	19.2626	17.8576	19.058	17.633	19.2242	17.8429	19.4246	18.5869	18.8387	18.5607	18.8394
8.655	18.0266	19.1521	17.8298	18.975	17.6034	19.155	17.8204	19.3654	18.5568	18.7799	18.5242	18.7736
8.66	17.9917	19.0479	17.8207	18.8991	17.5933	19.0909	17.8117	19.3061	18.5322	18.7249	18.4931	18.7113
8.665	17.976	18.952	17.8305	18.8313	17.6027	19.0326	17.8168	19.2473	18.5135	18.6746	18.4683	18.6537
8.67	17.9804	18.8664	17.8592	18.7724	17.6316	18.9809	17.8359	19.1899	18.5013	18.6299	18.4506	18.602
[truncated: 26,582 more rows]
